# Supplementary material for: Identification of microRNAs involved in lipid biosynthesis and seed size in developing sea buckthorn seeds using high-throughput sequencing
Source: Sci Rep. 2018 Mar 5;8:4022. doi: 10.1038/s41598-018-22464-w (PMC5838164; doi:10.1038/s41598-018-22464-w)
Supplement: Supplementary file 2 — Supplementary Table S1 [file 41598_2018_22464_MOESM2_ESM.xls]

## Sheet: Sheet1
Table S1. Statistics of sequencing and mapping of reads on unigenes.
	Line ‘SJ1’ seeds				Line ‘XE3’ seeds
	G	G/Y	Y/O	O/R	G	G/Y	Y/O	O/R
Raw reads	41120186	59472944	51933910	34754392	43527918	53058008	58119842	52631580
Clean reads	32442598	53879020	44040424	31377002	38896652	45730302	52095236	45567118
Q20 of clean reads (%)	99.27	99.48	99.28	99.48	99.43	99.28	99.44	99.3
Q30 of clean reads (%)	97.19	98.07	97.3	98.06	97.92	97.36	97.95	97.4
GC of clean reads (%)	42.23	42.27	43.63	42.86	41.66	41.71	43.38	43.15
Total mapped	16887870	31204990	26080970	18814700	24454756	28426754	28334544	27807622
Mapped (%)	52.05	57.92	59.22	59.96	62.87	62.16	54.39	61.03
