# Supplementary material for: Identification of microRNAs involved in lipid biosynthesis and seed size in developing sea buckthorn seeds using high-throughput sequencing
Source: Sci Rep. 2018 Mar 5;8:4022. doi: 10.1038/s41598-018-22464-w (PMC5838164; doi:10.1038/s41598-018-22464-w)
Supplement: Supplementary file 3 — Supplementary Table S2 [file 41598_2018_22464_MOESM3_ESM.xls]

## Sheet: GO term
Table S2. Functional classification of unigenes in developing seeds of sea buckthorn based on GO term, COG category, and KEGG pathway.
GO ID	GO term	Number of unigenes	Type
GO:0032501	multicellular organismal process	5	biological process
GO:0032502	developmental process	167	biological process
GO:0048511	rhythmic process	4	biological process
GO:0007610	behavior	4	biological process
GO:0002376	immune system process	15	biological process
GO:0040007	growth	16	biological process
GO:0046879	hormone secretion	1	biological process
GO:0009987	cellular process	537	biological process
GO:0051179	localization	72	biological process
GO:0065007	biological regulation	324	biological process
GO:0022414	reproductive process	8	biological process
GO:0001906	cell killing	1	biological process
GO:0022610	biological adhesion	3	biological process
GO:0044848	biological phase	2	biological process
GO:0050896	response to stimulus	191	biological process
GO:0071840	cellular component organization or biogenesis	8	biological process
GO:0044699	single-organism process	450	biological process
GO:0098743	cell aggregation	1	biological process
GO:0008152	metabolic process	520	biological process
GO:0000003	reproduction	3	biological process
GO:0040011	locomotion	4	biological process
GO:0023052	signaling	3	biological process
GO:0051704	multi-organism process	30	biological process
GO:0044425	membrane part	62	cellular component
GO:0039679	viral occlusion body	1	cellular component
GO:0044423	virion part	2	cellular component
GO:0030054	cell junction	3	cellular component
GO:0032991	macromolecular complex	129	cellular component
GO:0044217	other organism part	1	cellular component
GO:0044421	extracellular region part	3	cellular component
GO:0044464	cell part	169	cellular component
GO:0043226	organelle	36	cellular component
GO:0005581	collagen trimer	1	cellular component
GO:0005623	cell	1	cellular component
GO:0045202	synapse	1	cellular component
GO:0019012	virion	1	cellular component
GO:0031012	extracellular matrix	2	cellular component
GO:0009295	nucleoid	3	cellular component
GO:0055044	symplast	1	cellular component
GO:0016020	membrane	20	cellular component
GO:0031974	membrane-enclosed lumen	7	cellular component
GO:0097423	mitochondrion-associated adherens complex	1	cellular component
GO:0005576	extracellular region	3	cellular component
GO:0044456	synapse part	4	cellular component
GO:0044420	extracellular matrix component	5	cellular component
GO:0044422	organelle part	154	cellular component
GO:0044215	other organism	1	cellular component
GO:0009055	electron carrier activity	7	molecular function
GO:0000988	protein binding transcription factor activity	6	molecular function
GO:0045499	chemorepellent activity	1	molecular function
GO:0045182	translation regulator activity	2	molecular function
GO:0005198	structural molecule activity	6	molecular function
GO:0030545	receptor regulator activity	1	molecular function
GO:0042056	chemoattractant activity	1	molecular function
GO:0031386	protein tag	2	molecular function
GO:0016015	morphogen activity	1	molecular function
GO:0045735	nutrient reservoir activity	2	molecular function
GO:0030234	enzyme regulator activity	27	molecular function
GO:0060089	molecular transducer activity	21	molecular function
GO:0016247	channel regulator activity	1	molecular function
GO:0036370	D-alanyl carrier activity	1	molecular function
GO:0003824	catalytic activity	1083	molecular function
GO:0016530	metallochaperone activity	3	molecular function
GO:0005488	binding	192	molecular function
GO:0098772	molecular function regulator	2	molecular function
GO:0016209	antioxidant activity	11	molecular function
GO:0005215	transporter activity	126	molecular function
GO:0001071	nucleic acid binding transcription factor activity	4	molecular function
GO:0005085	guanyl-nucleotide exchange factor activity	3	molecular function

## Sheet: COG category
Description	Number of unigene
RNA processing and modification	3108
Chromatin structure and dynamics	1088
Energy production and conversion	4616
Cell cycle control, cell division, chromosome partitioning	1768
Amino acid transport and metabolism	3596
Nucleotide transport and metabolism	1047
Carbohydrate transport and metabolism	3987
Coenzyme transport and metabolism	967
Lipid transport and metabolism	3153
Translation, ribosomal structure and biogenesis	6688
Transcription	3786
Replication, recombination and repair	1732
Cell wall/membrane/envelope biogenesis	989
Cell motility	44
Posttranslational modification, protein turnover, chaperones	8214
Inorganic ion transport and metabolism	2246
Secondary metabolites biosynthesis, transport and catabolism	2590
General function prediction only	8851
Function unknown	3862
Signal transduction mechanisms	7660
Intracellular trafficking, secretion, and vesicular transport	4108
Defense mechanisms	541
Extracellular structures	333
Nuclear structure	388
Cytoskeleton	2351

## Sheet: KEGG pathway
Pathway categories	Number of unigene	Type
Cell growth and death	1565	Cellular Processes
Transport and catabolism	1733	Cellular Processes
Cell motility	296	Cellular Processes
Cellular community	667	Cellular Processes
Signaling molecules and interaction	140	Environmental Information Processing
Membrane transport	229	Environmental Information Processing
Signal transduction	4496	Environmental Information Processing
Folding, sorting and degradation	2104	Genetic Information Processing
Replication and repair	1051	Genetic Information Processing
Translation	3408	Genetic Information Processing
Transcription	969	Genetic Information Processing
Endocrine and metabolic diseases	651	Human Diseases
Infectious diseases: Bacterial	1587	Human Diseases
Cardiovascular diseases	273	Human Diseases
Immune diseases	370	Human Diseases
Cancers: Specific types	974	Human Diseases
Infectious diseases: Parasitic	509	Human Diseases
Cancers: Overview	1829	Human Diseases
Drug resistance	48	Human Diseases
Infectious diseases: Viral	1838	Human Diseases
Neurodegenerative diseases	2431	Human Diseases
Substance dependence	446	Human Diseases
Metabolism of terpenoids and polyketides	444	Metabolism
Energy metabolism	2014	Metabolism
Nucleotide metabolism	1207	Metabolism
Carbohydrate metabolism	3651	Metabolism
Global and overview maps	2591	Metabolism
Glycan biosynthesis and metabolism	646	Metabolism
Lipid metabolism	1737	Metabolism
Xenobiotics biodegradation and metabolism	738	Metabolism
Metabolism of cofactors and vitamins	997	Metabolism
Amino acid metabolism	2320	Metabolism
Metabolism of other amino acids	702	Metabolism
Biosynthesis of other secondary metabolites	525	Metabolism
Nervous system	1393	Organismal Systems
Excretory system	372	Organismal Systems
Sensory system	185	Organismal Systems
Circulatory system	503	Organismal Systems
Immune system	1403	Organismal Systems
Endocrine system	1964	Organismal Systems
Environmental adaptation	420	Organismal Systems
Digestive system	489	Organismal Systems
Development	289	Organismal Systems
