# Supplementary material for: Identification of microRNAs involved in lipid biosynthesis and seed size in developing sea buckthorn seeds using high-throughput sequencing
Source: Sci Rep. 2018 Mar 5;8:4022. doi: 10.1038/s41598-018-22464-w (PMC5838164; doi:10.1038/s41598-018-22464-w)
Supplement: Supplementary file 4 — Supplementary Table S3 [file 41598_2018_22464_MOESM4_ESM.xls]

## Sheet: Sheet1
Table S3. Unigenes involved in lipid metabolism based on KEGG pathway analysis.
Unigene ID	Gene name	Functional definition	Enzyme code	Pathway
c68113_g1_i1	fabI	enoyl-[acyl-carrier protein] reductase I	EC:1.3.1.9 EC:1.3.1.10	ko00061:Fatty acid biosynthesis
c141059_g1_i1	fabI	enoyl-[acyl-carrier protein] reductase I	EC:1.3.1.9 EC:1.3.1.10	ko00061:Fatty acid biosynthesis
c20632_g1_i1	fabD	[acyl-carrier-protein] S-malonyltransferase	EC:2.3.1.39	ko00061:Fatty acid biosynthesis
c145040_g2_i1	fabD	[acyl-carrier-protein] S-malonyltransferase	EC:2.3.1.39	ko00061:Fatty acid biosynthesis
c149734_g1_i1	fabD	[acyl-carrier-protein] S-malonyltransferase	EC:2.3.1.39	ko00061:Fatty acid biosynthesis
c185892_g1_i1	fabD	[acyl-carrier-protein] S-malonyltransferase	EC:2.3.1.39	ko00061:Fatty acid biosynthesis
c303902_g1_i1	fabD	[acyl-carrier-protein] S-malonyltransferase	EC:2.3.1.39	ko00061:Fatty acid biosynthesis
c15150_g1_i1	fabB, KAS I	3-oxoacyl-[acyl-carrier-protein] synthase I	EC:2.3.1.41	ko00061:Fatty acid biosynthesis
c44414_g1_i1	fabH, KAS III	3-oxoacyl-[acyl-carrier-protein] synthase III	EC:2.3.1.180	ko00061:Fatty acid biosynthesis
c128651_g1_i1	fabH, KAS III	3-oxoacyl-[acyl-carrier-protein] synthase III	EC:2.3.1.180	ko00061:Fatty acid biosynthesis
c142490_g1_i1	fabH, KAS III	3-oxoacyl-[acyl-carrier-protein] synthase III	EC:2.3.1.180	ko00061:Fatty acid biosynthesis
c176508_g1_i1	fabH, KAS III	3-oxoacyl-[acyl-carrier-protein] synthase III	EC:2.3.1.180	ko00061:Fatty acid biosynthesis
c194888_g1_i1	fabH, KAS III	3-oxoacyl-[acyl-carrier-protein] synthase III	EC:2.3.1.180	ko00061:Fatty acid biosynthesis
c202962_g1_i1	fabH, KAS III	3-oxoacyl-[acyl-carrier-protein] synthase III	EC:2.3.1.180	ko00061:Fatty acid biosynthesis
c246933_g1_i1	fabH, KAS III	3-oxoacyl-[acyl-carrier-protein] synthase III	EC:2.3.1.180	ko00061:Fatty acid biosynthesis
c281825_g1_i1	fabH, KAS III	3-oxoacyl-[acyl-carrier-protein] synthase III	EC:2.3.1.180	ko00061:Fatty acid biosynthesis
c305132_g1_i1	fabH, KAS III	3-oxoacyl-[acyl-carrier-protein] synthase III	EC:2.3.1.180	ko00061:Fatty acid biosynthesis
c17089_g1_i1	FASN	fatty acid synthase, animal type	EC:2.3.1.85	ko00061:Fatty acid biosynthesis
c148512_g1_i1	FASN	fatty acid synthase, animal type	EC:2.3.1.85	ko00061:Fatty acid biosynthesis
c156273_g1_i1	FASN	fatty acid synthase, animal type	EC:2.3.1.85	ko00061:Fatty acid biosynthesis
c167945_g1_i1	FASN	fatty acid synthase, animal type	EC:2.3.1.85	ko00061:Fatty acid biosynthesis
c196795_g1_i1	FASN	fatty acid synthase, animal type	EC:2.3.1.85	ko00061:Fatty acid biosynthesis
c223583_g1_i1	FASN	fatty acid synthase, animal type	EC:2.3.1.85	ko00061:Fatty acid biosynthesis
c255668_g1_i1	FASN	fatty acid synthase, animal type	EC:2.3.1.85	ko00061:Fatty acid biosynthesis
c280092_g1_i1	FASN	fatty acid synthase, animal type	EC:2.3.1.85	ko00061:Fatty acid biosynthesis
c149073_g1_i1	FAS2	fatty acid synthase subunit alpha, fungi type	EC:2.3.1.86	ko00061:Fatty acid biosynthesis
c198551_g1_i1	FAS2	fatty acid synthase subunit alpha, fungi type	EC:2.3.1.86	ko00061:Fatty acid biosynthesis
c283657_g1_i1	FAS2	fatty acid synthase subunit alpha, fungi type	EC:2.3.1.86	ko00061:Fatty acid biosynthesis
c44285_g1_i1	FAS1	fatty acid synthase subunit beta, fungi type	EC:2.3.1.86	ko00061:Fatty acid biosynthesis
c166733_g1_i1	FAS1	fatty acid synthase subunit beta, fungi type	EC:2.3.1.86	ko00061:Fatty acid biosynthesis
c225425_g1_i1	FAS1	fatty acid synthase subunit beta, fungi type	EC:2.3.1.86	ko00061:Fatty acid biosynthesis
c293723_g1_i1	FAS1	fatty acid synthase subunit beta, fungi type	EC:2.3.1.86	ko00061:Fatty acid biosynthesis
c144760_g1_i2	accC	acetyl-CoA carboxylase, biotin carboxylase subunit	EC:6.4.1.2 EC:6.3.4.14	ko00061:Fatty acid biosynthesis
c177107_g1_i1	accC	acetyl-CoA carboxylase, biotin carboxylase subunit	EC:6.4.1.2 EC:6.3.4.14	ko00061:Fatty acid biosynthesis
c103701_g1_i1	accA	acetyl-CoA carboxylase carboxyl transferase subunit alpha	EC:6.4.1.2	ko00061:Fatty acid biosynthesis
c135286_g1_i1	accA	acetyl-CoA carboxylase carboxyl transferase subunit alpha	EC:6.4.1.2	ko00061:Fatty acid biosynthesis
c135286_g1_i2	accA	acetyl-CoA carboxylase carboxyl transferase subunit alpha	EC:6.4.1.2	ko00061:Fatty acid biosynthesis
c260982_g1_i1	accA	acetyl-CoA carboxylase carboxyl transferase subunit alpha	EC:6.4.1.2	ko00061:Fatty acid biosynthesis
c52531_g1_i1	accD	acetyl-CoA carboxylase carboxyl transferase subunit beta	EC:6.4.1.2	ko00061:Fatty acid biosynthesis
c234031_g1_i1	accD	acetyl-CoA carboxylase carboxyl transferase subunit beta	EC:6.4.1.2	ko00061:Fatty acid biosynthesis
c247142_g1_i1	accD	acetyl-CoA carboxylase carboxyl transferase subunit beta	EC:6.4.1.2	ko00061:Fatty acid biosynthesis
c252731_g1_i1	accD	acetyl-CoA carboxylase carboxyl transferase subunit beta	EC:6.4.1.2	ko00061:Fatty acid biosynthesis
c94596_g1_i1	accB, bccP			ko00061:Fatty acid biosynthesis
c129939_g1_i1	accB, bccP			ko00061:Fatty acid biosynthesis
c138813_g1_i1	accB, bccP			ko00061:Fatty acid biosynthesis
c138813_g1_i2	accB, bccP			ko00061:Fatty acid biosynthesis
c261491_g1_i1	accB, bccP			ko00061:Fatty acid biosynthesis
c69121_g1_i1	fabZ	3-hydroxyacyl-[acyl-carrier-protein] dehydratase	EC:4.2.1.59	ko00061:Fatty acid biosynthesis
c120114_g1_i1	fabZ	3-hydroxyacyl-[acyl-carrier-protein] dehydratase	EC:4.2.1.59	ko00061:Fatty acid biosynthesis
c248985_g1_i1	fabZ	3-hydroxyacyl-[acyl-carrier-protein] dehydratase	EC:4.2.1.59	ko00061:Fatty acid biosynthesis
c287603_g1_i1	fabZ	3-hydroxyacyl-[acyl-carrier-protein] dehydratase	EC:4.2.1.59	ko00061:Fatty acid biosynthesis
c50504_g1_i1	fabF, KAS II	3-oxoacyl-[acyl-carrier-protein] synthase II	EC:2.3.1.179	ko00061:Fatty acid biosynthesis
c68647_g1_i1	fabF, KAS II	3-oxoacyl-[acyl-carrier-protein] synthase II	EC:2.3.1.179	ko00061:Fatty acid biosynthesis
c83343_g1_i2	fabF, KAS II	3-oxoacyl-[acyl-carrier-protein] synthase II	EC:2.3.1.179	ko00061:Fatty acid biosynthesis
c136467_g1_i1	fabF, KAS II	3-oxoacyl-[acyl-carrier-protein] synthase II	EC:2.3.1.179	ko00061:Fatty acid biosynthesis
c139203_g1_i1	fabF, KAS II	3-oxoacyl-[acyl-carrier-protein] synthase II	EC:2.3.1.179	ko00061:Fatty acid biosynthesis
c147281_g2_i1	fabF, KAS II	3-oxoacyl-[acyl-carrier-protein] synthase II	EC:2.3.1.179	ko00061:Fatty acid biosynthesis
c147281_g2_i2	fabF, KAS II	3-oxoacyl-[acyl-carrier-protein] synthase II	EC:2.3.1.179	ko00061:Fatty acid biosynthesis
c147281_g2_i3	fabF, KAS II	3-oxoacyl-[acyl-carrier-protein] synthase II	EC:2.3.1.179	ko00061:Fatty acid biosynthesis
c147281_g2_i4	fabF, KAS II	3-oxoacyl-[acyl-carrier-protein] synthase II	EC:2.3.1.179	ko00061:Fatty acid biosynthesis
c174747_g1_i1	fabF, KAS II	3-oxoacyl-[acyl-carrier-protein] synthase II	EC:2.3.1.179	ko00061:Fatty acid biosynthesis
c195429_g1_i1	fabF, KAS II	3-oxoacyl-[acyl-carrier-protein] synthase II	EC:2.3.1.179	ko00061:Fatty acid biosynthesis
c239780_g1_i1	fabF, KAS II	3-oxoacyl-[acyl-carrier-protein] synthase II	EC:2.3.1.179	ko00061:Fatty acid biosynthesis
c260733_g1_i1	fabF, KAS II	3-oxoacyl-[acyl-carrier-protein] synthase II	EC:2.3.1.179	ko00061:Fatty acid biosynthesis
c287035_g1_i1	fabF, KAS II	3-oxoacyl-[acyl-carrier-protein] synthase II	EC:2.3.1.179	ko00061:Fatty acid biosynthesis
c288762_g1_i1	fabF, KAS II	3-oxoacyl-[acyl-carrier-protein] synthase II	EC:2.3.1.179	ko00061:Fatty acid biosynthesis
c100975_g1_i1	FATB	fatty acyl-ACP thioesterase B	EC:3.1.2.14 EC:3.1.2.21	ko00061:Fatty acid biosynthesis
c141631_g1_i1	FATB	fatty acyl-ACP thioesterase B	EC:3.1.2.14 EC:3.1.2.21	ko00061:Fatty acid biosynthesis
c141493_g1_i2	FATA	fatty acyl-ACP thioesterase A	EC:3.1.2.14	ko00061:Fatty acid biosynthesis
c141493_g1_i3	FATA	fatty acyl-ACP thioesterase A	EC:3.1.2.14	ko00061:Fatty acid biosynthesis
c141493_g1_i4	FATA	fatty acyl-ACP thioesterase A	EC:3.1.2.14	ko00061:Fatty acid biosynthesis
c194590_g1_i1	FATA	fatty acyl-ACP thioesterase A	EC:3.1.2.14	ko00061:Fatty acid biosynthesis
c19738_g1_i1	ACAC	acetyl-CoA carboxylase	EC:6.4.1.2	ko00061:Fatty acid biosynthesis
c36152_g1_i1	ACAC	acetyl-CoA carboxylase	EC:6.4.1.2	ko00061:Fatty acid biosynthesis
c40456_g1_i1	ACAC	acetyl-CoA carboxylase	EC:6.4.1.2	ko00061:Fatty acid biosynthesis
c113135_g1_i1	ACAC	acetyl-CoA carboxylase	EC:6.4.1.2	ko00061:Fatty acid biosynthesis
c147550_g1_i1	ACAC	acetyl-CoA carboxylase	EC:6.4.1.2	ko00061:Fatty acid biosynthesis
c147550_g1_i2	ACAC	acetyl-CoA carboxylase	EC:6.4.1.2	ko00061:Fatty acid biosynthesis
c175086_g1_i1	ACAC	acetyl-CoA carboxylase	EC:6.4.1.2	ko00061:Fatty acid biosynthesis
c254298_g1_i1	ACAC	acetyl-CoA carboxylase	EC:6.4.1.2	ko00061:Fatty acid biosynthesis
c280716_g1_i1	ACAC	acetyl-CoA carboxylase	EC:6.4.1.2	ko00061:Fatty acid biosynthesis
c11966_g1_i1	ACSL, fadD	long-chain acyl-CoA synthetase	EC:6.2.1.3	ko00061:Fatty acid biosynthesis;ko00071:Fatty acid degradation
c20991_g1_i1	ACSL, fadD	long-chain acyl-CoA synthetase	EC:6.2.1.3	ko00061:Fatty acid biosynthesis;ko00071:Fatty acid degradation
c81227_g1_i1	ACSL, fadD	long-chain acyl-CoA synthetase	EC:6.2.1.3	ko00061:Fatty acid biosynthesis;ko00071:Fatty acid degradation
c92375_g1_i1	ACSL, fadD	long-chain acyl-CoA synthetase	EC:6.2.1.3	ko00061:Fatty acid biosynthesis;ko00071:Fatty acid degradation
c128996_g1_i1	ACSL, fadD	long-chain acyl-CoA synthetase	EC:6.2.1.3	ko00061:Fatty acid biosynthesis;ko00071:Fatty acid degradation
c136897_g1_i1	ACSL, fadD	long-chain acyl-CoA synthetase	EC:6.2.1.3	ko00061:Fatty acid biosynthesis;ko00071:Fatty acid degradation
c136897_g1_i3	ACSL, fadD	long-chain acyl-CoA synthetase	EC:6.2.1.3	ko00061:Fatty acid biosynthesis;ko00071:Fatty acid degradation
c141518_g1_i3	ACSL, fadD	long-chain acyl-CoA synthetase	EC:6.2.1.3	ko00061:Fatty acid biosynthesis;ko00071:Fatty acid degradation
c141518_g1_i4	ACSL, fadD	long-chain acyl-CoA synthetase	EC:6.2.1.3	ko00061:Fatty acid biosynthesis;ko00071:Fatty acid degradation
c141756_g2_i2	ACSL, fadD	long-chain acyl-CoA synthetase	EC:6.2.1.3	ko00061:Fatty acid biosynthesis;ko00071:Fatty acid degradation
c143439_g2_i1	ACSL, fadD	long-chain acyl-CoA synthetase	EC:6.2.1.3	ko00061:Fatty acid biosynthesis;ko00071:Fatty acid degradation
c144079_g1_i3	ACSL, fadD	long-chain acyl-CoA synthetase	EC:6.2.1.3	ko00061:Fatty acid biosynthesis;ko00071:Fatty acid degradation
c146114_g1_i1	ACSL, fadD	long-chain acyl-CoA synthetase	EC:6.2.1.3	ko00061:Fatty acid biosynthesis;ko00071:Fatty acid degradation
c146114_g1_i2	ACSL, fadD	long-chain acyl-CoA synthetase	EC:6.2.1.3	ko00061:Fatty acid biosynthesis;ko00071:Fatty acid degradation
c146722_g1_i2	ACSL, fadD	long-chain acyl-CoA synthetase	EC:6.2.1.3	ko00061:Fatty acid biosynthesis;ko00071:Fatty acid degradation
c147409_g1_i3	ACSL, fadD	long-chain acyl-CoA synthetase	EC:6.2.1.3	ko00061:Fatty acid biosynthesis;ko00071:Fatty acid degradation
c147409_g1_i4	ACSL, fadD	long-chain acyl-CoA synthetase	EC:6.2.1.3	ko00061:Fatty acid biosynthesis;ko00071:Fatty acid degradation
c152835_g1_i1	ACSL, fadD	long-chain acyl-CoA synthetase	EC:6.2.1.3	ko00061:Fatty acid biosynthesis;ko00071:Fatty acid degradation
c175472_g1_i1	ACSL, fadD	long-chain acyl-CoA synthetase	EC:6.2.1.3	ko00061:Fatty acid biosynthesis;ko00071:Fatty acid degradation
c181992_g1_i1	ACSL, fadD	long-chain acyl-CoA synthetase	EC:6.2.1.3	ko00061:Fatty acid biosynthesis;ko00071:Fatty acid degradation
c213220_g1_i1	ACSL, fadD	long-chain acyl-CoA synthetase	EC:6.2.1.3	ko00061:Fatty acid biosynthesis;ko00071:Fatty acid degradation
c231378_g1_i1	ACSL, fadD	long-chain acyl-CoA synthetase	EC:6.2.1.3	ko00061:Fatty acid biosynthesis;ko00071:Fatty acid degradation
c240205_g1_i1	ACSL, fadD	long-chain acyl-CoA synthetase	EC:6.2.1.3	ko00061:Fatty acid biosynthesis;ko00071:Fatty acid degradation
c246758_g1_i1	ACSL, fadD	long-chain acyl-CoA synthetase	EC:6.2.1.3	ko00061:Fatty acid biosynthesis;ko00071:Fatty acid degradation
c251011_g1_i1	ACSL, fadD	long-chain acyl-CoA synthetase	EC:6.2.1.3	ko00061:Fatty acid biosynthesis;ko00071:Fatty acid degradation
c257858_g1_i1	ACSL, fadD	long-chain acyl-CoA synthetase	EC:6.2.1.3	ko00061:Fatty acid biosynthesis;ko00071:Fatty acid degradation
c262451_g1_i1	ACSL, fadD	long-chain acyl-CoA synthetase	EC:6.2.1.3	ko00061:Fatty acid biosynthesis;ko00071:Fatty acid degradation
c276239_g1_i1	ACSL, fadD	long-chain acyl-CoA synthetase	EC:6.2.1.3	ko00061:Fatty acid biosynthesis;ko00071:Fatty acid degradation
c278796_g1_i1	ACSL, fadD	long-chain acyl-CoA synthetase	EC:6.2.1.3	ko00061:Fatty acid biosynthesis;ko00071:Fatty acid degradation
c280038_g1_i1	ACSL, fadD	long-chain acyl-CoA synthetase	EC:6.2.1.3	ko00061:Fatty acid biosynthesis;ko00071:Fatty acid degradation
c282277_g1_i1	ACSL, fadD	long-chain acyl-CoA synthetase	EC:6.2.1.3	ko00061:Fatty acid biosynthesis;ko00071:Fatty acid degradation
c293793_g1_i1	ACSL, fadD	long-chain acyl-CoA synthetase	EC:6.2.1.3	ko00061:Fatty acid biosynthesis;ko00071:Fatty acid degradation
c296223_g1_i1	ACSL, fadD	long-chain acyl-CoA synthetase	EC:6.2.1.3	ko00061:Fatty acid biosynthesis;ko00071:Fatty acid degradation
c1348_g1_i1	ACSBG	long-chain-fatty-acid--CoA ligase ACSBG	EC:6.2.1.3	ko00061:Fatty acid biosynthesis;ko00071:Fatty acid degradation
c224527_g1_i1	ACSBG	long-chain-fatty-acid--CoA ligase ACSBG	EC:6.2.1.3	ko00061:Fatty acid biosynthesis;ko00071:Fatty acid degradation
c246517_g1_i1	ACSBG	long-chain-fatty-acid--CoA ligase ACSBG	EC:6.2.1.3	ko00061:Fatty acid biosynthesis;ko00071:Fatty acid degradation
c21465_g1_i1	fabG	3-oxoacyl-[acyl-carrier protein] reductase	EC:1.1.1.100	ko00061:Fatty acid biosynthesis;ko01040:Biosynthesis of unsaturated fatty acids
c74284_g1_i1	fabG	3-oxoacyl-[acyl-carrier protein] reductase	EC:1.1.1.100	ko00061:Fatty acid biosynthesis;ko01040:Biosynthesis of unsaturated fatty acids
c89810_g1_i1	fabG	3-oxoacyl-[acyl-carrier protein] reductase	EC:1.1.1.100	ko00061:Fatty acid biosynthesis;ko01040:Biosynthesis of unsaturated fatty acids
c102906_g1_i1	fabG	3-oxoacyl-[acyl-carrier protein] reductase	EC:1.1.1.100	ko00061:Fatty acid biosynthesis;ko01040:Biosynthesis of unsaturated fatty acids
c120052_g1_i1	fabG	3-oxoacyl-[acyl-carrier protein] reductase	EC:1.1.1.100	ko00061:Fatty acid biosynthesis;ko01040:Biosynthesis of unsaturated fatty acids
c129533_g1_i1	fabG	3-oxoacyl-[acyl-carrier protein] reductase	EC:1.1.1.100	ko00061:Fatty acid biosynthesis;ko01040:Biosynthesis of unsaturated fatty acids
c129736_g2_i1	fabG	3-oxoacyl-[acyl-carrier protein] reductase	EC:1.1.1.100	ko00061:Fatty acid biosynthesis;ko01040:Biosynthesis of unsaturated fatty acids
c130642_g1_i1	fabG	3-oxoacyl-[acyl-carrier protein] reductase	EC:1.1.1.100	ko00061:Fatty acid biosynthesis;ko01040:Biosynthesis of unsaturated fatty acids
c141319_g1_i1	fabG	3-oxoacyl-[acyl-carrier protein] reductase	EC:1.1.1.100	ko00061:Fatty acid biosynthesis;ko01040:Biosynthesis of unsaturated fatty acids
c150160_g1_i1	fabG	3-oxoacyl-[acyl-carrier protein] reductase	EC:1.1.1.100	ko00061:Fatty acid biosynthesis;ko01040:Biosynthesis of unsaturated fatty acids
c156415_g1_i1	fabG	3-oxoacyl-[acyl-carrier protein] reductase	EC:1.1.1.100	ko00061:Fatty acid biosynthesis;ko01040:Biosynthesis of unsaturated fatty acids
c173995_g1_i1	fabG	3-oxoacyl-[acyl-carrier protein] reductase	EC:1.1.1.100	ko00061:Fatty acid biosynthesis;ko01040:Biosynthesis of unsaturated fatty acids
c175050_g1_i1	fabG	3-oxoacyl-[acyl-carrier protein] reductase	EC:1.1.1.100	ko00061:Fatty acid biosynthesis;ko01040:Biosynthesis of unsaturated fatty acids
c213720_g1_i1	fabG	3-oxoacyl-[acyl-carrier protein] reductase	EC:1.1.1.100	ko00061:Fatty acid biosynthesis;ko01040:Biosynthesis of unsaturated fatty acids
c227291_g1_i1	fabG	3-oxoacyl-[acyl-carrier protein] reductase	EC:1.1.1.100	ko00061:Fatty acid biosynthesis;ko01040:Biosynthesis of unsaturated fatty acids
c234529_g1_i1	fabG	3-oxoacyl-[acyl-carrier protein] reductase	EC:1.1.1.100	ko00061:Fatty acid biosynthesis;ko01040:Biosynthesis of unsaturated fatty acids
c249803_g1_i1	fabG	3-oxoacyl-[acyl-carrier protein] reductase	EC:1.1.1.100	ko00061:Fatty acid biosynthesis;ko01040:Biosynthesis of unsaturated fatty acids
c267998_g1_i1	fabG	3-oxoacyl-[acyl-carrier protein] reductase	EC:1.1.1.100	ko00061:Fatty acid biosynthesis;ko01040:Biosynthesis of unsaturated fatty acids
c102959_g1_i1	DESA1	acyl-[acyl-carrier-protein] desaturase	EC:1.14.19.2	ko00061:Fatty acid biosynthesis;ko01040:Biosynthesis of unsaturated fatty acids
c136322_g1_i1	DESA1	acyl-[acyl-carrier-protein] desaturase	EC:1.14.19.2	ko00061:Fatty acid biosynthesis;ko01040:Biosynthesis of unsaturated fatty acids
c139467_g4_i2	DESA1	acyl-[acyl-carrier-protein] desaturase	EC:1.14.19.2	ko00061:Fatty acid biosynthesis;ko01040:Biosynthesis of unsaturated fatty acids
c139467_g4_i3	DESA1	acyl-[acyl-carrier-protein] desaturase	EC:1.14.19.2	ko00061:Fatty acid biosynthesis;ko01040:Biosynthesis of unsaturated fatty acids
c228429_g1_i1	DESA1	acyl-[acyl-carrier-protein] desaturase	EC:1.14.19.2	ko00061:Fatty acid biosynthesis;ko01040:Biosynthesis of unsaturated fatty acids
c290784_g1_i1	DESA1	acyl-[acyl-carrier-protein] desaturase	EC:1.14.19.2	ko00061:Fatty acid biosynthesis;ko01040:Biosynthesis of unsaturated fatty acids
c121579_g1_i1	PPT	palmitoyl-protein thioesterase	EC:3.1.2.22	ko00062:Fatty acid elongation
c125614_g1_i1	PPT	palmitoyl-protein thioesterase	EC:3.1.2.22	ko00062:Fatty acid elongation
c158134_g1_i1	PPT	palmitoyl-protein thioesterase	EC:3.1.2.22	ko00062:Fatty acid elongation
c183807_g1_i1	PPT	palmitoyl-protein thioesterase	EC:3.1.2.22	ko00062:Fatty acid elongation
c263776_g1_i1	PPT	palmitoyl-protein thioesterase	EC:3.1.2.22	ko00062:Fatty acid elongation
c128870_g1_i1	MECR, NRBF1	mitochondrial trans-2-enoyl-CoA reductase	EC:1.3.1.38	ko00062:Fatty acid elongation
c128870_g1_i2	MECR, NRBF1	mitochondrial trans-2-enoyl-CoA reductase	EC:1.3.1.38	ko00062:Fatty acid elongation
c158908_g1_i1	MECR, NRBF1	mitochondrial trans-2-enoyl-CoA reductase	EC:1.3.1.38	ko00062:Fatty acid elongation
c283263_g1_i1	MECR, NRBF1	mitochondrial trans-2-enoyl-CoA reductase	EC:1.3.1.38	ko00062:Fatty acid elongation
c45032_g1_i1	ELOVL1	elongation of very long chain fatty acids protein 1	EC:2.3.1.199	ko00062:Fatty acid elongation
c45032_g1_i2	ELOVL1	elongation of very long chain fatty acids protein 1	EC:2.3.1.199	ko00062:Fatty acid elongation
c199793_g1_i1	ELOVL4	elongation of very long chain fatty acids protein 4	EC:2.3.1.199	ko00062:Fatty acid elongation
c287993_g1_i1	ELOVL7	elongation of very long chain fatty acids protein 7	EC:2.3.1.199	ko00062:Fatty acid elongation
c66720_g1_i1	KCS	3-ketoacyl-CoA synthase	EC:2.3.1.199	ko00062:Fatty acid elongation
c107473_g1_i2	KCS	3-ketoacyl-CoA synthase	EC:2.3.1.199	ko00062:Fatty acid elongation
c108825_g1_i1	KCS	3-ketoacyl-CoA synthase	EC:2.3.1.199	ko00062:Fatty acid elongation
c124755_g1_i1	KCS	3-ketoacyl-CoA synthase	EC:2.3.1.199	ko00062:Fatty acid elongation
c127448_g1_i1	KCS	3-ketoacyl-CoA synthase	EC:2.3.1.199	ko00062:Fatty acid elongation
c133459_g1_i2	KCS	3-ketoacyl-CoA synthase	EC:2.3.1.199	ko00062:Fatty acid elongation
c138472_g1_i1	KCS	3-ketoacyl-CoA synthase	EC:2.3.1.199	ko00062:Fatty acid elongation
c142207_g1_i1	KCS	3-ketoacyl-CoA synthase	EC:2.3.1.199	ko00062:Fatty acid elongation
c144156_g2_i1	KCS	3-ketoacyl-CoA synthase	EC:2.3.1.199	ko00062:Fatty acid elongation
c144156_g3_i1	KCS	3-ketoacyl-CoA synthase	EC:2.3.1.199	ko00062:Fatty acid elongation
c144156_g2_i2	KCS	3-ketoacyl-CoA synthase	EC:2.3.1.199	ko00062:Fatty acid elongation
c144156_g3_i2	KCS	3-ketoacyl-CoA synthase	EC:2.3.1.199	ko00062:Fatty acid elongation
c144641_g1_i1	KCS	3-ketoacyl-CoA synthase	EC:2.3.1.199	ko00062:Fatty acid elongation
c144641_g1_i2	KCS	3-ketoacyl-CoA synthase	EC:2.3.1.199	ko00062:Fatty acid elongation
c182170_g1_i1	KCS	3-ketoacyl-CoA synthase	EC:2.3.1.199	ko00062:Fatty acid elongation
c213390_g1_i1	KCS	3-ketoacyl-CoA synthase	EC:2.3.1.199	ko00062:Fatty acid elongation
c215779_g1_i1	KCS	3-ketoacyl-CoA synthase	EC:2.3.1.199	ko00062:Fatty acid elongation
c278961_g1_i1	KCS	3-ketoacyl-CoA synthase	EC:2.3.1.199	ko00062:Fatty acid elongation
c297189_g1_i1	KCS	3-ketoacyl-CoA synthase	EC:2.3.1.199	ko00062:Fatty acid elongation
c123815_g1_i1	HCD1	very-long-chain (3R)-3-hydroxyacyl-CoA dehydratase	EC:4.2.1.134	ko00062:Fatty acid elongation
c43084_g1_i1	HADH	3-hydroxyacyl-CoA dehydrogenase	EC:1.1.1.35	ko00062:Fatty acid elongation;ko00071:Fatty acid degradation
c177481_g1_i1	HADH	3-hydroxyacyl-CoA dehydrogenase	EC:1.1.1.35	ko00062:Fatty acid elongation;ko00071:Fatty acid degradation
c199834_g1_i1	HADH	3-hydroxyacyl-CoA dehydrogenase	EC:1.1.1.35	ko00062:Fatty acid elongation;ko00071:Fatty acid degradation
c282237_g1_i1	HADH	3-hydroxyacyl-CoA dehydrogenase	EC:1.1.1.35	ko00062:Fatty acid elongation;ko00071:Fatty acid degradation
c79839_g1_i1	ACAA2	acetyl-CoA acyltransferase 2	EC:2.3.1.16	ko00062:Fatty acid elongation;ko00071:Fatty acid degradation
c169349_g1_i1	ACAA2	acetyl-CoA acyltransferase 2	EC:2.3.1.16	ko00062:Fatty acid elongation;ko00071:Fatty acid degradation
c69534_g1_i1	HADHB	acetyl-CoA acyltransferase	EC:2.3.1.16	ko00062:Fatty acid elongation;ko00071:Fatty acid degradation
c195484_g1_i1	HADHB	acetyl-CoA acyltransferase	EC:2.3.1.16	ko00062:Fatty acid elongation;ko00071:Fatty acid degradation
c168561_g1_i1	ECHS1	enoyl-CoA hydratase	EC:4.2.1.17	ko00062:Fatty acid elongation;ko00071:Fatty acid degradation
c185635_g1_i1	ECHS1	enoyl-CoA hydratase	EC:4.2.1.17	ko00062:Fatty acid elongation;ko00071:Fatty acid degradation
c216320_g1_i1	ECHS1	enoyl-CoA hydratase	EC:4.2.1.17	ko00062:Fatty acid elongation;ko00071:Fatty acid degradation
c282526_g1_i1	ECHS1	enoyl-CoA hydratase	EC:4.2.1.17	ko00062:Fatty acid elongation;ko00071:Fatty acid degradation
c205287_g1_i1	HADHA	enoyl-CoA hydratase / long-chain 3-hydroxyacyl-CoA dehydrogenase	EC:4.2.1.17 EC:1.1.1.211	ko00062:Fatty acid elongation;ko00071:Fatty acid degradation;ko01040:Biosynthesis of unsaturated fatty acids
c128335_g1_i1	KAR	very-long-chain 3-oxoacyl-CoA reductase	EC:1.1.1.330	ko00062:Fatty acid elongation;ko00140:Steroid hormone biosynthesis;ko01040:Biosynthesis of unsaturated fatty acids
c144084_g1_i1	KAR	very-long-chain 3-oxoacyl-CoA reductase	EC:1.1.1.330	ko00062:Fatty acid elongation;ko00140:Steroid hormone biosynthesis;ko01040:Biosynthesis of unsaturated fatty acids
c144084_g2_i1	KAR	very-long-chain 3-oxoacyl-CoA reductase	EC:1.1.1.330	ko00062:Fatty acid elongation;ko00140:Steroid hormone biosynthesis;ko01040:Biosynthesis of unsaturated fatty acids
c144084_g2_i2	KAR	very-long-chain 3-oxoacyl-CoA reductase	EC:1.1.1.330	ko00062:Fatty acid elongation;ko00140:Steroid hormone biosynthesis;ko01040:Biosynthesis of unsaturated fatty acids
c144084_g2_i3	KAR	very-long-chain 3-oxoacyl-CoA reductase	EC:1.1.1.330	ko00062:Fatty acid elongation;ko00140:Steroid hormone biosynthesis;ko01040:Biosynthesis of unsaturated fatty acids
c144084_g2_i4	KAR	very-long-chain 3-oxoacyl-CoA reductase	EC:1.1.1.330	ko00062:Fatty acid elongation;ko00140:Steroid hormone biosynthesis;ko01040:Biosynthesis of unsaturated fatty acids
c176569_g1_i1	KAR	very-long-chain 3-oxoacyl-CoA reductase	EC:1.1.1.330	ko00062:Fatty acid elongation;ko00140:Steroid hormone biosynthesis;ko01040:Biosynthesis of unsaturated fatty acids
c190356_g1_i1	KAR	very-long-chain 3-oxoacyl-CoA reductase	EC:1.1.1.330	ko00062:Fatty acid elongation;ko00140:Steroid hormone biosynthesis;ko01040:Biosynthesis of unsaturated fatty acids
c221479_g1_i1	KAR	very-long-chain 3-oxoacyl-CoA reductase	EC:1.1.1.330	ko00062:Fatty acid elongation;ko00140:Steroid hormone biosynthesis;ko01040:Biosynthesis of unsaturated fatty acids
c256155_g1_i1	KAR	very-long-chain 3-oxoacyl-CoA reductase	EC:1.1.1.330	ko00062:Fatty acid elongation;ko00140:Steroid hormone biosynthesis;ko01040:Biosynthesis of unsaturated fatty acids
c287567_g1_i1	KAR	very-long-chain 3-oxoacyl-CoA reductase	EC:1.1.1.330	ko00062:Fatty acid elongation;ko00140:Steroid hormone biosynthesis;ko01040:Biosynthesis of unsaturated fatty acids
c291907_g1_i1	KAR	very-long-chain 3-oxoacyl-CoA reductase	EC:1.1.1.330	ko00062:Fatty acid elongation;ko00140:Steroid hormone biosynthesis;ko01040:Biosynthesis of unsaturated fatty acids
c85457_g1_i2	ACOT1_2_4	acyl-coenzyme A thioesterase 1/2/4	EC:3.1.2.2	ko00062:Fatty acid elongation;ko01040:Biosynthesis of unsaturated fatty acids
c134376_g1_i1	ACOT1_2_4	acyl-coenzyme A thioesterase 1/2/4	EC:3.1.2.2	ko00062:Fatty acid elongation;ko01040:Biosynthesis of unsaturated fatty acids
c157834_g1_i1	ELO2	fatty acid elongase 2	EC:2.3.1.199	ko00062:Fatty acid elongation;ko01040:Biosynthesis of unsaturated fatty acids
c167220_g1_i1	ELO2	fatty acid elongase 2	EC:2.3.1.199	ko00062:Fatty acid elongation;ko01040:Biosynthesis of unsaturated fatty acids
c203307_g1_i1	ELO2	fatty acid elongase 2	EC:2.3.1.199	ko00062:Fatty acid elongation;ko01040:Biosynthesis of unsaturated fatty acids
c274953_g1_i1	ELO2	fatty acid elongase 2	EC:2.3.1.199	ko00062:Fatty acid elongation;ko01040:Biosynthesis of unsaturated fatty acids
c284988_g1_i1	ELO2	fatty acid elongase 2	EC:2.3.1.199	ko00062:Fatty acid elongation;ko01040:Biosynthesis of unsaturated fatty acids
c227342_g1_i1	ELO3	fatty acid elongase 3	EC:2.3.1.199	ko00062:Fatty acid elongation;ko01040:Biosynthesis of unsaturated fatty acids
c78251_g1_i1	TER, TSC13, CER10	very-long-chain enoyl-CoA reductase	EC:1.3.1.93	ko00062:Fatty acid elongation;ko01040:Biosynthesis of unsaturated fatty acids
c144040_g1_i1	TER, TSC13, CER10	very-long-chain enoyl-CoA reductase	EC:1.3.1.93	ko00062:Fatty acid elongation;ko01040:Biosynthesis of unsaturated fatty acids
c144040_g1_i4	TER, TSC13, CER10	very-long-chain enoyl-CoA reductase	EC:1.3.1.93	ko00062:Fatty acid elongation;ko01040:Biosynthesis of unsaturated fatty acids
c193833_g1_i1	TER, TSC13, CER10	very-long-chain enoyl-CoA reductase	EC:1.3.1.93	ko00062:Fatty acid elongation;ko01040:Biosynthesis of unsaturated fatty acids
c195431_g1_i1	TER, TSC13, CER10	very-long-chain enoyl-CoA reductase	EC:1.3.1.93	ko00062:Fatty acid elongation;ko01040:Biosynthesis of unsaturated fatty acids
c197873_g1_i1	TER, TSC13, CER10	very-long-chain enoyl-CoA reductase	EC:1.3.1.93	ko00062:Fatty acid elongation;ko01040:Biosynthesis of unsaturated fatty acids
c260960_g1_i1	TER, TSC13, CER10	very-long-chain enoyl-CoA reductase	EC:1.3.1.93	ko00062:Fatty acid elongation;ko01040:Biosynthesis of unsaturated fatty acids
c291468_g1_i1	TER, TSC13, CER10	very-long-chain enoyl-CoA reductase	EC:1.3.1.93	ko00062:Fatty acid elongation;ko01040:Biosynthesis of unsaturated fatty acids
c291952_g1_i1	TER, TSC13, CER10	very-long-chain enoyl-CoA reductase	EC:1.3.1.93	ko00062:Fatty acid elongation;ko01040:Biosynthesis of unsaturated fatty acids
c67988_g1_i1	PHS1, PAS2	very-long-chain (3R)-3-hydroxyacyl-CoA dehydratase	EC:4.2.1.134	ko00062:Fatty acid elongation;ko01040:Biosynthesis of unsaturated fatty acids
c129950_g1_i2	PHS1, PAS2	very-long-chain (3R)-3-hydroxyacyl-CoA dehydratase	EC:4.2.1.134	ko00062:Fatty acid elongation;ko01040:Biosynthesis of unsaturated fatty acids
c138653_g1_i2	PHS1, PAS2	very-long-chain (3R)-3-hydroxyacyl-CoA dehydratase	EC:4.2.1.134	ko00062:Fatty acid elongation;ko01040:Biosynthesis of unsaturated fatty acids
c138653_g1_i3	PHS1, PAS2	very-long-chain (3R)-3-hydroxyacyl-CoA dehydratase	EC:4.2.1.134	ko00062:Fatty acid elongation;ko01040:Biosynthesis of unsaturated fatty acids
c207139_g1_i1	PHS1, PAS2	very-long-chain (3R)-3-hydroxyacyl-CoA dehydratase	EC:4.2.1.134	ko00062:Fatty acid elongation;ko01040:Biosynthesis of unsaturated fatty acids
c261198_g1_i1	PHS1, PAS2	very-long-chain (3R)-3-hydroxyacyl-CoA dehydratase	EC:4.2.1.134	ko00062:Fatty acid elongation;ko01040:Biosynthesis of unsaturated fatty acids
c172608_g1_i1	ACOT7	acyl-coenzyme A thioesterase 7	EC:3.1.2.2	ko00062:Fatty acid elongation;ko01040:Biosynthesis of unsaturated fatty acids
c221203_g1_i1	ACOT7	acyl-coenzyme A thioesterase 7	EC:3.1.2.2	ko00062:Fatty acid elongation;ko01040:Biosynthesis of unsaturated fatty acids
c60336_g1_i1	adh	alcohol dehydrogenase	EC:1.1.1.1	ko00071:Fatty acid degradation
c75709_g1_i1	adh	alcohol dehydrogenase	EC:1.1.1.1	ko00071:Fatty acid degradation
c134965_g1_i1	adh	alcohol dehydrogenase	EC:1.1.1.1	ko00071:Fatty acid degradation
c177677_g1_i1	adh	alcohol dehydrogenase	EC:1.1.1.1	ko00071:Fatty acid degradation
c82638_g1_i1	adhC	alcohol dehydrogenase	EC:1.1.1.1	ko00071:Fatty acid degradation
c100909_g1_i1	adhC	alcohol dehydrogenase	EC:1.1.1.1	ko00071:Fatty acid degradation
c116825_g1_i1	adhC	alcohol dehydrogenase	EC:1.1.1.1	ko00071:Fatty acid degradation
c119575_g3_i1	adhC	alcohol dehydrogenase	EC:1.1.1.1	ko00071:Fatty acid degradation
c139330_g1_i4	adhC	alcohol dehydrogenase	EC:1.1.1.1	ko00071:Fatty acid degradation
c203294_g1_i1	adhC	alcohol dehydrogenase	EC:1.1.1.1	ko00071:Fatty acid degradation
c208102_g1_i1	adhC	alcohol dehydrogenase	EC:1.1.1.1	ko00071:Fatty acid degradation
c214511_g1_i1	adhC	alcohol dehydrogenase	EC:1.1.1.1	ko00071:Fatty acid degradation
c252323_g1_i1	adhC	alcohol dehydrogenase	EC:1.1.1.1	ko00071:Fatty acid degradation
c255453_g1_i1	adhC	alcohol dehydrogenase	EC:1.1.1.1	ko00071:Fatty acid degradation
c289552_g1_i1	adhC	alcohol dehydrogenase	EC:1.1.1.1	ko00071:Fatty acid degradation
c183640_g1_i1	ACADS, bcd	butyryl-CoA dehydrogenase	EC:1.3.8.1	ko00071:Fatty acid degradation
c50814_g1_i1	ACADM, acd	acyl-CoA dehydrogenase	EC:1.3.8.7	ko00071:Fatty acid degradation
c139125_g1_i1	ACADM, acd	acyl-CoA dehydrogenase	EC:1.3.8.7	ko00071:Fatty acid degradation
c139125_g1_i2	ACADM, acd	acyl-CoA dehydrogenase	EC:1.3.8.7	ko00071:Fatty acid degradation
c207584_g1_i1	ACADM, acd	acyl-CoA dehydrogenase	EC:1.3.8.7	ko00071:Fatty acid degradation
c212736_g1_i1	ACADM, acd	acyl-CoA dehydrogenase	EC:1.3.8.7	ko00071:Fatty acid degradation
c233053_g1_i1	ACADM, acd	acyl-CoA dehydrogenase	EC:1.3.8.7	ko00071:Fatty acid degradation
c253601_g1_i1	ACADM, acd	acyl-CoA dehydrogenase	EC:1.3.8.7	ko00071:Fatty acid degradation
c286897_g1_i1	ACADM, acd	acyl-CoA dehydrogenase	EC:1.3.8.7	ko00071:Fatty acid degradation
c290448_g1_i1	ACADM, acd	acyl-CoA dehydrogenase	EC:1.3.8.7	ko00071:Fatty acid degradation
c35981_g1_i1	GCDH, gcdH	glutaryl-CoA dehydrogenase	EC:1.3.8.6	ko00071:Fatty acid degradation
c203813_g1_i1	GCDH, gcdH	glutaryl-CoA dehydrogenase	EC:1.3.8.6	ko00071:Fatty acid degradation
c229137_g1_i1	GCDH, gcdH	glutaryl-CoA dehydrogenase	EC:1.3.8.6	ko00071:Fatty acid degradation
c71112_g2_i1	E1.14.14.1	unspecific monooxygenase	EC:1.14.14.1	ko00071:Fatty acid degradation
c298452_g1_i1	paaF, echA	enoyl-CoA hydratase	EC:4.2.1.17	ko00071:Fatty acid degradation
c198134_g1_i1	adhE	alcohol dehydrogenase	EC:1.1.1.1	ko00071:Fatty acid degradation
c211961_g1_i1	fadE	acyl-CoA dehydrogenase		ko00071:Fatty acid degradation
c166275_g1_i1	CPT1	carnitine O-palmitoyltransferase 1	EC:2.3.1.21	ko00071:Fatty acid degradation
c239792_g1_i1	CPT1	carnitine O-palmitoyltransferase 1	EC:2.3.1.21	ko00071:Fatty acid degradation
c169345_g1_i1	ACADSB	short/branched chain acyl-CoA dehydrogenase	EC:1.3.99.12	ko00071:Fatty acid degradation
c204382_g1_i1	ACADSB	short/branched chain acyl-CoA dehydrogenase	EC:1.3.99.12	ko00071:Fatty acid degradation
c229707_g1_i1	ACADSB	short/branched chain acyl-CoA dehydrogenase	EC:1.3.99.12	ko00071:Fatty acid degradation
c282359_g1_i1	ACADSB	short/branched chain acyl-CoA dehydrogenase	EC:1.3.99.12	ko00071:Fatty acid degradation
c102132_g1_i1	ACADVL	very long chain acyl-CoA dehydrogenase	EC:1.3.8.9	ko00071:Fatty acid degradation
c152077_g1_i1	ACADVL	very long chain acyl-CoA dehydrogenase	EC:1.3.8.9	ko00071:Fatty acid degradation
c202448_g1_i1	ACADVL	very long chain acyl-CoA dehydrogenase	EC:1.3.8.9	ko00071:Fatty acid degradation
c286643_g1_i1	ACADVL	very long chain acyl-CoA dehydrogenase	EC:1.3.8.9	ko00071:Fatty acid degradation
c271117_g1_i1	DCI	3,2-trans-enoyl-CoA isomerase, mitochondrial	EC:5.3.3.8	ko00071:Fatty acid degradation
c151920_g1_i1	PECI	peroxisomal 3,2-trans-enoyl-CoA isomerase	EC:5.3.3.8	ko00071:Fatty acid degradation
c156908_g1_i1	PECI	peroxisomal 3,2-trans-enoyl-CoA isomerase	EC:5.3.3.8	ko00071:Fatty acid degradation
c187418_g1_i1	PECI	peroxisomal 3,2-trans-enoyl-CoA isomerase	EC:5.3.3.8	ko00071:Fatty acid degradation
c231658_g1_i1	PECI	peroxisomal 3,2-trans-enoyl-CoA isomerase	EC:5.3.3.8	ko00071:Fatty acid degradation
c263869_g1_i1	PECI	peroxisomal 3,2-trans-enoyl-CoA isomerase	EC:5.3.3.8	ko00071:Fatty acid degradation
c34250_g1_i1	adhP	alcohol dehydrogenase, propanol-preferring	EC:1.1.1.1	ko00071:Fatty acid degradation
c102556_g1_i2	adhP	alcohol dehydrogenase, propanol-preferring	EC:1.1.1.1	ko00071:Fatty acid degradation
c144736_g1_i1	adhP	alcohol dehydrogenase, propanol-preferring	EC:1.1.1.1	ko00071:Fatty acid degradation
c144736_g1_i2	adhP	alcohol dehydrogenase, propanol-preferring	EC:1.1.1.1	ko00071:Fatty acid degradation
c199878_g1_i1	adhP	alcohol dehydrogenase, propanol-preferring	EC:1.1.1.1	ko00071:Fatty acid degradation
c258852_g1_i1	adhP	alcohol dehydrogenase, propanol-preferring	EC:1.1.1.1	ko00071:Fatty acid degradation
c281911_g1_i1	adhP	alcohol dehydrogenase, propanol-preferring	EC:1.1.1.1	ko00071:Fatty acid degradation
c12047_g2_i1	yiaY	alcohol dehydrogenase	EC:1.1.1.1	ko00071:Fatty acid degradation
c150554_g1_i1	yiaY	alcohol dehydrogenase	EC:1.1.1.1	ko00071:Fatty acid degradation
c268267_g1_i1	yiaY	alcohol dehydrogenase	EC:1.1.1.1	ko00071:Fatty acid degradation
c232709_g1_i1	cypD_E, CYP102A2_3	cytochrome P450 / NADPH-cytochrome P450 reductase	EC:1.14.14.1 EC:1.6.2.4	ko00071:Fatty acid degradation
c303991_g1_i1	cypD_E, CYP102A2_3	cytochrome P450 / NADPH-cytochrome P450 reductase	EC:1.14.14.1 EC:1.6.2.4	ko00071:Fatty acid degradation
c8382_g1_i1	CYP4A22	alkane 1-monooxygenase	EC:1.14.15.3	ko00071:Fatty acid degradation
c103245_g1_i1	atoB	acetyl-CoA C-acetyltransferase	EC:2.3.1.9	ko00071:Fatty acid degradation;ko00072:Synthesis and degradation of ketone bodies
c130537_g1_i2	atoB	acetyl-CoA C-acetyltransferase	EC:2.3.1.9	ko00071:Fatty acid degradation;ko00072:Synthesis and degradation of ketone bodies
c170020_g1_i1	atoB	acetyl-CoA C-acetyltransferase	EC:2.3.1.9	ko00071:Fatty acid degradation;ko00072:Synthesis and degradation of ketone bodies
c195791_g1_i1	atoB	acetyl-CoA C-acetyltransferase	EC:2.3.1.9	ko00071:Fatty acid degradation;ko00072:Synthesis and degradation of ketone bodies
c255244_g1_i1	atoB	acetyl-CoA C-acetyltransferase	EC:2.3.1.9	ko00071:Fatty acid degradation;ko00072:Synthesis and degradation of ketone bodies
c268425_g1_i1	atoB	acetyl-CoA C-acetyltransferase	EC:2.3.1.9	ko00071:Fatty acid degradation;ko00072:Synthesis and degradation of ketone bodies
c274916_g1_i1	atoB	acetyl-CoA C-acetyltransferase	EC:2.3.1.9	ko00071:Fatty acid degradation;ko00072:Synthesis and degradation of ketone bodies
c279399_g1_i1	atoB	acetyl-CoA C-acetyltransferase	EC:2.3.1.9	ko00071:Fatty acid degradation;ko00072:Synthesis and degradation of ketone bodies
c290135_g1_i1	atoB	acetyl-CoA C-acetyltransferase	EC:2.3.1.9	ko00071:Fatty acid degradation;ko00072:Synthesis and degradation of ketone bodies
c9718_g1_i1	E1.2.1.3	aldehyde dehydrogenase (NAD+)	EC:1.2.1.3	ko00071:Fatty acid degradation;ko00561:Glycerolipid metabolism
c34279_g1_i1	E1.2.1.3	aldehyde dehydrogenase (NAD+)	EC:1.2.1.3	ko00071:Fatty acid degradation;ko00561:Glycerolipid metabolism
c44149_g1_i1	E1.2.1.3	aldehyde dehydrogenase (NAD+)	EC:1.2.1.3	ko00071:Fatty acid degradation;ko00561:Glycerolipid metabolism
c106355_g1_i1	E1.2.1.3	aldehyde dehydrogenase (NAD+)	EC:1.2.1.3	ko00071:Fatty acid degradation;ko00561:Glycerolipid metabolism
c119206_g1_i1	E1.2.1.3	aldehyde dehydrogenase (NAD+)	EC:1.2.1.3	ko00071:Fatty acid degradation;ko00561:Glycerolipid metabolism
c124326_g1_i1	E1.2.1.3	aldehyde dehydrogenase (NAD+)	EC:1.2.1.3	ko00071:Fatty acid degradation;ko00561:Glycerolipid metabolism
c124761_g1_i1	E1.2.1.3	aldehyde dehydrogenase (NAD+)	EC:1.2.1.3	ko00071:Fatty acid degradation;ko00561:Glycerolipid metabolism
c133123_g1_i1	E1.2.1.3	aldehyde dehydrogenase (NAD+)	EC:1.2.1.3	ko00071:Fatty acid degradation;ko00561:Glycerolipid metabolism
c133702_g1_i1	E1.2.1.3	aldehyde dehydrogenase (NAD+)	EC:1.2.1.3	ko00071:Fatty acid degradation;ko00561:Glycerolipid metabolism
c141482_g2_i2	E1.2.1.3	aldehyde dehydrogenase (NAD+)	EC:1.2.1.3	ko00071:Fatty acid degradation;ko00561:Glycerolipid metabolism
c141482_g2_i6	E1.2.1.3	aldehyde dehydrogenase (NAD+)	EC:1.2.1.3	ko00071:Fatty acid degradation;ko00561:Glycerolipid metabolism
c141482_g2_i7	E1.2.1.3	aldehyde dehydrogenase (NAD+)	EC:1.2.1.3	ko00071:Fatty acid degradation;ko00561:Glycerolipid metabolism
c144329_g2_i1	E1.2.1.3	aldehyde dehydrogenase (NAD+)	EC:1.2.1.3	ko00071:Fatty acid degradation;ko00561:Glycerolipid metabolism
c168113_g1_i1	E1.2.1.3	aldehyde dehydrogenase (NAD+)	EC:1.2.1.3	ko00071:Fatty acid degradation;ko00561:Glycerolipid metabolism
c174192_g1_i1	E1.2.1.3	aldehyde dehydrogenase (NAD+)	EC:1.2.1.3	ko00071:Fatty acid degradation;ko00561:Glycerolipid metabolism
c224171_g1_i1	E1.2.1.3	aldehyde dehydrogenase (NAD+)	EC:1.2.1.3	ko00071:Fatty acid degradation;ko00561:Glycerolipid metabolism
c241705_g1_i1	E1.2.1.3	aldehyde dehydrogenase (NAD+)	EC:1.2.1.3	ko00071:Fatty acid degradation;ko00561:Glycerolipid metabolism
c254073_g1_i1	E1.2.1.3	aldehyde dehydrogenase (NAD+)	EC:1.2.1.3	ko00071:Fatty acid degradation;ko00561:Glycerolipid metabolism
c256995_g1_i1	E1.2.1.3	aldehyde dehydrogenase (NAD+)	EC:1.2.1.3	ko00071:Fatty acid degradation;ko00561:Glycerolipid metabolism
c281983_g1_i1	E1.2.1.3	aldehyde dehydrogenase (NAD+)	EC:1.2.1.3	ko00071:Fatty acid degradation;ko00561:Glycerolipid metabolism
c290951_g1_i1	E1.2.1.3	aldehyde dehydrogenase (NAD+)	EC:1.2.1.3	ko00071:Fatty acid degradation;ko00561:Glycerolipid metabolism
c292072_g1_i1	E1.2.1.3	aldehyde dehydrogenase (NAD+)	EC:1.2.1.3	ko00071:Fatty acid degradation;ko00561:Glycerolipid metabolism
c298998_g1_i1	E1.2.1.3	aldehyde dehydrogenase (NAD+)	EC:1.2.1.3	ko00071:Fatty acid degradation;ko00561:Glycerolipid metabolism
c145923_g4_i1	ALDH7A1	aldehyde dehydrogenase family 7 member A1	EC:1.2.1.31 EC:1.2.1.8 EC:1.2.1.3	ko00071:Fatty acid degradation;ko00561:Glycerolipid metabolism
c225983_g1_i1	ALDH7A1	aldehyde dehydrogenase family 7 member A1	EC:1.2.1.31 EC:1.2.1.8 EC:1.2.1.3	ko00071:Fatty acid degradation;ko00561:Glycerolipid metabolism
c241261_g1_i1	ALDH7A1	aldehyde dehydrogenase family 7 member A1	EC:1.2.1.31 EC:1.2.1.8 EC:1.2.1.3	ko00071:Fatty acid degradation;ko00561:Glycerolipid metabolism
c139021_g2_i2	CYP4A	alkane 1-monooxygenase	EC:1.14.15.3	ko00071:Fatty acid degradation;ko00590:Arachidonic acid metabolism
c133654_g1_i1	MFP2	enoyl-CoA hydratase/3-hydroxyacyl-CoA dehydrogenase	EC:4.2.1.17 EC:1.1.1.35 EC:1.1.1.211	ko00071:Fatty acid degradation;ko00592:alpha-Linolenic acid metabolism
c139961_g1_i1	MFP2	enoyl-CoA hydratase/3-hydroxyacyl-CoA dehydrogenase	EC:4.2.1.17 EC:1.1.1.35 EC:1.1.1.211	ko00071:Fatty acid degradation;ko00592:alpha-Linolenic acid metabolism
c288565_g1_i1	MFP2	enoyl-CoA hydratase/3-hydroxyacyl-CoA dehydrogenase	EC:4.2.1.17 EC:1.1.1.35 EC:1.1.1.211	ko00071:Fatty acid degradation;ko00592:alpha-Linolenic acid metabolism
c142821_g1_i1	ADH1	alcohol dehydrogenase class-P	EC:1.1.1.1	ko00071:Fatty acid degradation;ko00592:alpha-Linolenic acid metabolism
c205916_g1_i1	ADH1	alcohol dehydrogenase class-P	EC:1.1.1.1	ko00071:Fatty acid degradation;ko00592:alpha-Linolenic acid metabolism
c126961_g1_i1	ACOX1, ACOX3	acyl-CoA oxidase	EC:1.3.3.6	ko00071:Fatty acid degradation;ko00592:alpha-Linolenic acid metabolism;ko01040:Biosynthesis of unsaturated fatty acids
c126961_g1_i2	ACOX1, ACOX3	acyl-CoA oxidase	EC:1.3.3.6	ko00071:Fatty acid degradation;ko00592:alpha-Linolenic acid metabolism;ko01040:Biosynthesis of unsaturated fatty acids
c126961_g1_i3	ACOX1, ACOX3	acyl-CoA oxidase	EC:1.3.3.6	ko00071:Fatty acid degradation;ko00592:alpha-Linolenic acid metabolism;ko01040:Biosynthesis of unsaturated fatty acids
c126961_g1_i4	ACOX1, ACOX3	acyl-CoA oxidase	EC:1.3.3.6	ko00071:Fatty acid degradation;ko00592:alpha-Linolenic acid metabolism;ko01040:Biosynthesis of unsaturated fatty acids
c128479_g1_i1	ACOX1, ACOX3	acyl-CoA oxidase	EC:1.3.3.6	ko00071:Fatty acid degradation;ko00592:alpha-Linolenic acid metabolism;ko01040:Biosynthesis of unsaturated fatty acids
c141482_g1_i1	ACOX1, ACOX3	acyl-CoA oxidase	EC:1.3.3.6	ko00071:Fatty acid degradation;ko00592:alpha-Linolenic acid metabolism;ko01040:Biosynthesis of unsaturated fatty acids
c141482_g1_i2	ACOX1, ACOX3	acyl-CoA oxidase	EC:1.3.3.6	ko00071:Fatty acid degradation;ko00592:alpha-Linolenic acid metabolism;ko01040:Biosynthesis of unsaturated fatty acids
c142258_g1_i1	ACOX1, ACOX3	acyl-CoA oxidase	EC:1.3.3.6	ko00071:Fatty acid degradation;ko00592:alpha-Linolenic acid metabolism;ko01040:Biosynthesis of unsaturated fatty acids
c145203_g1_i1	ACOX1, ACOX3	acyl-CoA oxidase	EC:1.3.3.6	ko00071:Fatty acid degradation;ko00592:alpha-Linolenic acid metabolism;ko01040:Biosynthesis of unsaturated fatty acids
c145203_g1_i2	ACOX1, ACOX3	acyl-CoA oxidase	EC:1.3.3.6	ko00071:Fatty acid degradation;ko00592:alpha-Linolenic acid metabolism;ko01040:Biosynthesis of unsaturated fatty acids
c145203_g1_i3	ACOX1, ACOX3	acyl-CoA oxidase	EC:1.3.3.6	ko00071:Fatty acid degradation;ko00592:alpha-Linolenic acid metabolism;ko01040:Biosynthesis of unsaturated fatty acids
c175842_g1_i1	ACOX1, ACOX3	acyl-CoA oxidase	EC:1.3.3.6	ko00071:Fatty acid degradation;ko00592:alpha-Linolenic acid metabolism;ko01040:Biosynthesis of unsaturated fatty acids
c181388_g1_i1	ACOX1, ACOX3	acyl-CoA oxidase	EC:1.3.3.6	ko00071:Fatty acid degradation;ko00592:alpha-Linolenic acid metabolism;ko01040:Biosynthesis of unsaturated fatty acids
c186843_g1_i1	ACOX1, ACOX3	acyl-CoA oxidase	EC:1.3.3.6	ko00071:Fatty acid degradation;ko00592:alpha-Linolenic acid metabolism;ko01040:Biosynthesis of unsaturated fatty acids
c199576_g1_i1	ACOX1, ACOX3	acyl-CoA oxidase	EC:1.3.3.6	ko00071:Fatty acid degradation;ko00592:alpha-Linolenic acid metabolism;ko01040:Biosynthesis of unsaturated fatty acids
c200732_g1_i1	ACOX1, ACOX3	acyl-CoA oxidase	EC:1.3.3.6	ko00071:Fatty acid degradation;ko00592:alpha-Linolenic acid metabolism;ko01040:Biosynthesis of unsaturated fatty acids
c201434_g1_i1	ACOX1, ACOX3	acyl-CoA oxidase	EC:1.3.3.6	ko00071:Fatty acid degradation;ko00592:alpha-Linolenic acid metabolism;ko01040:Biosynthesis of unsaturated fatty acids
c203480_g1_i1	ACOX1, ACOX3	acyl-CoA oxidase	EC:1.3.3.6	ko00071:Fatty acid degradation;ko00592:alpha-Linolenic acid metabolism;ko01040:Biosynthesis of unsaturated fatty acids
c212986_g1_i1	ACOX1, ACOX3	acyl-CoA oxidase	EC:1.3.3.6	ko00071:Fatty acid degradation;ko00592:alpha-Linolenic acid metabolism;ko01040:Biosynthesis of unsaturated fatty acids
c230673_g1_i1	ACOX1, ACOX3	acyl-CoA oxidase	EC:1.3.3.6	ko00071:Fatty acid degradation;ko00592:alpha-Linolenic acid metabolism;ko01040:Biosynthesis of unsaturated fatty acids
c240808_g1_i1	ACOX1, ACOX3	acyl-CoA oxidase	EC:1.3.3.6	ko00071:Fatty acid degradation;ko00592:alpha-Linolenic acid metabolism;ko01040:Biosynthesis of unsaturated fatty acids
c242736_g1_i1	ACOX1, ACOX3	acyl-CoA oxidase	EC:1.3.3.6	ko00071:Fatty acid degradation;ko00592:alpha-Linolenic acid metabolism;ko01040:Biosynthesis of unsaturated fatty acids
c256932_g1_i1	ACOX1, ACOX3	acyl-CoA oxidase	EC:1.3.3.6	ko00071:Fatty acid degradation;ko00592:alpha-Linolenic acid metabolism;ko01040:Biosynthesis of unsaturated fatty acids
c261344_g1_i1	ACOX1, ACOX3	acyl-CoA oxidase	EC:1.3.3.6	ko00071:Fatty acid degradation;ko00592:alpha-Linolenic acid metabolism;ko01040:Biosynthesis of unsaturated fatty acids
c279867_g1_i1	ACOX1, ACOX3	acyl-CoA oxidase	EC:1.3.3.6	ko00071:Fatty acid degradation;ko00592:alpha-Linolenic acid metabolism;ko01040:Biosynthesis of unsaturated fatty acids
c291272_g1_i1	ACOX1, ACOX3	acyl-CoA oxidase	EC:1.3.3.6	ko00071:Fatty acid degradation;ko00592:alpha-Linolenic acid metabolism;ko01040:Biosynthesis of unsaturated fatty acids
c296403_g1_i1	ACOX1, ACOX3	acyl-CoA oxidase	EC:1.3.3.6	ko00071:Fatty acid degradation;ko00592:alpha-Linolenic acid metabolism;ko01040:Biosynthesis of unsaturated fatty acids
c300904_g1_i1	ACOX1, ACOX3	acyl-CoA oxidase	EC:1.3.3.6	ko00071:Fatty acid degradation;ko00592:alpha-Linolenic acid metabolism;ko01040:Biosynthesis of unsaturated fatty acids
c303987_g1_i1	ACOX1, ACOX3	acyl-CoA oxidase	EC:1.3.3.6	ko00071:Fatty acid degradation;ko00592:alpha-Linolenic acid metabolism;ko01040:Biosynthesis of unsaturated fatty acids
c24440_g1_i1	ACAA1	acetyl-CoA acyltransferase 1	EC:2.3.1.16	ko00071:Fatty acid degradation;ko00592:alpha-Linolenic acid metabolism;ko01040:Biosynthesis of unsaturated fatty acids
c70721_g1_i1	ACAA1	acetyl-CoA acyltransferase 1	EC:2.3.1.16	ko00071:Fatty acid degradation;ko00592:alpha-Linolenic acid metabolism;ko01040:Biosynthesis of unsaturated fatty acids
c118938_g1_i1	ACAA1	acetyl-CoA acyltransferase 1	EC:2.3.1.16	ko00071:Fatty acid degradation;ko00592:alpha-Linolenic acid metabolism;ko01040:Biosynthesis of unsaturated fatty acids
c120214_g1_i1	ACAA1	acetyl-CoA acyltransferase 1	EC:2.3.1.16	ko00071:Fatty acid degradation;ko00592:alpha-Linolenic acid metabolism;ko01040:Biosynthesis of unsaturated fatty acids
c173079_g1_i1	ACAA1	acetyl-CoA acyltransferase 1	EC:2.3.1.16	ko00071:Fatty acid degradation;ko00592:alpha-Linolenic acid metabolism;ko01040:Biosynthesis of unsaturated fatty acids
c180754_g1_i1	ACAA1	acetyl-CoA acyltransferase 1	EC:2.3.1.16	ko00071:Fatty acid degradation;ko00592:alpha-Linolenic acid metabolism;ko01040:Biosynthesis of unsaturated fatty acids
c278734_g1_i1	ACAA1	acetyl-CoA acyltransferase 1	EC:2.3.1.16	ko00071:Fatty acid degradation;ko00592:alpha-Linolenic acid metabolism;ko01040:Biosynthesis of unsaturated fatty acids
c291623_g1_i1	ACAA1	acetyl-CoA acyltransferase 1	EC:2.3.1.16	ko00071:Fatty acid degradation;ko00592:alpha-Linolenic acid metabolism;ko01040:Biosynthesis of unsaturated fatty acids
c291948_g1_i1	ACAA1	acetyl-CoA acyltransferase 1	EC:2.3.1.16	ko00071:Fatty acid degradation;ko00592:alpha-Linolenic acid metabolism;ko01040:Biosynthesis of unsaturated fatty acids
c101409_g1_i1	bdh	3-hydroxybutyrate dehydrogenase	EC:1.1.1.30	ko00072:Synthesis and degradation of ketone bodies
c126917_g1_i1	bdh	3-hydroxybutyrate dehydrogenase	EC:1.1.1.30	ko00072:Synthesis and degradation of ketone bodies
c228740_g1_i1	bdh	3-hydroxybutyrate dehydrogenase	EC:1.1.1.30	ko00072:Synthesis and degradation of ketone bodies
c231053_g1_i1	bdh	3-hydroxybutyrate dehydrogenase	EC:1.1.1.30	ko00072:Synthesis and degradation of ketone bodies
c284540_g1_i1	bdh	3-hydroxybutyrate dehydrogenase	EC:1.1.1.30	ko00072:Synthesis and degradation of ketone bodies
c286346_g1_i1	bdh	3-hydroxybutyrate dehydrogenase	EC:1.1.1.30	ko00072:Synthesis and degradation of ketone bodies
c64211_g1_i1	OXCT	3-oxoacid CoA-transferase	EC:2.8.3.5	ko00072:Synthesis and degradation of ketone bodies
c152113_g1_i1	OXCT	3-oxoacid CoA-transferase	EC:2.8.3.5	ko00072:Synthesis and degradation of ketone bodies
c211976_g1_i1	OXCT	3-oxoacid CoA-transferase	EC:2.8.3.5	ko00072:Synthesis and degradation of ketone bodies
c228516_g1_i1	OXCT	3-oxoacid CoA-transferase	EC:2.8.3.5	ko00072:Synthesis and degradation of ketone bodies
c254001_g1_i1	OXCT	3-oxoacid CoA-transferase	EC:2.8.3.5	ko00072:Synthesis and degradation of ketone bodies
c152231_g1_i1	scoA	3-oxoacid CoA-transferase subunit A	EC:2.8.3.5	ko00072:Synthesis and degradation of ketone bodies
c158599_g1_i1	scoA	3-oxoacid CoA-transferase subunit A	EC:2.8.3.5	ko00072:Synthesis and degradation of ketone bodies
c286804_g1_i1	scoA	3-oxoacid CoA-transferase subunit A	EC:2.8.3.5	ko00072:Synthesis and degradation of ketone bodies
c145699_g1_i2	HMGCL, hmgL	hydroxymethylglutaryl-CoA lyase	EC:4.1.3.4	ko00072:Synthesis and degradation of ketone bodies
c145699_g1_i3	HMGCL, hmgL	hydroxymethylglutaryl-CoA lyase	EC:4.1.3.4	ko00072:Synthesis and degradation of ketone bodies
c172918_g1_i1	HMGCL, hmgL	hydroxymethylglutaryl-CoA lyase	EC:4.1.3.4	ko00072:Synthesis and degradation of ketone bodies
c263042_g1_i1	HMGCL, hmgL	hydroxymethylglutaryl-CoA lyase	EC:4.1.3.4	ko00072:Synthesis and degradation of ketone bodies
c143393_g1_i1	E2.3.3.10	hydroxymethylglutaryl-CoA synthase	EC:2.3.3.10	ko00072:Synthesis and degradation of ketone bodies
c226491_g1_i1	E2.3.3.10	hydroxymethylglutaryl-CoA synthase	EC:2.3.3.10	ko00072:Synthesis and degradation of ketone bodies
c227548_g1_i1	E2.3.3.10	hydroxymethylglutaryl-CoA synthase	EC:2.3.3.10	ko00072:Synthesis and degradation of ketone bodies
c303502_g1_i1	E2.3.3.10	hydroxymethylglutaryl-CoA synthase	EC:2.3.3.10	ko00072:Synthesis and degradation of ketone bodies
c93810_g1_i1	FAR	fatty acyl-CoA reductase		ko00073:Cutin, suberine and wax biosynthesis
c102375_g1_i1	FAR	fatty acyl-CoA reductase		ko00073:Cutin, suberine and wax biosynthesis
c125052_g1_i1	FAR	fatty acyl-CoA reductase		ko00073:Cutin, suberine and wax biosynthesis
c131758_g1_i1	FAR	fatty acyl-CoA reductase		ko00073:Cutin, suberine and wax biosynthesis
c167711_g1_i1	FAR	fatty acyl-CoA reductase		ko00073:Cutin, suberine and wax biosynthesis
c170914_g1_i1	FAR	fatty acyl-CoA reductase		ko00073:Cutin, suberine and wax biosynthesis
c191277_g1_i1	FAR	fatty acyl-CoA reductase		ko00073:Cutin, suberine and wax biosynthesis
c226154_g1_i1	FAR	fatty acyl-CoA reductase		ko00073:Cutin, suberine and wax biosynthesis
c293117_g1_i1	FAR	fatty acyl-CoA reductase		ko00073:Cutin, suberine and wax biosynthesis
c2865_g1_i1	CYP86A4S	fatty acid omega-hydroxylase		ko00073:Cutin, suberine and wax biosynthesis
c146993_g1_i1	CYP86A4S	fatty acid omega-hydroxylase		ko00073:Cutin, suberine and wax biosynthesis
c179242_g1_i1	CYP86A4S	fatty acid omega-hydroxylase		ko00073:Cutin, suberine and wax biosynthesis
c86002_g1_i1	HHT1	omega-hydroxypalmitate O-feruloyl transferase	EC:2.3.1.188	ko00073:Cutin, suberine and wax biosynthesis
c135806_g1_i1	HHT1	omega-hydroxypalmitate O-feruloyl transferase	EC:2.3.1.188	ko00073:Cutin, suberine and wax biosynthesis
c142557_g1_i1	CYP86A1	fatty acid omega-hydroxylase		ko00073:Cutin, suberine and wax biosynthesis
c142557_g1_i2	CYP86A1	fatty acid omega-hydroxylase		ko00073:Cutin, suberine and wax biosynthesis
c10545_g1_i1	CYP86B1	fatty acid omega-hydroxylase		ko00073:Cutin, suberine and wax biosynthesis
c135345_g1_i1	CYP86B1	fatty acid omega-hydroxylase		ko00073:Cutin, suberine and wax biosynthesis
c135345_g1_i2	CYP86B1	fatty acid omega-hydroxylase		ko00073:Cutin, suberine and wax biosynthesis
c194162_g1_i1	CYP86B1	fatty acid omega-hydroxylase		ko00073:Cutin, suberine and wax biosynthesis
c20330_g1_i1	ACE, HTH	fatty acid omega-hydroxy dehydrogenase		ko00073:Cutin, suberine and wax biosynthesis
c133760_g2_i1	ACE, HTH	fatty acid omega-hydroxy dehydrogenase		ko00073:Cutin, suberine and wax biosynthesis
c286327_g1_i1	ACE, HTH	fatty acid omega-hydroxy dehydrogenase		ko00073:Cutin, suberine and wax biosynthesis
c128656_g1_i1	CER1	aldehyde decarbonylase	EC:4.1.99.5	ko00073:Cutin, suberine and wax biosynthesis
c145902_g1_i1	CER1	aldehyde decarbonylase	EC:4.1.99.5	ko00073:Cutin, suberine and wax biosynthesis
c145902_g1_i2	CER1	aldehyde decarbonylase	EC:4.1.99.5	ko00073:Cutin, suberine and wax biosynthesis
c87432_g1_i1	PXG	peroxygenase	EC:1.11.2.3	ko00073:Cutin, suberine and wax biosynthesis
c125326_g1_i1	PXG	peroxygenase	EC:1.11.2.3	ko00073:Cutin, suberine and wax biosynthesis
c126639_g1_i1	PXG	peroxygenase	EC:1.11.2.3	ko00073:Cutin, suberine and wax biosynthesis
c126639_g1_i2	PXG	peroxygenase	EC:1.11.2.3	ko00073:Cutin, suberine and wax biosynthesis
c126639_g1_i3	PXG	peroxygenase	EC:1.11.2.3	ko00073:Cutin, suberine and wax biosynthesis
c136692_g3_i1	PXG	peroxygenase	EC:1.11.2.3	ko00073:Cutin, suberine and wax biosynthesis
c170844_g1_i1	PXG	peroxygenase	EC:1.11.2.3	ko00073:Cutin, suberine and wax biosynthesis
c254023_g1_i1	PXG	peroxygenase	EC:1.11.2.3	ko00073:Cutin, suberine and wax biosynthesis
c23434_g1_i1	TGL4	TAG lipase / steryl ester hydrolase / phospholipase A2 / LPA acyltransferase	EC:3.1.1.3 EC:3.1.1.13 EC:3.1.1.4 EC:2.3.1.51	ko00100:Steroid biosynthesis;ko00561:Glycerolipid metabolism;ko00564:Glycerophospholipid metabolism;ko00565:Ether lipid metabolism;ko00590:Arachidonic acid metabolism;ko00591:Linoleic acid metabolism;ko00592:alpha-Linolenic acid metabolism
c137536_g1_i1	TGL4	TAG lipase / steryl ester hydrolase / phospholipase A2 / LPA acyltransferase	EC:3.1.1.3 EC:3.1.1.13 EC:3.1.1.4 EC:2.3.1.51	ko00100:Steroid biosynthesis;ko00561:Glycerolipid metabolism;ko00564:Glycerophospholipid metabolism;ko00565:Ether lipid metabolism;ko00590:Arachidonic acid metabolism;ko00591:Linoleic acid metabolism;ko00592:alpha-Linolenic acid metabolism
c137536_g1_i3	TGL4	TAG lipase / steryl ester hydrolase / phospholipase A2 / LPA acyltransferase	EC:3.1.1.3 EC:3.1.1.13 EC:3.1.1.4 EC:2.3.1.51	ko00100:Steroid biosynthesis;ko00561:Glycerolipid metabolism;ko00564:Glycerophospholipid metabolism;ko00565:Ether lipid metabolism;ko00590:Arachidonic acid metabolism;ko00591:Linoleic acid metabolism;ko00592:alpha-Linolenic acid metabolism
c153166_g1_i1	TGL4	TAG lipase / steryl ester hydrolase / phospholipase A2 / LPA acyltransferase	EC:3.1.1.3 EC:3.1.1.13 EC:3.1.1.4 EC:2.3.1.51	ko00100:Steroid biosynthesis;ko00561:Glycerolipid metabolism;ko00564:Glycerophospholipid metabolism;ko00565:Ether lipid metabolism;ko00590:Arachidonic acid metabolism;ko00591:Linoleic acid metabolism;ko00592:alpha-Linolenic acid metabolism
c203892_g1_i1	TGL4	TAG lipase / steryl ester hydrolase / phospholipase A2 / LPA acyltransferase	EC:3.1.1.3 EC:3.1.1.13 EC:3.1.1.4 EC:2.3.1.51	ko00100:Steroid biosynthesis;ko00561:Glycerolipid metabolism;ko00564:Glycerophospholipid metabolism;ko00565:Ether lipid metabolism;ko00590:Arachidonic acid metabolism;ko00591:Linoleic acid metabolism;ko00592:alpha-Linolenic acid metabolism
c248340_g1_i1	TGL4	TAG lipase / steryl ester hydrolase / phospholipase A2 / LPA acyltransferase	EC:3.1.1.3 EC:3.1.1.13 EC:3.1.1.4 EC:2.3.1.51	ko00100:Steroid biosynthesis;ko00561:Glycerolipid metabolism;ko00564:Glycerophospholipid metabolism;ko00565:Ether lipid metabolism;ko00590:Arachidonic acid metabolism;ko00591:Linoleic acid metabolism;ko00592:alpha-Linolenic acid metabolism
c200661_g1_i1	AMACR, mcr	alpha-methylacyl-CoA racemase	EC:5.1.99.4	ko00120:Primary bile acid biosynthesis
c227946_g1_i1	AMACR, mcr	alpha-methylacyl-CoA racemase	EC:5.1.99.4	ko00120:Primary bile acid biosynthesis
c103137_g2_i1	CYP46A1	cholesterol 24(S)-hydroxylase	EC:1.14.13.98	ko00120:Primary bile acid biosynthesis
c297725_g1_i1	CYP46A1	cholesterol 24(S)-hydroxylase	EC:1.14.13.98	ko00120:Primary bile acid biosynthesis
c26855_g1_i1	SCP2, SCPX	sterol carrier protein 2	EC:2.3.1.176	ko00120:Primary bile acid biosynthesis
c45698_g1_i1	SCP2, SCPX	sterol carrier protein 2	EC:2.3.1.176	ko00120:Primary bile acid biosynthesis
c149730_g1_i1	SCP2, SCPX	sterol carrier protein 2	EC:2.3.1.176	ko00120:Primary bile acid biosynthesis
c179911_g1_i1	SCP2, SCPX	sterol carrier protein 2	EC:2.3.1.176	ko00120:Primary bile acid biosynthesis
c201333_g1_i1	SCP2, SCPX	sterol carrier protein 2	EC:2.3.1.176	ko00120:Primary bile acid biosynthesis
c223640_g1_i1	SCP2, SCPX	sterol carrier protein 2	EC:2.3.1.176	ko00120:Primary bile acid biosynthesis
c252174_g1_i1	SCP2, SCPX	sterol carrier protein 2	EC:2.3.1.176	ko00120:Primary bile acid biosynthesis
c266194_g1_i1	SCP2, SCPX	sterol carrier protein 2	EC:2.3.1.176	ko00120:Primary bile acid biosynthesis
c24686_g1_i1	CH25H	cholesterol 25-hydroxylase	EC:1.14.99.38	ko00120:Primary bile acid biosynthesis
c142696_g2_i7	ACOT8, PTE	acyl-CoA thioesterase 8	EC:3.1.2.27	ko00120:Primary bile acid biosynthesis
c256202_g1_i1	ACOT8, PTE	acyl-CoA thioesterase 8	EC:3.1.2.27	ko00120:Primary bile acid biosynthesis
c6858_g1_i1	HSD17B4	3-hydroxyacyl-CoA dehydrogenase / 3a,7a,12a-trihydroxy-5b-cholest-24-enoyl-CoA hydratase	EC:1.1.1.35 EC:4.2.1.107	ko00120:Primary bile acid biosynthesis
c150691_g1_i1	HSD17B4	3-hydroxyacyl-CoA dehydrogenase / 3a,7a,12a-trihydroxy-5b-cholest-24-enoyl-CoA hydratase	EC:1.1.1.35 EC:4.2.1.107	ko00120:Primary bile acid biosynthesis
c226027_g1_i1	HSD17B4	3-hydroxyacyl-CoA dehydrogenase / 3a,7a,12a-trihydroxy-5b-cholest-24-enoyl-CoA hydratase	EC:1.1.1.35 EC:4.2.1.107	ko00120:Primary bile acid biosynthesis
c258128_g1_i1	HSD17B4	3-hydroxyacyl-CoA dehydrogenase / 3a,7a,12a-trihydroxy-5b-cholest-24-enoyl-CoA hydratase	EC:1.1.1.35 EC:4.2.1.107	ko00120:Primary bile acid biosynthesis
c255673_g1_i1	E3.5.1.24	choloylglycine hydrolase	EC:3.5.1.24	ko00120:Primary bile acid biosynthesis;ko00121:Secondary bile acid biosynthesis
c228488_g1_i1	E1.1.1.213	3alpha-hydroxysteroid dehydrogenase (A-specific)	EC:1.1.1.213	ko00140:Steroid hormone biosynthesis
c113575_g1_i1	CYP17A	steroid 17alpha-monooxygenase / 17alpha-hydroxyprogesterone aldolase	EC:1.14.99.9 EC:4.1.2.30	ko00140:Steroid hormone biosynthesis
c132753_g1_i1	CYP17A	steroid 17alpha-monooxygenase / 17alpha-hydroxyprogesterone aldolase	EC:1.14.99.9 EC:4.1.2.30	ko00140:Steroid hormone biosynthesis
c147616_g1_i2	CYP17A	steroid 17alpha-monooxygenase / 17alpha-hydroxyprogesterone aldolase	EC:1.14.99.9 EC:4.1.2.30	ko00140:Steroid hormone biosynthesis
c255303_g1_i1	CYP17A	steroid 17alpha-monooxygenase / 17alpha-hydroxyprogesterone aldolase	EC:1.14.99.9 EC:4.1.2.30	ko00140:Steroid hormone biosynthesis
c156274_g1_i1	COMT	catechol O-methyltransferase	EC:2.1.1.6	ko00140:Steroid hormone biosynthesis
c184051_g1_i1	COMT	catechol O-methyltransferase	EC:2.1.1.6	ko00140:Steroid hormone biosynthesis
c286969_g1_i1	COMT	catechol O-methyltransferase	EC:2.1.1.6	ko00140:Steroid hormone biosynthesis
c38613_g1_i1	UGT	glucuronosyltransferase	EC:2.4.1.17	ko00140:Steroid hormone biosynthesis
c74648_g1_i1	UGT	glucuronosyltransferase	EC:2.4.1.17	ko00140:Steroid hormone biosynthesis
c100044_g1_i1	UGT	glucuronosyltransferase	EC:2.4.1.17	ko00140:Steroid hormone biosynthesis
c124593_g1_i2	UGT	glucuronosyltransferase	EC:2.4.1.17	ko00140:Steroid hormone biosynthesis
c124593_g1_i3	UGT	glucuronosyltransferase	EC:2.4.1.17	ko00140:Steroid hormone biosynthesis
c131018_g2_i2	UGT	glucuronosyltransferase	EC:2.4.1.17	ko00140:Steroid hormone biosynthesis
c132287_g2_i1	UGT	glucuronosyltransferase	EC:2.4.1.17	ko00140:Steroid hormone biosynthesis
c132714_g1_i1	UGT	glucuronosyltransferase	EC:2.4.1.17	ko00140:Steroid hormone biosynthesis
c132714_g1_i2	UGT	glucuronosyltransferase	EC:2.4.1.17	ko00140:Steroid hormone biosynthesis
c132714_g1_i3	UGT	glucuronosyltransferase	EC:2.4.1.17	ko00140:Steroid hormone biosynthesis
c132714_g1_i4	UGT	glucuronosyltransferase	EC:2.4.1.17	ko00140:Steroid hormone biosynthesis
c133481_g1_i1	UGT	glucuronosyltransferase	EC:2.4.1.17	ko00140:Steroid hormone biosynthesis
c134752_g7_i1	UGT	glucuronosyltransferase	EC:2.4.1.17	ko00140:Steroid hormone biosynthesis
c137557_g1_i1	UGT	glucuronosyltransferase	EC:2.4.1.17	ko00140:Steroid hormone biosynthesis
c151977_g1_i1	UGT	glucuronosyltransferase	EC:2.4.1.17	ko00140:Steroid hormone biosynthesis
c155316_g1_i1	UGT	glucuronosyltransferase	EC:2.4.1.17	ko00140:Steroid hormone biosynthesis
c195672_g1_i1	UGT	glucuronosyltransferase	EC:2.4.1.17	ko00140:Steroid hormone biosynthesis
c199614_g1_i1	UGT	glucuronosyltransferase	EC:2.4.1.17	ko00140:Steroid hormone biosynthesis
c200340_g1_i1	UGT	glucuronosyltransferase	EC:2.4.1.17	ko00140:Steroid hormone biosynthesis
c226460_g1_i1	UGT	glucuronosyltransferase	EC:2.4.1.17	ko00140:Steroid hormone biosynthesis
c252532_g1_i1	UGT	glucuronosyltransferase	EC:2.4.1.17	ko00140:Steroid hormone biosynthesis
c263123_g1_i1	UGT	glucuronosyltransferase	EC:2.4.1.17	ko00140:Steroid hormone biosynthesis
c278763_g1_i1	UGT	glucuronosyltransferase	EC:2.4.1.17	ko00140:Steroid hormone biosynthesis
c279567_g1_i1	UGT	glucuronosyltransferase	EC:2.4.1.17	ko00140:Steroid hormone biosynthesis
c286713_g1_i1	UGT	glucuronosyltransferase	EC:2.4.1.17	ko00140:Steroid hormone biosynthesis
c202128_g1_i1	aslA	arylsulfatase	EC:3.1.6.1	ko00140:Steroid hormone biosynthesis
c196864_g1_i1	E1.1.1.149	20alpha-hydroxysteroid dehydrogenase	EC:1.1.1.149	ko00140:Steroid hormone biosynthesis
c145610_g1_i1	CYP1A1	cytochrome P450, family 1, subfamily A, polypeptide 1	EC:1.14.14.1	ko00140:Steroid hormone biosynthesis
c140226_g1_i2	CYP1B1	cytochrome P450, family 1, subfamily B, polypeptide 1	EC:1.14.14.1	ko00140:Steroid hormone biosynthesis
c143911_g1_i1	SRD5A1	3-oxo-5-alpha-steroid 4-dehydrogenase 1	EC:1.3.1.22	ko00140:Steroid hormone biosynthesis
c143911_g1_i2	SRD5A1	3-oxo-5-alpha-steroid 4-dehydrogenase 1	EC:1.3.1.22	ko00140:Steroid hormone biosynthesis
c166463_g1_i1	SRD5A1	3-oxo-5-alpha-steroid 4-dehydrogenase 1	EC:1.3.1.22	ko00140:Steroid hormone biosynthesis
c143911_g1_i3	SRD5A3	3-oxo-5-alpha-steroid 4-dehydrogenase 3	EC:1.3.1.94	ko00140:Steroid hormone biosynthesis
c143911_g1_i6	SRD5A3	3-oxo-5-alpha-steroid 4-dehydrogenase 3	EC:1.3.1.94	ko00140:Steroid hormone biosynthesis
c143911_g1_i7	SRD5A3	3-oxo-5-alpha-steroid 4-dehydrogenase 3	EC:1.3.1.94	ko00140:Steroid hormone biosynthesis
c253422_g1_i1	CYP3A	cytochrome P450, family 3, subfamily A	EC:1.14.14.1	ko00140:Steroid hormone biosynthesis;ko00591:Linoleic acid metabolism
c188613_g1_i1	CYP3A4	cytochrome P450, family 3, subfamily A, polypeptide 4	EC:1.14.13.32 EC:1.14.13.67 EC:1.14.13.97 EC:1.14.13.157	ko00140:Steroid hormone biosynthesis;ko00591:Linoleic acid metabolism
c81969_g1_i1	AKR1A1, adh	alcohol dehydrogenase (NADP+)	EC:1.1.1.2	ko00561:Glycerolipid metabolism
c134445_g1_i4	AKR1A1, adh	alcohol dehydrogenase (NADP+)	EC:1.1.1.2	ko00561:Glycerolipid metabolism
c134467_g2_i1	AKR1A1, adh	alcohol dehydrogenase (NADP+)	EC:1.1.1.2	ko00561:Glycerolipid metabolism
c134467_g2_i2	AKR1A1, adh	alcohol dehydrogenase (NADP+)	EC:1.1.1.2	ko00561:Glycerolipid metabolism
c144472_g1_i1	AKR1A1, adh	alcohol dehydrogenase (NADP+)	EC:1.1.1.2	ko00561:Glycerolipid metabolism
c196408_g1_i1	AKR1A1, adh	alcohol dehydrogenase (NADP+)	EC:1.1.1.2	ko00561:Glycerolipid metabolism
c199788_g1_i1	AKR1A1, adh	alcohol dehydrogenase (NADP+)	EC:1.1.1.2	ko00561:Glycerolipid metabolism
c225449_g1_i1	AKR1A1, adh	alcohol dehydrogenase (NADP+)	EC:1.1.1.2	ko00561:Glycerolipid metabolism
c258515_g1_i1	AKR1A1, adh	alcohol dehydrogenase (NADP+)	EC:1.1.1.2	ko00561:Glycerolipid metabolism
c301213_g1_i1	AKR1A1, adh	alcohol dehydrogenase (NADP+)	EC:1.1.1.2	ko00561:Glycerolipid metabolism
c18197_g1_i1	AKR1	aldehyde reductase	EC:1.1.1.21	ko00561:Glycerolipid metabolism
c154758_g1_i1	AKR1	aldehyde reductase	EC:1.1.1.21	ko00561:Glycerolipid metabolism
c171882_g1_i1	AKR1	aldehyde reductase	EC:1.1.1.21	ko00561:Glycerolipid metabolism
c227318_g1_i1	AKR1	aldehyde reductase	EC:1.1.1.21	ko00561:Glycerolipid metabolism
c243311_g1_i1	AKR1	aldehyde reductase	EC:1.1.1.21	ko00561:Glycerolipid metabolism
c252163_g1_i1	AKR1	aldehyde reductase	EC:1.1.1.21	ko00561:Glycerolipid metabolism
c8780_g1_i1	E2.3.1.158	phospholipid:diacylglycerol acyltransferase	EC:2.3.1.158	ko00561:Glycerolipid metabolism
c133634_g3_i5	E2.3.1.158	phospholipid:diacylglycerol acyltransferase	EC:2.3.1.158	ko00561:Glycerolipid metabolism
c137571_g1_i1	E2.3.1.158	phospholipid:diacylglycerol acyltransferase	EC:2.3.1.158	ko00561:Glycerolipid metabolism
c218669_g1_i1	E2.3.1.158	phospholipid:diacylglycerol acyltransferase	EC:2.3.1.158	ko00561:Glycerolipid metabolism
c278446_g1_i1	E2.3.1.158	phospholipid:diacylglycerol acyltransferase	EC:2.3.1.158	ko00561:Glycerolipid metabolism
c284835_g1_i1	E2.3.1.158	phospholipid:diacylglycerol acyltransferase	EC:2.3.1.158	ko00561:Glycerolipid metabolism
c293762_g1_i1	E2.3.1.158	phospholipid:diacylglycerol acyltransferase	EC:2.3.1.158	ko00561:Glycerolipid metabolism
c782_g1_i1	DAK1, DAK2	dihydroxyacetone kinase	EC:2.7.1.29	ko00561:Glycerolipid metabolism
c118717_g1_i2	DAK1, DAK2	dihydroxyacetone kinase	EC:2.7.1.29	ko00561:Glycerolipid metabolism
c154991_g1_i1	DAK1, DAK2	dihydroxyacetone kinase	EC:2.7.1.29	ko00561:Glycerolipid metabolism
c237137_g1_i1	DAK1, DAK2	dihydroxyacetone kinase	EC:2.7.1.29	ko00561:Glycerolipid metabolism
c278848_g1_i1	DAK1, DAK2	dihydroxyacetone kinase	EC:2.7.1.29	ko00561:Glycerolipid metabolism
c25753_g1_i1	glpK, GK	glycerol kinase	EC:2.7.1.30	ko00561:Glycerolipid metabolism
c83171_g1_i1	glpK, GK	glycerol kinase	EC:2.7.1.30	ko00561:Glycerolipid metabolism
c139215_g2_i3	glpK, GK	glycerol kinase	EC:2.7.1.30	ko00561:Glycerolipid metabolism
c183817_g1_i1	glpK, GK	glycerol kinase	EC:2.7.1.30	ko00561:Glycerolipid metabolism
c203164_g1_i1	glpK, GK	glycerol kinase	EC:2.7.1.30	ko00561:Glycerolipid metabolism
c219437_g1_i1	glpK, GK	glycerol kinase	EC:2.7.1.30	ko00561:Glycerolipid metabolism
c257787_g1_i1	glpK, GK	glycerol kinase	EC:2.7.1.30	ko00561:Glycerolipid metabolism
c259134_g1_i1	glpK, GK	glycerol kinase	EC:2.7.1.30	ko00561:Glycerolipid metabolism
c284229_g1_i1	glpK, GK	glycerol kinase	EC:2.7.1.30	ko00561:Glycerolipid metabolism
c265402_g1_i1	glxK	glycerate kinase	EC:2.7.1.31	ko00561:Glycerolipid metabolism
c66266_g1_i1	E3.1.1.3	triacylglycerol lipase	EC:3.1.1.3	ko00561:Glycerolipid metabolism
c168913_g1_i1	E3.1.1.3	triacylglycerol lipase	EC:3.1.1.3	ko00561:Glycerolipid metabolism
c194200_g1_i1	E3.1.1.3	triacylglycerol lipase	EC:3.1.1.3	ko00561:Glycerolipid metabolism
c234079_g1_i1	E3.1.1.3	triacylglycerol lipase	EC:3.1.1.3	ko00561:Glycerolipid metabolism
c242488_g1_i1	E3.1.1.3	triacylglycerol lipase	EC:3.1.1.3	ko00561:Glycerolipid metabolism
c32274_g1_i1	MGLL	acylglycerol lipase	EC:3.1.1.23	ko00561:Glycerolipid metabolism
c111440_g1_i1	MGLL	acylglycerol lipase	EC:3.1.1.23	ko00561:Glycerolipid metabolism
c119722_g1_i2	MGLL	acylglycerol lipase	EC:3.1.1.23	ko00561:Glycerolipid metabolism
c145667_g2_i1	MGLL	acylglycerol lipase	EC:3.1.1.23	ko00561:Glycerolipid metabolism
c195394_g1_i1	MGLL	acylglycerol lipase	EC:3.1.1.23	ko00561:Glycerolipid metabolism
c261845_g1_i1	MGLL	acylglycerol lipase	EC:3.1.1.23	ko00561:Glycerolipid metabolism
c206343_g1_i1	LPL	lipoprotein lipase	EC:3.1.1.34	ko00561:Glycerolipid metabolism
c256967_g1_i1	LPL	lipoprotein lipase	EC:3.1.1.34	ko00561:Glycerolipid metabolism
c218028_g1_i1	GLA	alpha-galactosidase	EC:3.2.1.22	ko00561:Glycerolipid metabolism
c48526_g1_i2	E2.4.1.46	1,2-diacylglycerol 3-beta-galactosyltransferase	EC:2.4.1.46	ko00561:Glycerolipid metabolism
c85955_g1_i1	E2.4.1.46	1,2-diacylglycerol 3-beta-galactosyltransferase	EC:2.4.1.46	ko00561:Glycerolipid metabolism
c87325_g2_i1	E2.4.1.46	1,2-diacylglycerol 3-beta-galactosyltransferase	EC:2.4.1.46	ko00561:Glycerolipid metabolism
c124343_g1_i1	E2.4.1.46	1,2-diacylglycerol 3-beta-galactosyltransferase	EC:2.4.1.46	ko00561:Glycerolipid metabolism
c138113_g1_i1	E2.4.1.46	1,2-diacylglycerol 3-beta-galactosyltransferase	EC:2.4.1.46	ko00561:Glycerolipid metabolism
c17803_g1_i1	GPP1	glycerol 3-phosphatase 1	EC:3.1.3.21	ko00561:Glycerolipid metabolism
c203939_g1_i1	GPP1	glycerol 3-phosphatase 1	EC:3.1.3.21	ko00561:Glycerolipid metabolism
c252615_g1_i1	GPP1	glycerol 3-phosphatase 1	EC:3.1.3.21	ko00561:Glycerolipid metabolism
c281101_g1_i1	GPP2	glycerol 3-phosphatase 2	EC:3.1.3.21	ko00561:Glycerolipid metabolism
c130086_g1_i1	SQD1, sqdB	UDP-sulfoquinovose synthase	EC:3.13.1.1	ko00561:Glycerolipid metabolism
c152185_g1_i1	SQD1, sqdB	UDP-sulfoquinovose synthase	EC:3.13.1.1	ko00561:Glycerolipid metabolism
c270604_g1_i1	SQD1, sqdB	UDP-sulfoquinovose synthase	EC:3.13.1.1	ko00561:Glycerolipid metabolism
c119513_g1_i2	SQD2	sulfoquinovosyltransferase		ko00561:Glycerolipid metabolism
c145177_g1_i1	SQD2	sulfoquinovosyltransferase		ko00561:Glycerolipid metabolism
c145177_g1_i2	SQD2	sulfoquinovosyltransferase		ko00561:Glycerolipid metabolism
c145177_g1_i3	SQD2	sulfoquinovosyltransferase		ko00561:Glycerolipid metabolism
c82738_g2_i1	E2.4.1.241	digalactosyldiacylglycerol synthase	EC:2.4.1.241	ko00561:Glycerolipid metabolism
c136463_g1_i1	E2.4.1.241	digalactosyldiacylglycerol synthase	EC:2.4.1.241	ko00561:Glycerolipid metabolism
c144239_g1_i1	E2.4.1.241	digalactosyldiacylglycerol synthase	EC:2.4.1.241	ko00561:Glycerolipid metabolism
c297115_g1_i1	E2.4.1.241	digalactosyldiacylglycerol synthase	EC:2.4.1.241	ko00561:Glycerolipid metabolism
c144982_g1_i2	DGAT1	diacylglycerol O-acyltransferase 1	EC:2.3.1.20 EC:2.3.1.75	ko00561:Glycerolipid metabolism
c198010_g1_i1	DGAT1	diacylglycerol O-acyltransferase 1	EC:2.3.1.20 EC:2.3.1.75	ko00561:Glycerolipid metabolism
c208986_g1_i1	DGAT1	diacylglycerol O-acyltransferase 1	EC:2.3.1.20 EC:2.3.1.75	ko00561:Glycerolipid metabolism
c253900_g1_i1	DGAT1	diacylglycerol O-acyltransferase 1	EC:2.3.1.20 EC:2.3.1.75	ko00561:Glycerolipid metabolism
c267622_g1_i1	DGAT1	diacylglycerol O-acyltransferase 1	EC:2.3.1.20 EC:2.3.1.75	ko00561:Glycerolipid metabolism
c171803_g1_i1	DGAT2	diacylglycerol O-acyltransferase 2	EC:2.3.1.20 EC:2.3.1.75	ko00561:Glycerolipid metabolism
c266347_g1_i1	DGAT2	diacylglycerol O-acyltransferase 2	EC:2.3.1.20 EC:2.3.1.75	ko00561:Glycerolipid metabolism
c131378_g1_i1	MOGAT2, MGAT2	2-acylglycerol O-acyltransferase 2	EC:2.3.1.22	ko00561:Glycerolipid metabolism
c131378_g1_i2	MOGAT2, MGAT2	2-acylglycerol O-acyltransferase 2	EC:2.3.1.22	ko00561:Glycerolipid metabolism
c157329_g1_i1	MOGAT2, MGAT2	2-acylglycerol O-acyltransferase 2	EC:2.3.1.22	ko00561:Glycerolipid metabolism
c167451_g1_i1	MOGAT2, MGAT2	2-acylglycerol O-acyltransferase 2	EC:2.3.1.22	ko00561:Glycerolipid metabolism
c201301_g1_i1	MOGAT2, MGAT2	2-acylglycerol O-acyltransferase 2	EC:2.3.1.22	ko00561:Glycerolipid metabolism
c220405_g1_i1	MOGAT2, MGAT2	2-acylglycerol O-acyltransferase 2	EC:2.3.1.22	ko00561:Glycerolipid metabolism
c288066_g1_i1	MOGAT2, MGAT2	2-acylglycerol O-acyltransferase 2	EC:2.3.1.22	ko00561:Glycerolipid metabolism
c228527_g1_i1	MOGAT1, MGAT1	2-acylglycerol O-acyltransferase 1	EC:2.3.1.22	ko00561:Glycerolipid metabolism
c184784_g1_i1	TGL3	TAG lipase / lysophosphatidylethanolamine acyltransferase	EC:3.1.1.3	ko00561:Glycerolipid metabolism
c275565_g1_i1	TGL3	TAG lipase / lysophosphatidylethanolamine acyltransferase	EC:3.1.1.3	ko00561:Glycerolipid metabolism
c10730_g1_i1	GLYK	D-glycerate 3-kinase	EC:2.7.1.31	ko00561:Glycerolipid metabolism
c100764_g1_i1	GLYK	D-glycerate 3-kinase	EC:2.7.1.31	ko00561:Glycerolipid metabolism
c142059_g6_i1	GLYK	D-glycerate 3-kinase	EC:2.7.1.31	ko00561:Glycerolipid metabolism
c142059_g6_i2	GLYK	D-glycerate 3-kinase	EC:2.7.1.31	ko00561:Glycerolipid metabolism
c280512_g1_i1	GLYK	D-glycerate 3-kinase	EC:2.7.1.31	ko00561:Glycerolipid metabolism
c282487_g1_i1	GLYK	D-glycerate 3-kinase	EC:2.7.1.31	ko00561:Glycerolipid metabolism
c205370_g1_i1	ATG15, AUT5	lipase ATG15	EC:3.1.1.3	ko00561:Glycerolipid metabolism
c150378_g1_i1	GCY1	glycerol 2-dehydrogenase (NADP+)	EC:1.1.1.156	ko00561:Glycerolipid metabolism
c167499_g1_i1	GPAT1_2	glycerol-3-phosphate O-acyltransferase 1/2	EC:2.3.1.15	ko00561:Glycerolipid metabolism;ko00564:Glycerophospholipid metabolism
c200740_g1_i1	GPAT1_2	glycerol-3-phosphate O-acyltransferase 1/2	EC:2.3.1.15	ko00561:Glycerolipid metabolism;ko00564:Glycerophospholipid metabolism
c122449_g1_i1	ATS1	glycerol-3-phosphate O-acyltransferase	EC:2.3.1.15	ko00561:Glycerolipid metabolism;ko00564:Glycerophospholipid metabolism
c229464_g1_i1	ATS1	glycerol-3-phosphate O-acyltransferase	EC:2.3.1.15	ko00561:Glycerolipid metabolism;ko00564:Glycerophospholipid metabolism
c257756_g1_i1	plsB	glycerol-3-phosphate O-acyltransferase	EC:2.3.1.15	ko00561:Glycerolipid metabolism;ko00564:Glycerophospholipid metabolism
c143245_g2_i1	plsC	1-acyl-sn-glycerol-3-phosphate acyltransferase	EC:2.3.1.51	ko00561:Glycerolipid metabolism;ko00564:Glycerophospholipid metabolism
c143245_g2_i4	plsC	1-acyl-sn-glycerol-3-phosphate acyltransferase	EC:2.3.1.51	ko00561:Glycerolipid metabolism;ko00564:Glycerophospholipid metabolism
c143245_g2_i5	plsC	1-acyl-sn-glycerol-3-phosphate acyltransferase	EC:2.3.1.51	ko00561:Glycerolipid metabolism;ko00564:Glycerophospholipid metabolism
c53503_g1_i1	dgkA, DGK	diacylglycerol kinase (ATP)	EC:2.7.1.107	ko00561:Glycerolipid metabolism;ko00564:Glycerophospholipid metabolism
c134987_g3_i1	dgkA, DGK	diacylglycerol kinase (ATP)	EC:2.7.1.107	ko00561:Glycerolipid metabolism;ko00564:Glycerophospholipid metabolism
c134987_g3_i2	dgkA, DGK	diacylglycerol kinase (ATP)	EC:2.7.1.107	ko00561:Glycerolipid metabolism;ko00564:Glycerophospholipid metabolism
c134987_g1_i2	dgkA, DGK	diacylglycerol kinase (ATP)	EC:2.7.1.107	ko00561:Glycerolipid metabolism;ko00564:Glycerophospholipid metabolism
c134987_g1_i3	dgkA, DGK	diacylglycerol kinase (ATP)	EC:2.7.1.107	ko00561:Glycerolipid metabolism;ko00564:Glycerophospholipid metabolism
c141410_g1_i5	dgkA, DGK	diacylglycerol kinase (ATP)	EC:2.7.1.107	ko00561:Glycerolipid metabolism;ko00564:Glycerophospholipid metabolism
c141410_g1_i6	dgkA, DGK	diacylglycerol kinase (ATP)	EC:2.7.1.107	ko00561:Glycerolipid metabolism;ko00564:Glycerophospholipid metabolism
c141410_g1_i7	dgkA, DGK	diacylglycerol kinase (ATP)	EC:2.7.1.107	ko00561:Glycerolipid metabolism;ko00564:Glycerophospholipid metabolism
c141661_g3_i1	dgkA, DGK	diacylglycerol kinase (ATP)	EC:2.7.1.107	ko00561:Glycerolipid metabolism;ko00564:Glycerophospholipid metabolism
c142032_g1_i2	dgkA, DGK	diacylglycerol kinase (ATP)	EC:2.7.1.107	ko00561:Glycerolipid metabolism;ko00564:Glycerophospholipid metabolism
c142032_g1_i4	dgkA, DGK	diacylglycerol kinase (ATP)	EC:2.7.1.107	ko00561:Glycerolipid metabolism;ko00564:Glycerophospholipid metabolism
c194198_g1_i1	dgkA, DGK	diacylglycerol kinase (ATP)	EC:2.7.1.107	ko00561:Glycerolipid metabolism;ko00564:Glycerophospholipid metabolism
c197831_g1_i1	dgkA, DGK	diacylglycerol kinase (ATP)	EC:2.7.1.107	ko00561:Glycerolipid metabolism;ko00564:Glycerophospholipid metabolism
c252448_g1_i1	dgkA, DGK	diacylglycerol kinase (ATP)	EC:2.7.1.107	ko00561:Glycerolipid metabolism;ko00564:Glycerophospholipid metabolism
c255076_g1_i1	dgkA, DGK	diacylglycerol kinase (ATP)	EC:2.7.1.107	ko00561:Glycerolipid metabolism;ko00564:Glycerophospholipid metabolism
c259212_g1_i1	dgkA, DGK	diacylglycerol kinase (ATP)	EC:2.7.1.107	ko00561:Glycerolipid metabolism;ko00564:Glycerophospholipid metabolism
c282258_g1_i1	dgkA, DGK	diacylglycerol kinase (ATP)	EC:2.7.1.107	ko00561:Glycerolipid metabolism;ko00564:Glycerophospholipid metabolism
c282906_g1_i1	dgkA, DGK	diacylglycerol kinase (ATP)	EC:2.7.1.107	ko00561:Glycerolipid metabolism;ko00564:Glycerophospholipid metabolism
c171826_g1_i1	dagK	diacylglycerol kinase (ATP)	EC:2.7.1.107	ko00561:Glycerolipid metabolism;ko00564:Glycerophospholipid metabolism
c140320_g1_i1	GPAT3_4, AGPAT9, AGPAT6	glycerol-3-phosphate O-acyltransferase 3/4	EC:2.3.1.15	ko00561:Glycerolipid metabolism;ko00564:Glycerophospholipid metabolism
c140320_g1_i2	GPAT3_4, AGPAT9, AGPAT6	glycerol-3-phosphate O-acyltransferase 3/4	EC:2.3.1.15	ko00561:Glycerolipid metabolism;ko00564:Glycerophospholipid metabolism
c237641_g1_i1	GPAT3_4, AGPAT9, AGPAT6	glycerol-3-phosphate O-acyltransferase 3/4	EC:2.3.1.15	ko00561:Glycerolipid metabolism;ko00564:Glycerophospholipid metabolism
c251443_g1_i1	GPAT3_4, AGPAT9, AGPAT6	glycerol-3-phosphate O-acyltransferase 3/4	EC:2.3.1.15	ko00561:Glycerolipid metabolism;ko00564:Glycerophospholipid metabolism
c254580_g1_i1	GPAT3_4, AGPAT9, AGPAT6	glycerol-3-phosphate O-acyltransferase 3/4	EC:2.3.1.15	ko00561:Glycerolipid metabolism;ko00564:Glycerophospholipid metabolism
c294320_g1_i1	GPAT3_4, AGPAT9, AGPAT6	glycerol-3-phosphate O-acyltransferase 3/4	EC:2.3.1.15	ko00561:Glycerolipid metabolism;ko00564:Glycerophospholipid metabolism
c177773_g1_i1	GAT	glycerol-3-phosphate O-acyltransferase / dihydroxyacetone phosphate acyltransferase	EC:2.3.1.15 EC:2.3.1.42	ko00561:Glycerolipid metabolism;ko00564:Glycerophospholipid metabolism
c247206_g1_i1	GAT	glycerol-3-phosphate O-acyltransferase / dihydroxyacetone phosphate acyltransferase	EC:2.3.1.15 EC:2.3.1.42	ko00561:Glycerolipid metabolism;ko00564:Glycerophospholipid metabolism
c267843_g1_i1	GAT	glycerol-3-phosphate O-acyltransferase / dihydroxyacetone phosphate acyltransferase	EC:2.3.1.15 EC:2.3.1.42	ko00561:Glycerolipid metabolism;ko00564:Glycerophospholipid metabolism
c4490_g1_i1	GPAT	glycerol-3-phosphate acyltransferase	EC:2.3.1.15	ko00561:Glycerolipid metabolism;ko00564:Glycerophospholipid metabolism
c117647_g1_i1	GPAT	glycerol-3-phosphate acyltransferase	EC:2.3.1.15	ko00561:Glycerolipid metabolism;ko00564:Glycerophospholipid metabolism
c127068_g1_i1	GPAT	glycerol-3-phosphate acyltransferase	EC:2.3.1.15	ko00561:Glycerolipid metabolism;ko00564:Glycerophospholipid metabolism
c131644_g1_i1	GPAT	glycerol-3-phosphate acyltransferase	EC:2.3.1.15	ko00561:Glycerolipid metabolism;ko00564:Glycerophospholipid metabolism
c131894_g1_i1	GPAT	glycerol-3-phosphate acyltransferase	EC:2.3.1.15	ko00561:Glycerolipid metabolism;ko00564:Glycerophospholipid metabolism
c135228_g1_i1	GPAT	glycerol-3-phosphate acyltransferase	EC:2.3.1.15	ko00561:Glycerolipid metabolism;ko00564:Glycerophospholipid metabolism
c135815_g1_i1	GPAT	glycerol-3-phosphate acyltransferase	EC:2.3.1.15	ko00561:Glycerolipid metabolism;ko00564:Glycerophospholipid metabolism
c135815_g2_i1	GPAT	glycerol-3-phosphate acyltransferase	EC:2.3.1.15	ko00561:Glycerolipid metabolism;ko00564:Glycerophospholipid metabolism
c138865_g2_i1	GPAT	glycerol-3-phosphate acyltransferase	EC:2.3.1.15	ko00561:Glycerolipid metabolism;ko00564:Glycerophospholipid metabolism
c199117_g1_i1	GPAT	glycerol-3-phosphate acyltransferase	EC:2.3.1.15	ko00561:Glycerolipid metabolism;ko00564:Glycerophospholipid metabolism
c148813_g1_i1	AGPAT1_2	lysophosphatidate acyltransferase	EC:2.3.1.51	ko00561:Glycerolipid metabolism;ko00564:Glycerophospholipid metabolism
c191803_g1_i1	AGPAT1_2	lysophosphatidate acyltransferase	EC:2.3.1.51	ko00561:Glycerolipid metabolism;ko00564:Glycerophospholipid metabolism
c216564_g1_i1	AGPAT1_2	lysophosphatidate acyltransferase	EC:2.3.1.51	ko00561:Glycerolipid metabolism;ko00564:Glycerophospholipid metabolism
c246913_g1_i1	AGPAT1_2	lysophosphatidate acyltransferase	EC:2.3.1.51	ko00561:Glycerolipid metabolism;ko00564:Glycerophospholipid metabolism
c71797_g1_i1	LCLAT1, AGPAT8	lysocardiolipin and lysophospholipid acyltransferase	EC:2.3.1.51	ko00561:Glycerolipid metabolism;ko00564:Glycerophospholipid metabolism
c132077_g2_i1	LCLAT1, AGPAT8	lysocardiolipin and lysophospholipid acyltransferase	EC:2.3.1.51	ko00561:Glycerolipid metabolism;ko00564:Glycerophospholipid metabolism
c280838_g1_i1	LCLAT1, AGPAT8	lysocardiolipin and lysophospholipid acyltransferase	EC:2.3.1.51	ko00561:Glycerolipid metabolism;ko00564:Glycerophospholipid metabolism
c201063_g1_i1	MBOAT1_2	lysophospholipid acyltransferase 1/2	EC:2.3.1.51	ko00561:Glycerolipid metabolism;ko00564:Glycerophospholipid metabolism
c254768_g1_i1	MBOAT1_2	lysophospholipid acyltransferase 1/2	EC:2.3.1.51	ko00561:Glycerolipid metabolism;ko00564:Glycerophospholipid metabolism
c142942_g1_i2	AGPAT3_4	lysophosphatidic acid acyltransferase / lysophosphatidylinositol acyltransferase	EC:2.3.1.51	ko00561:Glycerolipid metabolism;ko00564:Glycerophospholipid metabolism
c142942_g1_i3	AGPAT3_4	lysophosphatidic acid acyltransferase / lysophosphatidylinositol acyltransferase	EC:2.3.1.51	ko00561:Glycerolipid metabolism;ko00564:Glycerophospholipid metabolism
c255858_g1_i1	AGPAT3_4	lysophosphatidic acid acyltransferase / lysophosphatidylinositol acyltransferase	EC:2.3.1.51	ko00561:Glycerolipid metabolism;ko00564:Glycerophospholipid metabolism
c44521_g1_i1	LPIN	phosphatidate phosphatase LPIN	EC:3.1.3.4	ko00561:Glycerolipid metabolism;ko00564:Glycerophospholipid metabolism
c143717_g1_i1	LPIN	phosphatidate phosphatase LPIN	EC:3.1.3.4	ko00561:Glycerolipid metabolism;ko00564:Glycerophospholipid metabolism
c143717_g1_i3	LPIN	phosphatidate phosphatase LPIN	EC:3.1.3.4	ko00561:Glycerolipid metabolism;ko00564:Glycerophospholipid metabolism
c146679_g2_i6	LPIN	phosphatidate phosphatase LPIN	EC:3.1.3.4	ko00561:Glycerolipid metabolism;ko00564:Glycerophospholipid metabolism
c146679_g2_i7	LPIN	phosphatidate phosphatase LPIN	EC:3.1.3.4	ko00561:Glycerolipid metabolism;ko00564:Glycerophospholipid metabolism
c146679_g2_i8	LPIN	phosphatidate phosphatase LPIN	EC:3.1.3.4	ko00561:Glycerolipid metabolism;ko00564:Glycerophospholipid metabolism
c188902_g1_i1	LPIN	phosphatidate phosphatase LPIN	EC:3.1.3.4	ko00561:Glycerolipid metabolism;ko00564:Glycerophospholipid metabolism
c192054_g1_i1	LPIN	phosphatidate phosphatase LPIN	EC:3.1.3.4	ko00561:Glycerolipid metabolism;ko00564:Glycerophospholipid metabolism
c252881_g1_i1	LPIN	phosphatidate phosphatase LPIN	EC:3.1.3.4	ko00561:Glycerolipid metabolism;ko00564:Glycerophospholipid metabolism
c262168_g1_i1	LPIN	phosphatidate phosphatase LPIN	EC:3.1.3.4	ko00561:Glycerolipid metabolism;ko00564:Glycerophospholipid metabolism
c294469_g1_i1	LPIN	phosphatidate phosphatase LPIN	EC:3.1.3.4	ko00561:Glycerolipid metabolism;ko00564:Glycerophospholipid metabolism
c304544_g1_i1	LPIN	phosphatidate phosphatase LPIN	EC:3.1.3.4	ko00561:Glycerolipid metabolism;ko00564:Glycerophospholipid metabolism
c132336_g2_i1	DPP1	diacylglycerol diphosphate phosphatase / phosphatidate phosphatase	EC:3.1.3.81 EC:3.1.3.4	ko00561:Glycerolipid metabolism;ko00564:Glycerophospholipid metabolism
c141781_g2_i2	DPP1	diacylglycerol diphosphate phosphatase / phosphatidate phosphatase	EC:3.1.3.81 EC:3.1.3.4	ko00561:Glycerolipid metabolism;ko00564:Glycerophospholipid metabolism
c175258_g1_i1	DPP1	diacylglycerol diphosphate phosphatase / phosphatidate phosphatase	EC:3.1.3.81 EC:3.1.3.4	ko00561:Glycerolipid metabolism;ko00564:Glycerophospholipid metabolism
c132077_g3_i2	AGPAT5	lysophosphatidiate acyltransferase	EC:2.3.1.51	ko00561:Glycerolipid metabolism;ko00564:Glycerophospholipid metabolism
c88011_g1_i1	LPT1, ALE1	lysophospholipid acyltransferase	EC:2.3.1.51 EC:2.3.1.23	ko00561:Glycerolipid metabolism;ko00564:Glycerophospholipid metabolism;ko00565:Ether lipid metabolism
c129657_g2_i1	LPT1, ALE1	lysophospholipid acyltransferase	EC:2.3.1.51 EC:2.3.1.23	ko00561:Glycerolipid metabolism;ko00564:Glycerophospholipid metabolism;ko00565:Ether lipid metabolism
c129657_g2_i2	LPT1, ALE1	lysophospholipid acyltransferase	EC:2.3.1.51 EC:2.3.1.23	ko00561:Glycerolipid metabolism;ko00564:Glycerophospholipid metabolism;ko00565:Ether lipid metabolism
c161811_g1_i1	LPT1, ALE1	lysophospholipid acyltransferase	EC:2.3.1.51 EC:2.3.1.23	ko00561:Glycerolipid metabolism;ko00564:Glycerophospholipid metabolism;ko00565:Ether lipid metabolism
c202790_g1_i1	LPT1, ALE1	lysophospholipid acyltransferase	EC:2.3.1.51 EC:2.3.1.23	ko00561:Glycerolipid metabolism;ko00564:Glycerophospholipid metabolism;ko00565:Ether lipid metabolism
c208175_g1_i1	LPT1, ALE1	lysophospholipid acyltransferase	EC:2.3.1.51 EC:2.3.1.23	ko00561:Glycerolipid metabolism;ko00564:Glycerophospholipid metabolism;ko00565:Ether lipid metabolism
c226165_g1_i1	LPT1, ALE1	lysophospholipid acyltransferase	EC:2.3.1.51 EC:2.3.1.23	ko00561:Glycerolipid metabolism;ko00564:Glycerophospholipid metabolism;ko00565:Ether lipid metabolism
c252542_g1_i1	LPT1, ALE1	lysophospholipid acyltransferase	EC:2.3.1.51 EC:2.3.1.23	ko00561:Glycerolipid metabolism;ko00564:Glycerophospholipid metabolism;ko00565:Ether lipid metabolism
c301263_g1_i1	LPT1, ALE1	lysophospholipid acyltransferase	EC:2.3.1.51 EC:2.3.1.23	ko00561:Glycerolipid metabolism;ko00564:Glycerophospholipid metabolism;ko00565:Ether lipid metabolism
c153190_g1_i1	PPAP2	phosphatidate phosphatase	EC:3.1.3.4	ko00561:Glycerolipid metabolism;ko00564:Glycerophospholipid metabolism;ko00565:Ether lipid metabolism;ko00600:Sphingolipid metabolism
c191195_g1_i1	PPAP2	phosphatidate phosphatase	EC:3.1.3.4	ko00561:Glycerolipid metabolism;ko00564:Glycerophospholipid metabolism;ko00565:Ether lipid metabolism;ko00600:Sphingolipid metabolism
c209913_g1_i1	PPAP2	phosphatidate phosphatase	EC:3.1.3.4	ko00561:Glycerolipid metabolism;ko00564:Glycerophospholipid metabolism;ko00565:Ether lipid metabolism;ko00600:Sphingolipid metabolism
c289034_g1_i1	PPAP2	phosphatidate phosphatase	EC:3.1.3.4	ko00561:Glycerolipid metabolism;ko00564:Glycerophospholipid metabolism;ko00565:Ether lipid metabolism;ko00600:Sphingolipid metabolism
c125189_g1_i1	galA, rafA	alpha-galactosidase	EC:3.2.1.22	ko00561:Glycerolipid metabolism;ko00600:Sphingolipid metabolism
c142676_g1_i1	galA, rafA	alpha-galactosidase	EC:3.2.1.22	ko00561:Glycerolipid metabolism;ko00600:Sphingolipid metabolism
c198517_g1_i1	galA, rafA	alpha-galactosidase	EC:3.2.1.22	ko00561:Glycerolipid metabolism;ko00600:Sphingolipid metabolism
c204724_g1_i1	galA, rafA	alpha-galactosidase	EC:3.2.1.22	ko00561:Glycerolipid metabolism;ko00600:Sphingolipid metabolism
c212790_g1_i1	galA, rafA	alpha-galactosidase	EC:3.2.1.22	ko00561:Glycerolipid metabolism;ko00600:Sphingolipid metabolism
c240420_g1_i1	galA, rafA	alpha-galactosidase	EC:3.2.1.22	ko00561:Glycerolipid metabolism;ko00600:Sphingolipid metabolism
c71276_g1_i1	GPD1	glycerol-3-phosphate dehydrogenase (NAD+)	EC:1.1.1.8	ko00564:Glycerophospholipid metabolism
c121789_g1_i1	GPD1	glycerol-3-phosphate dehydrogenase (NAD+)	EC:1.1.1.8	ko00564:Glycerophospholipid metabolism
c125471_g1_i1	GPD1	glycerol-3-phosphate dehydrogenase (NAD+)	EC:1.1.1.8	ko00564:Glycerophospholipid metabolism
c138230_g1_i1	GPD1	glycerol-3-phosphate dehydrogenase (NAD+)	EC:1.1.1.8	ko00564:Glycerophospholipid metabolism
c138230_g1_i2	GPD1	glycerol-3-phosphate dehydrogenase (NAD+)	EC:1.1.1.8	ko00564:Glycerophospholipid metabolism
c138230_g1_i3	GPD1	glycerol-3-phosphate dehydrogenase (NAD+)	EC:1.1.1.8	ko00564:Glycerophospholipid metabolism
c140702_g1_i1	GPD1	glycerol-3-phosphate dehydrogenase (NAD+)	EC:1.1.1.8	ko00564:Glycerophospholipid metabolism
c211523_g1_i1	GPD1	glycerol-3-phosphate dehydrogenase (NAD+)	EC:1.1.1.8	ko00564:Glycerophospholipid metabolism
c256562_g1_i1	GPD1	glycerol-3-phosphate dehydrogenase (NAD+)	EC:1.1.1.8	ko00564:Glycerophospholipid metabolism
c278707_g1_i1	GPD1	glycerol-3-phosphate dehydrogenase (NAD+)	EC:1.1.1.8	ko00564:Glycerophospholipid metabolism
c211111_g1_i1	gpsA	glycerol-3-phosphate dehydrogenase (NAD(P)+)	EC:1.1.1.94	ko00564:Glycerophospholipid metabolism
c217882_g1_i1	gpsA	glycerol-3-phosphate dehydrogenase (NAD(P)+)	EC:1.1.1.94	ko00564:Glycerophospholipid metabolism
c280272_g1_i1	gpsA	glycerol-3-phosphate dehydrogenase (NAD(P)+)	EC:1.1.1.94	ko00564:Glycerophospholipid metabolism
c287984_g1_i1	gpsA	glycerol-3-phosphate dehydrogenase (NAD(P)+)	EC:1.1.1.94	ko00564:Glycerophospholipid metabolism
c15779_g1_i1	glpA, glpD	glycerol-3-phosphate dehydrogenase	EC:1.1.5.3	ko00564:Glycerophospholipid metabolism
c108667_g1_i1	glpA, glpD	glycerol-3-phosphate dehydrogenase	EC:1.1.5.3	ko00564:Glycerophospholipid metabolism
c145910_g1_i1	glpA, glpD	glycerol-3-phosphate dehydrogenase	EC:1.1.5.3	ko00564:Glycerophospholipid metabolism
c145910_g1_i4	glpA, glpD	glycerol-3-phosphate dehydrogenase	EC:1.1.5.3	ko00564:Glycerophospholipid metabolism
c145910_g1_i6	glpA, glpD	glycerol-3-phosphate dehydrogenase	EC:1.1.5.3	ko00564:Glycerophospholipid metabolism
c178176_g1_i1	glpA, glpD	glycerol-3-phosphate dehydrogenase	EC:1.1.5.3	ko00564:Glycerophospholipid metabolism
c234719_g1_i1	glpA, glpD	glycerol-3-phosphate dehydrogenase	EC:1.1.5.3	ko00564:Glycerophospholipid metabolism
c291230_g1_i1	glpA, glpD	glycerol-3-phosphate dehydrogenase	EC:1.1.5.3	ko00564:Glycerophospholipid metabolism
c33154_g1_i1	OPI3	methylene-fatty-acyl-phospholipid synthase	EC:2.1.1.16	ko00564:Glycerophospholipid metabolism
c108145_g1_i1	OPI3	methylene-fatty-acyl-phospholipid synthase	EC:2.1.1.16	ko00564:Glycerophospholipid metabolism
c123400_g1_i1	OPI3	methylene-fatty-acyl-phospholipid synthase	EC:2.1.1.16	ko00564:Glycerophospholipid metabolism
c123400_g1_i2	OPI3	methylene-fatty-acyl-phospholipid synthase	EC:2.1.1.16	ko00564:Glycerophospholipid metabolism
c251026_g1_i1	OPI3	methylene-fatty-acyl-phospholipid synthase	EC:2.1.1.16	ko00564:Glycerophospholipid metabolism
c303089_g1_i1	OPI3	methylene-fatty-acyl-phospholipid synthase	EC:2.1.1.16	ko00564:Glycerophospholipid metabolism
c213278_g1_i1	GNPAT	glyceronephosphate O-acyltransferase	EC:2.3.1.42	ko00564:Glycerophospholipid metabolism
c153582_g1_i1	CKI1	choline kinase	EC:2.7.1.32	ko00564:Glycerophospholipid metabolism
c31833_g1_i1	ETNK, EKI	ethanolamine kinase	EC:2.7.1.82	ko00564:Glycerophospholipid metabolism
c129916_g1_i1	ETNK, EKI	ethanolamine kinase	EC:2.7.1.82	ko00564:Glycerophospholipid metabolism
c129916_g1_i2	ETNK, EKI	ethanolamine kinase	EC:2.7.1.82	ko00564:Glycerophospholipid metabolism
c129916_g1_i3	ETNK, EKI	ethanolamine kinase	EC:2.7.1.82	ko00564:Glycerophospholipid metabolism
c129916_g1_i4	ETNK, EKI	ethanolamine kinase	EC:2.7.1.82	ko00564:Glycerophospholipid metabolism
c129916_g1_i7	ETNK, EKI	ethanolamine kinase	EC:2.7.1.82	ko00564:Glycerophospholipid metabolism
c154134_g1_i1	ETNK, EKI	ethanolamine kinase	EC:2.7.1.82	ko00564:Glycerophospholipid metabolism
c222333_g1_i1	ETNK, EKI	ethanolamine kinase	EC:2.7.1.82	ko00564:Glycerophospholipid metabolism
c237596_g1_i1	ETNK, EKI	ethanolamine kinase	EC:2.7.1.82	ko00564:Glycerophospholipid metabolism
c281510_g1_i1	ETNK, EKI	ethanolamine kinase	EC:2.7.1.82	ko00564:Glycerophospholipid metabolism
c14397_g2_i1	PCYT1	choline-phosphate cytidylyltransferase	EC:2.7.7.15	ko00564:Glycerophospholipid metabolism
c140892_g1_i1	PCYT1	choline-phosphate cytidylyltransferase	EC:2.7.7.15	ko00564:Glycerophospholipid metabolism
c214349_g1_i1	PCYT1	choline-phosphate cytidylyltransferase	EC:2.7.7.15	ko00564:Glycerophospholipid metabolism
c262687_g1_i1	PCYT1	choline-phosphate cytidylyltransferase	EC:2.7.7.15	ko00564:Glycerophospholipid metabolism
c294858_g1_i1	PCYT1	choline-phosphate cytidylyltransferase	EC:2.7.7.15	ko00564:Glycerophospholipid metabolism
c201165_g1_i1	tagD	glycerol-3-phosphate cytidylyltransferase	EC:2.7.7.39	ko00564:Glycerophospholipid metabolism
c301967_g1_i1	tagD	glycerol-3-phosphate cytidylyltransferase	EC:2.7.7.39	ko00564:Glycerophospholipid metabolism
c94634_g1_i1	CDS1, CDS2, cdsA	phosphatidate cytidylyltransferase	EC:2.7.7.41	ko00564:Glycerophospholipid metabolism
c114172_g1_i1	CDS1, CDS2, cdsA	phosphatidate cytidylyltransferase	EC:2.7.7.41	ko00564:Glycerophospholipid metabolism
c143533_g1_i1	CDS1, CDS2, cdsA	phosphatidate cytidylyltransferase	EC:2.7.7.41	ko00564:Glycerophospholipid metabolism
c209513_g1_i1	CDS1, CDS2, cdsA	phosphatidate cytidylyltransferase	EC:2.7.7.41	ko00564:Glycerophospholipid metabolism
c220425_g1_i1	CDS1, CDS2, cdsA	phosphatidate cytidylyltransferase	EC:2.7.7.41	ko00564:Glycerophospholipid metabolism
c233811_g1_i1	CDS1, CDS2, cdsA	phosphatidate cytidylyltransferase	EC:2.7.7.41	ko00564:Glycerophospholipid metabolism
c234472_g1_i1	CDS1, CDS2, cdsA	phosphatidate cytidylyltransferase	EC:2.7.7.41	ko00564:Glycerophospholipid metabolism
c248527_g1_i1	CDS1, CDS2, cdsA	phosphatidate cytidylyltransferase	EC:2.7.7.41	ko00564:Glycerophospholipid metabolism
c267348_g1_i1	CDS1, CDS2, cdsA	phosphatidate cytidylyltransferase	EC:2.7.7.41	ko00564:Glycerophospholipid metabolism
c282625_g1_i1	CDS1, CDS2, cdsA	phosphatidate cytidylyltransferase	EC:2.7.7.41	ko00564:Glycerophospholipid metabolism
c284526_g1_i1	CDS1, CDS2, cdsA	phosphatidate cytidylyltransferase	EC:2.7.7.41	ko00564:Glycerophospholipid metabolism
c137820_g1_i1	pgsA, PGS1	CDP-diacylglycerol--glycerol-3-phosphate 3-phosphatidyltransferase	EC:2.7.8.5	ko00564:Glycerophospholipid metabolism
c137820_g1_i2	pgsA, PGS1	CDP-diacylglycerol--glycerol-3-phosphate 3-phosphatidyltransferase	EC:2.7.8.5	ko00564:Glycerophospholipid metabolism
c137820_g1_i3	pgsA, PGS1	CDP-diacylglycerol--glycerol-3-phosphate 3-phosphatidyltransferase	EC:2.7.8.5	ko00564:Glycerophospholipid metabolism
c139239_g1_i6	pgsA, PGS1	CDP-diacylglycerol--glycerol-3-phosphate 3-phosphatidyltransferase	EC:2.7.8.5	ko00564:Glycerophospholipid metabolism
c139239_g1_i9	pgsA, PGS1	CDP-diacylglycerol--glycerol-3-phosphate 3-phosphatidyltransferase	EC:2.7.8.5	ko00564:Glycerophospholipid metabolism
c205895_g1_i1	pgsA, PGS1	CDP-diacylglycerol--glycerol-3-phosphate 3-phosphatidyltransferase	EC:2.7.8.5	ko00564:Glycerophospholipid metabolism
c232629_g1_i1	pgsA, PGS1	CDP-diacylglycerol--glycerol-3-phosphate 3-phosphatidyltransferase	EC:2.7.8.5	ko00564:Glycerophospholipid metabolism
c164799_g1_i1	pssA	CDP-diacylglycerol---serine O-phosphatidyltransferase	EC:2.7.8.8	ko00564:Glycerophospholipid metabolism
c64015_g1_i1	CDIPT	CDP-diacylglycerol--inositol 3-phosphatidyltransferase	EC:2.7.8.11	ko00564:Glycerophospholipid metabolism
c89618_g1_i1	CDIPT	CDP-diacylglycerol--inositol 3-phosphatidyltransferase	EC:2.7.8.11	ko00564:Glycerophospholipid metabolism
c89618_g1_i2	CDIPT	CDP-diacylglycerol--inositol 3-phosphatidyltransferase	EC:2.7.8.11	ko00564:Glycerophospholipid metabolism
c201386_g1_i1	CDIPT	CDP-diacylglycerol--inositol 3-phosphatidyltransferase	EC:2.7.8.11	ko00564:Glycerophospholipid metabolism
c232780_g1_i1	CDIPT	CDP-diacylglycerol--inositol 3-phosphatidyltransferase	EC:2.7.8.11	ko00564:Glycerophospholipid metabolism
c280197_g1_i1	CDIPT	CDP-diacylglycerol--inositol 3-phosphatidyltransferase	EC:2.7.8.11	ko00564:Glycerophospholipid metabolism
c138502_g1_i2	GEP4	phosphatidylglycerophosphatase GEP4	EC:3.1.3.27	ko00564:Glycerophospholipid metabolism
c138502_g1_i3	GEP4	phosphatidylglycerophosphatase GEP4	EC:3.1.3.27	ko00564:Glycerophospholipid metabolism
c138502_g1_i5	GEP4	phosphatidylglycerophosphatase GEP4	EC:3.1.3.27	ko00564:Glycerophospholipid metabolism
c230937_g1_i1	GEP4	phosphatidylglycerophosphatase GEP4	EC:3.1.3.27	ko00564:Glycerophospholipid metabolism
c122528_g1_i2	glpQ, ugpQ	glycerophosphoryl diester phosphodiesterase	EC:3.1.4.46	ko00564:Glycerophospholipid metabolism
c145451_g3_i2	glpQ, ugpQ	glycerophosphoryl diester phosphodiesterase	EC:3.1.4.46	ko00564:Glycerophospholipid metabolism
c284371_g1_i1	glpQ, ugpQ	glycerophosphoryl diester phosphodiesterase	EC:3.1.4.46	ko00564:Glycerophospholipid metabolism
c124522_g1_i1	ADPRM	manganese-dependent ADP-ribose/CDP-alcohol diphosphatase	EC:3.6.1.13 EC:3.6.1.16 EC:3.6.1.53	ko00564:Glycerophospholipid metabolism
c20308_g1_i1	psd, PISD	phosphatidylserine decarboxylase	EC:4.1.1.65	ko00564:Glycerophospholipid metabolism
c44866_g2_i1	psd, PISD	phosphatidylserine decarboxylase	EC:4.1.1.65	ko00564:Glycerophospholipid metabolism
c60242_g1_i1	psd, PISD	phosphatidylserine decarboxylase	EC:4.1.1.65	ko00564:Glycerophospholipid metabolism
c78884_g1_i1	psd, PISD	phosphatidylserine decarboxylase	EC:4.1.1.65	ko00564:Glycerophospholipid metabolism
c128192_g1_i2	psd, PISD	phosphatidylserine decarboxylase	EC:4.1.1.65	ko00564:Glycerophospholipid metabolism
c133020_g1_i1	psd, PISD	phosphatidylserine decarboxylase	EC:4.1.1.65	ko00564:Glycerophospholipid metabolism
c133020_g1_i2	psd, PISD	phosphatidylserine decarboxylase	EC:4.1.1.65	ko00564:Glycerophospholipid metabolism
c136860_g1_i1	psd, PISD	phosphatidylserine decarboxylase	EC:4.1.1.65	ko00564:Glycerophospholipid metabolism
c145039_g1_i1	psd, PISD	phosphatidylserine decarboxylase	EC:4.1.1.65	ko00564:Glycerophospholipid metabolism
c145039_g1_i2	psd, PISD	phosphatidylserine decarboxylase	EC:4.1.1.65	ko00564:Glycerophospholipid metabolism
c174089_g1_i1	psd, PISD	phosphatidylserine decarboxylase	EC:4.1.1.65	ko00564:Glycerophospholipid metabolism
c198291_g1_i1	psd, PISD	phosphatidylserine decarboxylase	EC:4.1.1.65	ko00564:Glycerophospholipid metabolism
c210386_g1_i1	psd, PISD	phosphatidylserine decarboxylase	EC:4.1.1.65	ko00564:Glycerophospholipid metabolism
c217124_g1_i1	psd, PISD	phosphatidylserine decarboxylase	EC:4.1.1.65	ko00564:Glycerophospholipid metabolism
c227920_g1_i1	psd, PISD	phosphatidylserine decarboxylase	EC:4.1.1.65	ko00564:Glycerophospholipid metabolism
c271971_g1_i1	psd, PISD	phosphatidylserine decarboxylase	EC:4.1.1.65	ko00564:Glycerophospholipid metabolism
c284818_g1_i1	psd, PISD	phosphatidylserine decarboxylase	EC:4.1.1.65	ko00564:Glycerophospholipid metabolism
c294895_g1_i1	psd, PISD	phosphatidylserine decarboxylase	EC:4.1.1.65	ko00564:Glycerophospholipid metabolism
c152278_g1_i1	eutA			ko00564:Glycerophospholipid metabolism
c42429_g1_i1	NMT	phosphoethanolamine N-methyltransferase	EC:2.1.1.103	ko00564:Glycerophospholipid metabolism
c133930_g1_i1	NMT	phosphoethanolamine N-methyltransferase	EC:2.1.1.103	ko00564:Glycerophospholipid metabolism
c155383_g1_i1	NMT	phosphoethanolamine N-methyltransferase	EC:2.1.1.103	ko00564:Glycerophospholipid metabolism
c203415_g1_i1	NMT	phosphoethanolamine N-methyltransferase	EC:2.1.1.103	ko00564:Glycerophospholipid metabolism
c236893_g1_i1	NMT	phosphoethanolamine N-methyltransferase	EC:2.1.1.103	ko00564:Glycerophospholipid metabolism
c15039_g1_i1	LYPLA1	lysophospholipase I	EC:3.1.1.5	ko00564:Glycerophospholipid metabolism
c151460_g1_i1	LYPLA3	lysophospholipase III	EC:3.1.1.5	ko00564:Glycerophospholipid metabolism
c199418_g1_i1	LYPLA3	lysophospholipase III	EC:3.1.1.5	ko00564:Glycerophospholipid metabolism
c103048_g1_i1	LYPLA2	lysophospholipase II	EC:3.1.1.5	ko00564:Glycerophospholipid metabolism
c144211_g2_i4	LYPLA2	lysophospholipase II	EC:3.1.1.5	ko00564:Glycerophospholipid metabolism
c213343_g1_i1	LYPLA2	lysophospholipase II	EC:3.1.1.5	ko00564:Glycerophospholipid metabolism
c262936_g1_i1	LYPLA2	lysophospholipase II	EC:3.1.1.5	ko00564:Glycerophospholipid metabolism
c43411_g2_i1	cls	cardiolipin synthase		ko00564:Glycerophospholipid metabolism
c167373_g1_i1	cls	cardiolipin synthase		ko00564:Glycerophospholipid metabolism
c172097_g1_i1	cls	cardiolipin synthase		ko00564:Glycerophospholipid metabolism
c203211_g1_i1	cls	cardiolipin synthase		ko00564:Glycerophospholipid metabolism
c235379_g1_i1	cls	cardiolipin synthase		ko00564:Glycerophospholipid metabolism
c247397_g1_i1	cls	cardiolipin synthase		ko00564:Glycerophospholipid metabolism
c270766_g1_i1	cls	cardiolipin synthase		ko00564:Glycerophospholipid metabolism
c271889_g1_i1	cls	cardiolipin synthase		ko00564:Glycerophospholipid metabolism
c240063_g1_i1	ybhO	putative cardiolipin synthase		ko00564:Glycerophospholipid metabolism
c136804_g1_i1	PTDSS2	phosphatidylserine synthase 2	EC:2.7.8.29	ko00564:Glycerophospholipid metabolism
c147897_g1_i1	PTDSS2	phosphatidylserine synthase 2	EC:2.7.8.29	ko00564:Glycerophospholipid metabolism
c147897_g1_i2	PTDSS2	phosphatidylserine synthase 2	EC:2.7.8.29	ko00564:Glycerophospholipid metabolism
c147897_g1_i4	PTDSS2	phosphatidylserine synthase 2	EC:2.7.8.29	ko00564:Glycerophospholipid metabolism
c147897_g1_i6	PTDSS2	phosphatidylserine synthase 2	EC:2.7.8.29	ko00564:Glycerophospholipid metabolism
c147897_g1_i7	PTDSS2	phosphatidylserine synthase 2	EC:2.7.8.29	ko00564:Glycerophospholipid metabolism
c147897_g1_i8	PTDSS2	phosphatidylserine synthase 2	EC:2.7.8.29	ko00564:Glycerophospholipid metabolism
c139239_g1_i3	CRLS	cardiolipin synthase		ko00564:Glycerophospholipid metabolism
c139239_g1_i4	CRLS	cardiolipin synthase		ko00564:Glycerophospholipid metabolism
c139239_g1_i5	CRLS	cardiolipin synthase		ko00564:Glycerophospholipid metabolism
c139239_g1_i10	CRLS	cardiolipin synthase		ko00564:Glycerophospholipid metabolism
c139239_g1_i15	CRLS	cardiolipin synthase		ko00564:Glycerophospholipid metabolism
c269570_g1_i1	CRLS	cardiolipin synthase		ko00564:Glycerophospholipid metabolism
c2508_g1_i1	PLB	lysophospholipase	EC:3.1.1.5	ko00564:Glycerophospholipid metabolism
c199366_g1_i1	PLB	lysophospholipase	EC:3.1.1.5	ko00564:Glycerophospholipid metabolism
c264567_g1_i1	PLB	lysophospholipase	EC:3.1.1.5	ko00564:Glycerophospholipid metabolism
c283674_g1_i1	PLB	lysophospholipase	EC:3.1.1.5	ko00564:Glycerophospholipid metabolism
c302113_g1_i1	PLB	lysophospholipase	EC:3.1.1.5	ko00564:Glycerophospholipid metabolism
c303178_g1_i1	PLB	lysophospholipase	EC:3.1.1.5	ko00564:Glycerophospholipid metabolism
c133193_g1_i2	TAZ	monolysocardiolipin acyltransferase		ko00564:Glycerophospholipid metabolism
c141157_g1_i1	TAZ	monolysocardiolipin acyltransferase		ko00564:Glycerophospholipid metabolism
c245383_g1_i1	TAZ	monolysocardiolipin acyltransferase		ko00564:Glycerophospholipid metabolism
c295233_g1_i1	TAZ	monolysocardiolipin acyltransferase		ko00564:Glycerophospholipid metabolism
c254364_g1_i1	LPGAT1	lysophosphatidylglycerol acyltransferase 1		ko00564:Glycerophospholipid metabolism
c129657_g1_i1	LPCAT3, MBOAT5	lysophospholipid acyltransferase 5	EC:2.3.1.23	ko00564:Glycerophospholipid metabolism
c130102_g1_i2	LPCAT3, MBOAT5	lysophospholipid acyltransferase 5	EC:2.3.1.23	ko00564:Glycerophospholipid metabolism
c153901_g1_i1	CLD1	cardiolipin-specific phospholipase		ko00564:Glycerophospholipid metabolism
c277271_g1_i1	CLD1	cardiolipin-specific phospholipase		ko00564:Glycerophospholipid metabolism
c201057_g1_i1	BTA1			ko00564:Glycerophospholipid metabolism
c290371_g1_i1	BTA1			ko00564:Glycerophospholipid metabolism
c301919_g1_i1	BTA1			ko00564:Glycerophospholipid metabolism
c1844_g1_i1	CHK	choline/ethanolamine kinase	EC:2.7.1.32 EC:2.7.1.82	ko00564:Glycerophospholipid metabolism
c127877_g1_i1	CHK	choline/ethanolamine kinase	EC:2.7.1.32 EC:2.7.1.82	ko00564:Glycerophospholipid metabolism
c287462_g1_i1	CHK	choline/ethanolamine kinase	EC:2.7.1.32 EC:2.7.1.82	ko00564:Glycerophospholipid metabolism
c148396_g1_i1	AGXT2L1, ETNPPL	ethanolamine-phosphate phospho-lyase	EC:4.2.3.2	ko00564:Glycerophospholipid metabolism
c190375_g1_i1	AGXT2L1, ETNPPL	ethanolamine-phosphate phospho-lyase	EC:4.2.3.2	ko00564:Glycerophospholipid metabolism
c205436_g1_i1	AGXT2L1, ETNPPL	ethanolamine-phosphate phospho-lyase	EC:4.2.3.2	ko00564:Glycerophospholipid metabolism
c61099_g1_i1	NTE, NRE	lysophospholipid hydrolase	EC:3.1.1.5	ko00564:Glycerophospholipid metabolism
c161914_g1_i1	NTE, NRE	lysophospholipid hydrolase	EC:3.1.1.5	ko00564:Glycerophospholipid metabolism
c176644_g1_i1	NTE, NRE	lysophospholipid hydrolase	EC:3.1.1.5	ko00564:Glycerophospholipid metabolism
c291733_g1_i1	NTE, NRE	lysophospholipid hydrolase	EC:3.1.1.5	ko00564:Glycerophospholipid metabolism
c186591_g1_i1	DGK1	diacylglycerol kinase (CTP)	EC:2.7.1.174	ko00564:Glycerophospholipid metabolism
c210531_g1_i1	DGK1	diacylglycerol kinase (CTP)	EC:2.7.1.174	ko00564:Glycerophospholipid metabolism
c270936_g1_i1	DGK1	diacylglycerol kinase (CTP)	EC:2.7.1.174	ko00564:Glycerophospholipid metabolism
c55358_g1_i1	CHO2	phosphatidylethanolamine N-methyltransferase	EC:2.1.1.17	ko00564:Glycerophospholipid metabolism
c151173_g1_i1	CHO2	phosphatidylethanolamine N-methyltransferase	EC:2.1.1.17	ko00564:Glycerophospholipid metabolism
c210571_g1_i1	CHO2	phosphatidylethanolamine N-methyltransferase	EC:2.1.1.17	ko00564:Glycerophospholipid metabolism
c211121_g1_i1	CHO2	phosphatidylethanolamine N-methyltransferase	EC:2.1.1.17	ko00564:Glycerophospholipid metabolism
c278738_g1_i1	CHO2	phosphatidylethanolamine N-methyltransferase	EC:2.1.1.17	ko00564:Glycerophospholipid metabolism
c140114_g1_i1	PGC1	phosphatidylglycerol phospholipase C		ko00564:Glycerophospholipid metabolism
c233704_g1_i1	PGC1	phosphatidylglycerol phospholipase C		ko00564:Glycerophospholipid metabolism
c126428_g1_i4	GPCPD1	glycerophosphocholine phosphodiesterase GPCPD1	EC:3.1.4.2	ko00564:Glycerophospholipid metabolism
c126428_g1_i5	GPCPD1	glycerophosphocholine phosphodiesterase GPCPD1	EC:3.1.4.2	ko00564:Glycerophospholipid metabolism
c150285_g1_i1	GPCPD1	glycerophosphocholine phosphodiesterase GPCPD1	EC:3.1.4.2	ko00564:Glycerophospholipid metabolism
c192015_g1_i1	GPCPD1	glycerophosphocholine phosphodiesterase GPCPD1	EC:3.1.4.2	ko00564:Glycerophospholipid metabolism
c168484_g1_i1	GDE1	glycerophosphodiester phosphodiesterase	EC:3.1.4.46	ko00564:Glycerophospholipid metabolism
c261000_g1_i1	GDE1	glycerophosphodiester phosphodiesterase	EC:3.1.4.46	ko00564:Glycerophospholipid metabolism
c123340_g1_i1	PCYT2	ethanolamine-phosphate cytidylyltransferase	EC:2.7.7.14	ko00564:Glycerophospholipid metabolism;
c133858_g1_i1	PCYT2	ethanolamine-phosphate cytidylyltransferase	EC:2.7.7.14	ko00564:Glycerophospholipid metabolism;
c167310_g1_i1	PCYT2	ethanolamine-phosphate cytidylyltransferase	EC:2.7.7.14	ko00564:Glycerophospholipid metabolism;
c168917_g1_i1	PCYT2	ethanolamine-phosphate cytidylyltransferase	EC:2.7.7.14	ko00564:Glycerophospholipid metabolism;
c199180_g1_i1	PCYT2	ethanolamine-phosphate cytidylyltransferase	EC:2.7.7.14	ko00564:Glycerophospholipid metabolism;
c46455_g1_i1	CHO1, pssA	CDP-diacylglycerol---serine O-phosphatidyltransferase	EC:2.7.8.8	ko00564:Glycerophospholipid metabolism;
c228997_g1_i1	CHO1, pssA	CDP-diacylglycerol---serine O-phosphatidyltransferase	EC:2.7.8.8	ko00564:Glycerophospholipid metabolism;
c229528_g1_i1	CHO1, pssA	CDP-diacylglycerol---serine O-phosphatidyltransferase	EC:2.7.8.8	ko00564:Glycerophospholipid metabolism;
c235476_g1_i1	CHO1, pssA	CDP-diacylglycerol---serine O-phosphatidyltransferase	EC:2.7.8.8	ko00564:Glycerophospholipid metabolism;
c249119_g1_i1	CHO1, pssA	CDP-diacylglycerol---serine O-phosphatidyltransferase	EC:2.7.8.8	ko00564:Glycerophospholipid metabolism;
c251134_g1_i1	CHO1, pssA	CDP-diacylglycerol---serine O-phosphatidyltransferase	EC:2.7.8.8	ko00564:Glycerophospholipid metabolism;
c151026_g1_i1	CHPT1, CPT1	diacylglycerol cholinephosphotransferase	EC:2.7.8.2	ko00564:Glycerophospholipid metabolism;ko00565:Ether lipid metabolism
c187093_g1_i1	CHPT1, CPT1	diacylglycerol cholinephosphotransferase	EC:2.7.8.2	ko00564:Glycerophospholipid metabolism;ko00565:Ether lipid metabolism
c284956_g1_i1	CHPT1, CPT1	diacylglycerol cholinephosphotransferase	EC:2.7.8.2	ko00564:Glycerophospholipid metabolism;ko00565:Ether lipid metabolism
c2931_g1_i1	plcC	phospholipase C	EC:3.1.4.3	ko00564:Glycerophospholipid metabolism;ko00565:Ether lipid metabolism
c126915_g1_i1	plcC	phospholipase C	EC:3.1.4.3	ko00564:Glycerophospholipid metabolism;ko00565:Ether lipid metabolism
c126915_g1_i3	plcC	phospholipase C	EC:3.1.4.3	ko00564:Glycerophospholipid metabolism;ko00565:Ether lipid metabolism
c137829_g1_i2	plcC	phospholipase C	EC:3.1.4.3	ko00564:Glycerophospholipid metabolism;ko00565:Ether lipid metabolism
c137829_g1_i5	plcC	phospholipase C	EC:3.1.4.3	ko00564:Glycerophospholipid metabolism;ko00565:Ether lipid metabolism
c140382_g1_i1	plcC	phospholipase C	EC:3.1.4.3	ko00564:Glycerophospholipid metabolism;ko00565:Ether lipid metabolism
c142226_g1_i1	plcC	phospholipase C	EC:3.1.4.3	ko00564:Glycerophospholipid metabolism;ko00565:Ether lipid metabolism
c209997_g1_i1	plcC	phospholipase C	EC:3.1.4.3	ko00564:Glycerophospholipid metabolism;ko00565:Ether lipid metabolism
c270388_g1_i1	plcC	phospholipase C	EC:3.1.4.3	ko00564:Glycerophospholipid metabolism;ko00565:Ether lipid metabolism
c39222_g1_i1	PLD1_2	phospholipase D1/2	EC:3.1.4.4	ko00564:Glycerophospholipid metabolism;ko00565:Ether lipid metabolism
c43572_g1_i1	PLD1_2	phospholipase D1/2	EC:3.1.4.4	ko00564:Glycerophospholipid metabolism;ko00565:Ether lipid metabolism
c70600_g1_i1	PLD1_2	phospholipase D1/2	EC:3.1.4.4	ko00564:Glycerophospholipid metabolism;ko00565:Ether lipid metabolism
c84926_g1_i1	PLD1_2	phospholipase D1/2	EC:3.1.4.4	ko00564:Glycerophospholipid metabolism;ko00565:Ether lipid metabolism
c120017_g1_i2	PLD1_2	phospholipase D1/2	EC:3.1.4.4	ko00564:Glycerophospholipid metabolism;ko00565:Ether lipid metabolism
c133909_g1_i1	PLD1_2	phospholipase D1/2	EC:3.1.4.4	ko00564:Glycerophospholipid metabolism;ko00565:Ether lipid metabolism
c133909_g1_i2	PLD1_2	phospholipase D1/2	EC:3.1.4.4	ko00564:Glycerophospholipid metabolism;ko00565:Ether lipid metabolism
c139740_g4_i1	PLD1_2	phospholipase D1/2	EC:3.1.4.4	ko00564:Glycerophospholipid metabolism;ko00565:Ether lipid metabolism
c143330_g2_i1	PLD1_2	phospholipase D1/2	EC:3.1.4.4	ko00564:Glycerophospholipid metabolism;ko00565:Ether lipid metabolism
c146104_g1_i1	PLD1_2	phospholipase D1/2	EC:3.1.4.4	ko00564:Glycerophospholipid metabolism;ko00565:Ether lipid metabolism
c146964_g1_i3	PLD1_2	phospholipase D1/2	EC:3.1.4.4	ko00564:Glycerophospholipid metabolism;ko00565:Ether lipid metabolism
c146964_g1_i5	PLD1_2	phospholipase D1/2	EC:3.1.4.4	ko00564:Glycerophospholipid metabolism;ko00565:Ether lipid metabolism
c146964_g1_i6	PLD1_2	phospholipase D1/2	EC:3.1.4.4	ko00564:Glycerophospholipid metabolism;ko00565:Ether lipid metabolism
c146964_g1_i7	PLD1_2	phospholipase D1/2	EC:3.1.4.4	ko00564:Glycerophospholipid metabolism;ko00565:Ether lipid metabolism
c146964_g1_i8	PLD1_2	phospholipase D1/2	EC:3.1.4.4	ko00564:Glycerophospholipid metabolism;ko00565:Ether lipid metabolism
c146964_g1_i10	PLD1_2	phospholipase D1/2	EC:3.1.4.4	ko00564:Glycerophospholipid metabolism;ko00565:Ether lipid metabolism
c146964_g1_i11	PLD1_2	phospholipase D1/2	EC:3.1.4.4	ko00564:Glycerophospholipid metabolism;ko00565:Ether lipid metabolism
c147449_g1_i2	PLD1_2	phospholipase D1/2	EC:3.1.4.4	ko00564:Glycerophospholipid metabolism;ko00565:Ether lipid metabolism
c183789_g1_i1	PLD1_2	phospholipase D1/2	EC:3.1.4.4	ko00564:Glycerophospholipid metabolism;ko00565:Ether lipid metabolism
c184807_g1_i1	PLD1_2	phospholipase D1/2	EC:3.1.4.4	ko00564:Glycerophospholipid metabolism;ko00565:Ether lipid metabolism
c197879_g1_i1	PLD1_2	phospholipase D1/2	EC:3.1.4.4	ko00564:Glycerophospholipid metabolism;ko00565:Ether lipid metabolism
c223226_g1_i1	PLD1_2	phospholipase D1/2	EC:3.1.4.4	ko00564:Glycerophospholipid metabolism;ko00565:Ether lipid metabolism
c255348_g1_i1	PLD1_2	phospholipase D1/2	EC:3.1.4.4	ko00564:Glycerophospholipid metabolism;ko00565:Ether lipid metabolism
c267904_g1_i1	PLD1_2	phospholipase D1/2	EC:3.1.4.4	ko00564:Glycerophospholipid metabolism;ko00565:Ether lipid metabolism
c288747_g1_i1	PLD1_2	phospholipase D1/2	EC:3.1.4.4	ko00564:Glycerophospholipid metabolism;ko00565:Ether lipid metabolism
c305205_g1_i1	PLD1_2	phospholipase D1/2	EC:3.1.4.4	ko00564:Glycerophospholipid metabolism;ko00565:Ether lipid metabolism
c1928_g1_i1	AYR1	1-acylglycerone phosphate reductase	EC:1.1.1.101	ko00564:Glycerophospholipid metabolism;ko00565:Ether lipid metabolism
c285608_g1_i1	AYR1	1-acylglycerone phosphate reductase	EC:1.1.1.101	ko00564:Glycerophospholipid metabolism;ko00565:Ether lipid metabolism
c139351_g1_i4	LPCAT1_2	lysophosphatidylcholine acyltransferase / lyso-PAF acetyltransferase	EC:2.3.1.23 EC:2.3.1.67	ko00564:Glycerophospholipid metabolism;ko00565:Ether lipid metabolism
c139351_g1_i5	LPCAT1_2	lysophosphatidylcholine acyltransferase / lyso-PAF acetyltransferase	EC:2.3.1.23 EC:2.3.1.67	ko00564:Glycerophospholipid metabolism;ko00565:Ether lipid metabolism
c139351_g1_i10	LPCAT1_2	lysophosphatidylcholine acyltransferase / lyso-PAF acetyltransferase	EC:2.3.1.23 EC:2.3.1.67	ko00564:Glycerophospholipid metabolism;ko00565:Ether lipid metabolism
c145113_g1_i3	LPCAT1_2	lysophosphatidylcholine acyltransferase / lyso-PAF acetyltransferase	EC:2.3.1.23 EC:2.3.1.67	ko00564:Glycerophospholipid metabolism;ko00565:Ether lipid metabolism
c141418_g1_i2	PLD3_4	phospholipase D3/4	EC:3.1.4.4	ko00564:Glycerophospholipid metabolism;ko00565:Ether lipid metabolism
c248120_g1_i1	PLD3_4	phospholipase D3/4	EC:3.1.4.4	ko00564:Glycerophospholipid metabolism;ko00565:Ether lipid metabolism
c146531_g1_i1	EPT1	ethanolaminephosphotransferase	EC:2.7.8.1	ko00564:Glycerophospholipid metabolism;ko00565:Ether lipid metabolism;
c146531_g1_i2	EPT1	ethanolaminephosphotransferase	EC:2.7.8.1	ko00564:Glycerophospholipid metabolism;ko00565:Ether lipid metabolism;
c146531_g1_i3	EPT1	ethanolaminephosphotransferase	EC:2.7.8.1	ko00564:Glycerophospholipid metabolism;ko00565:Ether lipid metabolism;
c146531_g1_i4	EPT1	ethanolaminephosphotransferase	EC:2.7.8.1	ko00564:Glycerophospholipid metabolism;ko00565:Ether lipid metabolism;
c146531_g1_i5	EPT1	ethanolaminephosphotransferase	EC:2.7.8.1	ko00564:Glycerophospholipid metabolism;ko00565:Ether lipid metabolism;
c172318_g1_i1	EPT1	ethanolaminephosphotransferase	EC:2.7.8.1	ko00564:Glycerophospholipid metabolism;ko00565:Ether lipid metabolism;
c196993_g1_i1	EPT1	ethanolaminephosphotransferase	EC:2.7.8.1	ko00564:Glycerophospholipid metabolism;ko00565:Ether lipid metabolism;
c202417_g1_i1	EPT1	ethanolaminephosphotransferase	EC:2.7.8.1	ko00564:Glycerophospholipid metabolism;ko00565:Ether lipid metabolism;
c255349_g1_i1	EPT1	ethanolaminephosphotransferase	EC:2.7.8.1	ko00564:Glycerophospholipid metabolism;ko00565:Ether lipid metabolism;
c57469_g1_i1	PLA2G, SPLA2	secretory phospholipase A2	EC:3.1.1.4	ko00564:Glycerophospholipid metabolism;ko00565:Ether lipid metabolism;ko00590:Arachidonic acid metabolism;ko00591:Linoleic acid metabolism;ko00592:alpha-Linolenic acid metabolism
c113425_g1_i1	PLA2G, SPLA2	secretory phospholipase A2	EC:3.1.1.4	ko00564:Glycerophospholipid metabolism;ko00565:Ether lipid metabolism;ko00590:Arachidonic acid metabolism;ko00591:Linoleic acid metabolism;ko00592:alpha-Linolenic acid metabolism
c208860_g1_i1	PLA2G, SPLA2	secretory phospholipase A2	EC:3.1.1.4	ko00564:Glycerophospholipid metabolism;ko00565:Ether lipid metabolism;ko00590:Arachidonic acid metabolism;ko00591:Linoleic acid metabolism;ko00592:alpha-Linolenic acid metabolism
c60730_g1_i1	PLA2G4, CPLA2	cytosolic phospholipase A2	EC:3.1.1.4	ko00564:Glycerophospholipid metabolism;ko00565:Ether lipid metabolism;ko00590:Arachidonic acid metabolism;ko00591:Linoleic acid metabolism;ko00592:alpha-Linolenic acid metabolism
c91262_g1_i1	PLA2G4, CPLA2	cytosolic phospholipase A2	EC:3.1.1.4	ko00564:Glycerophospholipid metabolism;ko00565:Ether lipid metabolism;ko00590:Arachidonic acid metabolism;ko00591:Linoleic acid metabolism;ko00592:alpha-Linolenic acid metabolism
c141641_g2_i6	PLA2G4, CPLA2	cytosolic phospholipase A2	EC:3.1.1.4	ko00564:Glycerophospholipid metabolism;ko00565:Ether lipid metabolism;ko00590:Arachidonic acid metabolism;ko00591:Linoleic acid metabolism;ko00592:alpha-Linolenic acid metabolism
c152935_g1_i1	AGPS, agpS	alkyldihydroxyacetonephosphate synthase	EC:2.5.1.26	ko00565:Ether lipid metabolism
c176715_g1_i1	AGPS, agpS	alkyldihydroxyacetonephosphate synthase	EC:2.5.1.26	ko00565:Ether lipid metabolism
c176756_g1_i1	AGPS, agpS	alkyldihydroxyacetonephosphate synthase	EC:2.5.1.26	ko00565:Ether lipid metabolism
c241330_g1_i1	AGPS, agpS	alkyldihydroxyacetonephosphate synthase	EC:2.5.1.26	ko00565:Ether lipid metabolism
c158428_g1_i1	PAFAH	platelet-activating factor acetylhydrolase	EC:3.1.1.47	ko00565:Ether lipid metabolism
c209936_g1_i1	PAFAH	platelet-activating factor acetylhydrolase	EC:3.1.1.47	ko00565:Ether lipid metabolism
c19860_g1_i1	PAFAH1B1, LIS1			ko00565:Ether lipid metabolism
c42810_g1_i1	PAFAH1B1, LIS1			ko00565:Ether lipid metabolism
c150796_g1_i1	PAFAH1B1, LIS1			ko00565:Ether lipid metabolism
c154889_g1_i1	PAFAH1B1, LIS1			ko00565:Ether lipid metabolism
c175516_g1_i1	PAFAH1B1, LIS1			ko00565:Ether lipid metabolism
c298632_g1_i1	PAFAH1B1, LIS1			ko00565:Ether lipid metabolism
c287008_g1_i1	PAFAH1B2_3	platelet-activating factor acetylhydrolase IB subunit beta/gamma	EC:3.1.1.47	ko00565:Ether lipid metabolism
c133416_g1_i3	CGT, UGT8	2-hydroxyacylsphingosine 1-beta-galactosyltransferase	EC:2.4.1.45	ko00565:Ether lipid metabolism;ko00600:Sphingolipid metabolism
c63755_g1_i1	CBR1	carbonyl reductase 1	EC:1.1.1.184 EC:1.1.1.189 EC:1.1.1.197	ko00590:Arachidonic acid metabolism
c127761_g1_i1	CBR1	carbonyl reductase 1	EC:1.1.1.184 EC:1.1.1.189 EC:1.1.1.197	ko00590:Arachidonic acid metabolism
c198277_g1_i1	CBR1	carbonyl reductase 1	EC:1.1.1.184 EC:1.1.1.189 EC:1.1.1.197	ko00590:Arachidonic acid metabolism
c252989_g1_i1	CBR1	carbonyl reductase 1	EC:1.1.1.184 EC:1.1.1.189 EC:1.1.1.197	ko00590:Arachidonic acid metabolism
c67853_g1_i1	CBR3	carbonyl reductase 3	EC:1.1.1.184	ko00590:Arachidonic acid metabolism
c23000_g1_i1	E1.11.1.9	glutathione peroxidase	EC:1.11.1.9	ko00590:Arachidonic acid metabolism
c52548_g1_i1	E1.11.1.9	glutathione peroxidase	EC:1.11.1.9	ko00590:Arachidonic acid metabolism
c100240_g1_i1	E1.11.1.9	glutathione peroxidase	EC:1.11.1.9	ko00590:Arachidonic acid metabolism
c100329_g1_i1	E1.11.1.9	glutathione peroxidase	EC:1.11.1.9	ko00590:Arachidonic acid metabolism
c102854_g1_i1	E1.11.1.9	glutathione peroxidase	EC:1.11.1.9	ko00590:Arachidonic acid metabolism
c125585_g1_i2	E1.11.1.9	glutathione peroxidase	EC:1.11.1.9	ko00590:Arachidonic acid metabolism
c141607_g1_i1	E1.11.1.9	glutathione peroxidase	EC:1.11.1.9	ko00590:Arachidonic acid metabolism
c141607_g1_i2	E1.11.1.9	glutathione peroxidase	EC:1.11.1.9	ko00590:Arachidonic acid metabolism
c141607_g1_i3	E1.11.1.9	glutathione peroxidase	EC:1.11.1.9	ko00590:Arachidonic acid metabolism
c141607_g1_i4	E1.11.1.9	glutathione peroxidase	EC:1.11.1.9	ko00590:Arachidonic acid metabolism
c141607_g1_i5	E1.11.1.9	glutathione peroxidase	EC:1.11.1.9	ko00590:Arachidonic acid metabolism
c141607_g1_i6	E1.11.1.9	glutathione peroxidase	EC:1.11.1.9	ko00590:Arachidonic acid metabolism
c152854_g1_i1	E1.11.1.9	glutathione peroxidase	EC:1.11.1.9	ko00590:Arachidonic acid metabolism
c172182_g1_i1	E1.11.1.9	glutathione peroxidase	EC:1.11.1.9	ko00590:Arachidonic acid metabolism
c228276_g1_i1	E1.11.1.9	glutathione peroxidase	EC:1.11.1.9	ko00590:Arachidonic acid metabolism
c237828_g1_i1	E1.11.1.9	glutathione peroxidase	EC:1.11.1.9	ko00590:Arachidonic acid metabolism
c250978_g1_i1	E1.11.1.9	glutathione peroxidase	EC:1.11.1.9	ko00590:Arachidonic acid metabolism
c252368_g1_i1	E1.11.1.9	glutathione peroxidase	EC:1.11.1.9	ko00590:Arachidonic acid metabolism
c272176_g1_i1	E1.11.1.9	glutathione peroxidase	EC:1.11.1.9	ko00590:Arachidonic acid metabolism
c34352_g1_i1	LTA4H	leukotriene-A4 hydrolase	EC:3.3.2.6	ko00590:Arachidonic acid metabolism
c141021_g1_i1	LTA4H	leukotriene-A4 hydrolase	EC:3.3.2.6	ko00590:Arachidonic acid metabolism
c194337_g1_i1	LTA4H	leukotriene-A4 hydrolase	EC:3.3.2.6	ko00590:Arachidonic acid metabolism
c195675_g1_i1	LTA4H	leukotriene-A4 hydrolase	EC:3.3.2.6	ko00590:Arachidonic acid metabolism
c227082_g1_i1	PTGDS	prostaglandin-H2 D-isomerase	EC:5.3.99.2	ko00590:Arachidonic acid metabolism
c130201_g1_i1	TBXAS1, CYP5A	thromboxane-A synthase	EC:5.3.99.5	ko00590:Arachidonic acid metabolism
c124448_g1_i1	PTGES2	microsomal prostaglandin-E synthase 2	EC:5.3.99.3	ko00590:Arachidonic acid metabolism
c124448_g1_i2	PTGES2	microsomal prostaglandin-E synthase 2	EC:5.3.99.3	ko00590:Arachidonic acid metabolism
c124448_g1_i3	PTGES2	microsomal prostaglandin-E synthase 2	EC:5.3.99.3	ko00590:Arachidonic acid metabolism
c134215_g1_i1	PTGES2	microsomal prostaglandin-E synthase 2	EC:5.3.99.3	ko00590:Arachidonic acid metabolism
c188080_g1_i1	PTGES2	microsomal prostaglandin-E synthase 2	EC:5.3.99.3	ko00590:Arachidonic acid metabolism
c267177_g1_i1	PTGES2	microsomal prostaglandin-E synthase 2	EC:5.3.99.3	ko00590:Arachidonic acid metabolism
c93644_g1_i1	CYP2U1			ko00590:Arachidonic acid metabolism
c75211_g1_i1	EPHX2	soluble epoxide hydrolase / lipid-phosphate phosphatase	EC:3.3.2.10	ko00590:Arachidonic acid metabolism
c12778_g2_i1	K15717	prostamide/prostaglandin F2alpha synthase	EC:1.11.1.20	ko00590:Arachidonic acid metabolism
c54799_g1_i1	PTGES3	cytosolic prostaglandin-E synthase	EC:5.3.99.3	ko00590:Arachidonic acid metabolism
c68639_g1_i1	PTGES3	cytosolic prostaglandin-E synthase	EC:5.3.99.3	ko00590:Arachidonic acid metabolism
c68639_g2_i1	PTGES3	cytosolic prostaglandin-E synthase	EC:5.3.99.3	ko00590:Arachidonic acid metabolism
c133511_g1_i1	PTGES3	cytosolic prostaglandin-E synthase	EC:5.3.99.3	ko00590:Arachidonic acid metabolism
c133511_g1_i2	PTGES3	cytosolic prostaglandin-E synthase	EC:5.3.99.3	ko00590:Arachidonic acid metabolism
c180471_g1_i1	PTGES3	cytosolic prostaglandin-E synthase	EC:5.3.99.3	ko00590:Arachidonic acid metabolism
c229156_g1_i1	PTGES3	cytosolic prostaglandin-E synthase	EC:5.3.99.3	ko00590:Arachidonic acid metabolism
c260298_g1_i1	PTGES3	cytosolic prostaglandin-E synthase	EC:5.3.99.3	ko00590:Arachidonic acid metabolism
c16060_g1_i1	CYP4F2_3	leukotriene-B4 20-monooxygenase / phylloquinone omega-hydroxylase	EC:1.14.13.30 EC:1.14.13.194	ko00590:Arachidonic acid metabolism
c139021_g1_i1	CYP4F2_3	leukotriene-B4 20-monooxygenase / phylloquinone omega-hydroxylase	EC:1.14.13.30 EC:1.14.13.194	ko00590:Arachidonic acid metabolism
c82750_g1_i1	GGT1_5	gamma-glutamyltranspeptidase / glutathione hydrolase / leukotriene-C4 hydrolase	EC:2.3.2.2 EC:3.4.19.13 EC:3.4.19.14	ko00590:Arachidonic acid metabolism
c136827_g1_i1	GGT1_5	gamma-glutamyltranspeptidase / glutathione hydrolase / leukotriene-C4 hydrolase	EC:2.3.2.2 EC:3.4.19.13 EC:3.4.19.14	ko00590:Arachidonic acid metabolism
c145451_g1_i1	GGT1_5	gamma-glutamyltranspeptidase / glutathione hydrolase / leukotriene-C4 hydrolase	EC:2.3.2.2 EC:3.4.19.13 EC:3.4.19.14	ko00590:Arachidonic acid metabolism
c145451_g1_i2	GGT1_5	gamma-glutamyltranspeptidase / glutathione hydrolase / leukotriene-C4 hydrolase	EC:2.3.2.2 EC:3.4.19.13 EC:3.4.19.14	ko00590:Arachidonic acid metabolism
c145451_g1_i3	GGT1_5	gamma-glutamyltranspeptidase / glutathione hydrolase / leukotriene-C4 hydrolase	EC:2.3.2.2 EC:3.4.19.13 EC:3.4.19.14	ko00590:Arachidonic acid metabolism
c174018_g1_i1	GGT1_5	gamma-glutamyltranspeptidase / glutathione hydrolase / leukotriene-C4 hydrolase	EC:2.3.2.2 EC:3.4.19.13 EC:3.4.19.14	ko00590:Arachidonic acid metabolism
c226400_g1_i1	GGT1_5	gamma-glutamyltranspeptidase / glutathione hydrolase / leukotriene-C4 hydrolase	EC:2.3.2.2 EC:3.4.19.13 EC:3.4.19.14	ko00590:Arachidonic acid metabolism
c252780_g1_i1	GGT1_5	gamma-glutamyltranspeptidase / glutathione hydrolase / leukotriene-C4 hydrolase	EC:2.3.2.2 EC:3.4.19.13 EC:3.4.19.14	ko00590:Arachidonic acid metabolism
c253264_g1_i1	GGT1_5	gamma-glutamyltranspeptidase / glutathione hydrolase / leukotriene-C4 hydrolase	EC:2.3.2.2 EC:3.4.19.13 EC:3.4.19.14	ko00590:Arachidonic acid metabolism
c147616_g1_i1	CYP2J	cytochrome P450, family 2, subfamily J	EC:1.14.14.1	ko00590:Arachidonic acid metabolism;ko00591:Linoleic acid metabolism
c197076_g1_i1	CYP2J	cytochrome P450, family 2, subfamily J	EC:1.14.14.1	ko00590:Arachidonic acid metabolism;ko00591:Linoleic acid metabolism
c173095_g1_i1	E1.14.19.3	linoleoyl-CoA desaturase	EC:1.14.19.3	ko00591:Linoleic acid metabolism
c262075_g1_i1	E1.14.19.3	linoleoyl-CoA desaturase	EC:1.14.19.3	ko00591:Linoleic acid metabolism
c145037_g1_i1	LOX1_5	linoleate 9S-lipoxygenase	EC:1.13.11.58	ko00591:Linoleic acid metabolism
c145037_g1_i2	LOX1_5	linoleate 9S-lipoxygenase	EC:1.13.11.58	ko00591:Linoleic acid metabolism
c145037_g2_i1	LOX1_5	linoleate 9S-lipoxygenase	EC:1.13.11.58	ko00591:Linoleic acid metabolism
c146151_g3_i1	LOX1_5	linoleate 9S-lipoxygenase	EC:1.13.11.58	ko00591:Linoleic acid metabolism
c199702_g1_i1	LOX1_5	linoleate 9S-lipoxygenase	EC:1.13.11.58	ko00591:Linoleic acid metabolism
c287773_g1_i1	LOX1_5	linoleate 9S-lipoxygenase	EC:1.13.11.58	ko00591:Linoleic acid metabolism
c82036_g1_i1	LOX2S	lipoxygenase	EC:1.13.11.12	ko00591:Linoleic acid metabolism;ko00592:alpha-Linolenic acid metabolism
c133962_g1_i1	LOX2S	lipoxygenase	EC:1.13.11.12	ko00591:Linoleic acid metabolism;ko00592:alpha-Linolenic acid metabolism
c143510_g1_i1	LOX2S	lipoxygenase	EC:1.13.11.12	ko00591:Linoleic acid metabolism;ko00592:alpha-Linolenic acid metabolism
c143510_g1_i2	LOX2S	lipoxygenase	EC:1.13.11.12	ko00591:Linoleic acid metabolism;ko00592:alpha-Linolenic acid metabolism
c146035_g1_i2	LOX2S	lipoxygenase	EC:1.13.11.12	ko00591:Linoleic acid metabolism;ko00592:alpha-Linolenic acid metabolism
c262609_g1_i1	LOX2S	lipoxygenase	EC:1.13.11.12	ko00591:Linoleic acid metabolism;ko00592:alpha-Linolenic acid metabolism
c278609_g1_i1	LOX2S	lipoxygenase	EC:1.13.11.12	ko00591:Linoleic acid metabolism;ko00592:alpha-Linolenic acid metabolism
c293314_g1_i1	LOX2S	lipoxygenase	EC:1.13.11.12	ko00591:Linoleic acid metabolism;ko00592:alpha-Linolenic acid metabolism
c130179_g1_i1	AOS	hydroperoxide dehydratase	EC:4.2.1.92	ko00592:alpha-Linolenic acid metabolism
c279287_g1_i1	AOS	hydroperoxide dehydratase	EC:4.2.1.92	ko00592:alpha-Linolenic acid metabolism
c135430_g1_i1	OPR	12-oxophytodienoic acid reductase	EC:1.3.1.42	ko00592:alpha-Linolenic acid metabolism
c135430_g1_i2	OPR	12-oxophytodienoic acid reductase	EC:1.3.1.42	ko00592:alpha-Linolenic acid metabolism
c137822_g1_i1	OPR	12-oxophytodienoic acid reductase	EC:1.3.1.42	ko00592:alpha-Linolenic acid metabolism
c137822_g1_i3	OPR	12-oxophytodienoic acid reductase	EC:1.3.1.42	ko00592:alpha-Linolenic acid metabolism
c210631_g1_i1	OPR	12-oxophytodienoic acid reductase	EC:1.3.1.42	ko00592:alpha-Linolenic acid metabolism
c123662_g1_i1	E2.1.1.141	jasmonate O-methyltransferase	EC:2.1.1.141	ko00592:alpha-Linolenic acid metabolism
c176900_g1_i1	E2.1.1.141	jasmonate O-methyltransferase	EC:2.1.1.141	ko00592:alpha-Linolenic acid metabolism
c123756_g1_i1	AOC	allene oxide cyclase	EC:5.3.99.6	ko00592:alpha-Linolenic acid metabolism
c128940_g1_i1	AOC	allene oxide cyclase	EC:5.3.99.6	ko00592:alpha-Linolenic acid metabolism
c143811_g1_i1	OPCL1	OPC-8:0 CoA ligase 1		ko00592:alpha-Linolenic acid metabolism
c252925_g1_i1	OPCL1	OPC-8:0 CoA ligase 1		ko00592:alpha-Linolenic acid metabolism
c86423_g1_i1	HPL	hydroperoxide lyase		ko00592:alpha-Linolenic acid metabolism
c133221_g1_i1	HPL	hydroperoxide lyase		ko00592:alpha-Linolenic acid metabolism
c133221_g1_i2	HPL	hydroperoxide lyase		ko00592:alpha-Linolenic acid metabolism
c177557_g1_i1	HPL	hydroperoxide lyase		ko00592:alpha-Linolenic acid metabolism
c143691_g1_i1	DOX1	alpha-dioxygenase		ko00592:alpha-Linolenic acid metabolism
c238432_g1_i1	FADS2	fatty acid desaturase 2 (delta-6 desaturase)		ko00592:alpha-Linolenic acid metabolism;ko01040:Biosynthesis of unsaturated fatty acids
c43199_g1_i1	SPT	serine palmitoyltransferase	EC:2.3.1.50	ko00600:Sphingolipid metabolism
c77450_g1_i1	SPT	serine palmitoyltransferase	EC:2.3.1.50	ko00600:Sphingolipid metabolism
c110822_g1_i1	SPT	serine palmitoyltransferase	EC:2.3.1.50	ko00600:Sphingolipid metabolism
c141926_g1_i3	SPT	serine palmitoyltransferase	EC:2.3.1.50	ko00600:Sphingolipid metabolism
c143490_g1_i1	SPT	serine palmitoyltransferase	EC:2.3.1.50	ko00600:Sphingolipid metabolism
c150984_g1_i1	SPT	serine palmitoyltransferase	EC:2.3.1.50	ko00600:Sphingolipid metabolism
c155116_g1_i1	SPT	serine palmitoyltransferase	EC:2.3.1.50	ko00600:Sphingolipid metabolism
c198524_g1_i1	SPT	serine palmitoyltransferase	EC:2.3.1.50	ko00600:Sphingolipid metabolism
c225970_g1_i1	SPT	serine palmitoyltransferase	EC:2.3.1.50	ko00600:Sphingolipid metabolism
c233910_g1_i1	SPT	serine palmitoyltransferase	EC:2.3.1.50	ko00600:Sphingolipid metabolism
c239440_g1_i1	SPT	serine palmitoyltransferase	EC:2.3.1.50	ko00600:Sphingolipid metabolism
c254836_g1_i1	SPT	serine palmitoyltransferase	EC:2.3.1.50	ko00600:Sphingolipid metabolism
c262382_g1_i1	SPT	serine palmitoyltransferase	EC:2.3.1.50	ko00600:Sphingolipid metabolism
c281990_g1_i1	SPT	serine palmitoyltransferase	EC:2.3.1.50	ko00600:Sphingolipid metabolism
c289766_g1_i1	SPT	serine palmitoyltransferase	EC:2.3.1.50	ko00600:Sphingolipid metabolism
c177584_g1_i1	UGCG	ceramide glucosyltransferase	EC:2.4.1.80	ko00600:Sphingolipid metabolism
c280003_g1_i1	UGCG	ceramide glucosyltransferase	EC:2.4.1.80	ko00600:Sphingolipid metabolism
c83037_g1_i1	lacZ	beta-galactosidase	EC:3.2.1.23	ko00600:Sphingolipid metabolism
c100008_g1_i2	lacZ	beta-galactosidase	EC:3.2.1.23	ko00600:Sphingolipid metabolism
c100008_g2_i1	lacZ	beta-galactosidase	EC:3.2.1.23	ko00600:Sphingolipid metabolism
c100008_g3_i1	lacZ	beta-galactosidase	EC:3.2.1.23	ko00600:Sphingolipid metabolism
c139656_g1_i1	lacZ	beta-galactosidase	EC:3.2.1.23	ko00600:Sphingolipid metabolism
c209392_g1_i1	lacZ	beta-galactosidase	EC:3.2.1.23	ko00600:Sphingolipid metabolism
c262907_g1_i1	lacZ	beta-galactosidase	EC:3.2.1.23	ko00600:Sphingolipid metabolism
c12776_g1_i1	GBA, srfJ	glucosylceramidase	EC:3.2.1.45	ko00600:Sphingolipid metabolism
c156121_g1_i1	GBA, srfJ	glucosylceramidase	EC:3.2.1.45	ko00600:Sphingolipid metabolism
c260933_g1_i1	GALC	galactosylceramidase	EC:3.2.1.46	ko00600:Sphingolipid metabolism
c210306_g1_i1	ACER1_2, ASAH3	alkaline ceramidase	EC:3.5.1.23	ko00600:Sphingolipid metabolism
c251562_g1_i1	ACER1_2, ASAH3	alkaline ceramidase	EC:3.5.1.23	ko00600:Sphingolipid metabolism
c75196_g1_i1	SGPL1, DPL1	sphinganine-1-phosphate aldolase	EC:4.1.2.27	ko00600:Sphingolipid metabolism
c150445_g1_i1	SGPL1, DPL1	sphinganine-1-phosphate aldolase	EC:4.1.2.27	ko00600:Sphingolipid metabolism
c170465_g1_i1	SGPL1, DPL1	sphinganine-1-phosphate aldolase	EC:4.1.2.27	ko00600:Sphingolipid metabolism
c208194_g1_i1	SGPL1, DPL1	sphinganine-1-phosphate aldolase	EC:4.1.2.27	ko00600:Sphingolipid metabolism
c215788_g1_i1	SGPL1, DPL1	sphinganine-1-phosphate aldolase	EC:4.1.2.27	ko00600:Sphingolipid metabolism
c264269_g1_i1	SGPL1, DPL1	sphinganine-1-phosphate aldolase	EC:4.1.2.27	ko00600:Sphingolipid metabolism
c282893_g1_i1	SGPL1, DPL1	sphinganine-1-phosphate aldolase	EC:4.1.2.27	ko00600:Sphingolipid metabolism
c296151_g1_i1	SGPL1, DPL1	sphinganine-1-phosphate aldolase	EC:4.1.2.27	ko00600:Sphingolipid metabolism
c129346_g1_i1	E1.1.1.102	3-dehydrosphinganine reductase	EC:1.1.1.102	ko00600:Sphingolipid metabolism
c160577_g1_i1	E1.1.1.102	3-dehydrosphinganine reductase	EC:1.1.1.102	ko00600:Sphingolipid metabolism
c168726_g1_i1	E1.1.1.102	3-dehydrosphinganine reductase	EC:1.1.1.102	ko00600:Sphingolipid metabolism
c171344_g1_i1	E1.1.1.102	3-dehydrosphinganine reductase	EC:1.1.1.102	ko00600:Sphingolipid metabolism
c185218_g1_i1	E1.1.1.102	3-dehydrosphinganine reductase	EC:1.1.1.102	ko00600:Sphingolipid metabolism
c266384_g1_i1	E1.1.1.102	3-dehydrosphinganine reductase	EC:1.1.1.102	ko00600:Sphingolipid metabolism
c266554_g1_i1	E1.1.1.102	3-dehydrosphinganine reductase	EC:1.1.1.102	ko00600:Sphingolipid metabolism
c66873_g1_i1	LAG1	Acyl-CoA-dependent ceramide synthase	EC:2.3.1.24	ko00600:Sphingolipid metabolism
c247184_g1_i1	LAG1	Acyl-CoA-dependent ceramide synthase	EC:2.3.1.24	ko00600:Sphingolipid metabolism
c248459_g1_i1	LAG1	Acyl-CoA-dependent ceramide synthase	EC:2.3.1.24	ko00600:Sphingolipid metabolism
c144979_g1_i1	ACER3, YDC1	dihydroceramidase		ko00600:Sphingolipid metabolism
c225171_g1_i1	ACER3, YDC1	dihydroceramidase		ko00600:Sphingolipid metabolism
c274521_g1_i1	ACER3, YDC1	dihydroceramidase		ko00600:Sphingolipid metabolism
c123903_g1_i1	DEGS	sphingolipid delta-4 desaturase		ko00600:Sphingolipid metabolism
c167130_g1_i1	DEGS	sphingolipid delta-4 desaturase		ko00600:Sphingolipid metabolism
c173191_g1_i1	DEGS	sphingolipid delta-4 desaturase		ko00600:Sphingolipid metabolism
c247194_g1_i1	DEGS	sphingolipid delta-4 desaturase		ko00600:Sphingolipid metabolism
c58838_g1_i1	SUR2	sphinganine C4-monooxygenase	EC:1.14.13.169	ko00600:Sphingolipid metabolism
c130916_g1_i1	SUR2	sphinganine C4-monooxygenase	EC:1.14.13.169	ko00600:Sphingolipid metabolism
c130916_g1_i2	SUR2	sphinganine C4-monooxygenase	EC:1.14.13.169	ko00600:Sphingolipid metabolism
c136019_g1_i1	SUR2	sphinganine C4-monooxygenase	EC:1.14.13.169	ko00600:Sphingolipid metabolism
c136019_g1_i2	SUR2	sphinganine C4-monooxygenase	EC:1.14.13.169	ko00600:Sphingolipid metabolism
c136019_g1_i3	SUR2	sphinganine C4-monooxygenase	EC:1.14.13.169	ko00600:Sphingolipid metabolism
c162116_g1_i1	SUR2	sphinganine C4-monooxygenase	EC:1.14.13.169	ko00600:Sphingolipid metabolism
c179262_g1_i1	SUR2	sphinganine C4-monooxygenase	EC:1.14.13.169	ko00600:Sphingolipid metabolism
c244287_g1_i1	SUR2	sphinganine C4-monooxygenase	EC:1.14.13.169	ko00600:Sphingolipid metabolism
c254262_g1_i1	SUR2	sphinganine C4-monooxygenase	EC:1.14.13.169	ko00600:Sphingolipid metabolism
c144051_g1_i2	CERK	ceramide kinase	EC:2.7.1.138	ko00600:Sphingolipid metabolism
c144051_g1_i3	CERK	ceramide kinase	EC:2.7.1.138	ko00600:Sphingolipid metabolism
c144051_g1_i4	CERK	ceramide kinase	EC:2.7.1.138	ko00600:Sphingolipid metabolism
c224565_g1_i1	CERK	ceramide kinase	EC:2.7.1.138	ko00600:Sphingolipid metabolism
c282158_g1_i1	SGPP1	sphingosine-1-phosphate phosphatase 1		ko00600:Sphingolipid metabolism
c128973_g1_i1	SPHK	sphingosine kinase	EC:2.7.1.91	ko00600:Sphingolipid metabolism
c278600_g1_i1	SPHK	sphingosine kinase	EC:2.7.1.91	ko00600:Sphingolipid metabolism
c168320_g1_i1	YPC1	phytoceramidase		ko00600:Sphingolipid metabolism
c283629_g1_i1	YPC1	phytoceramidase		ko00600:Sphingolipid metabolism
c24899_g2_i1	GLB1, ELNR1	beta-galactosidase	EC:3.2.1.23	ko00600:Sphingolipid metabolism
c140709_g1_i1	GLB1, ELNR1	beta-galactosidase	EC:3.2.1.23	ko00600:Sphingolipid metabolism
c140709_g1_i2	GLB1, ELNR1	beta-galactosidase	EC:3.2.1.23	ko00600:Sphingolipid metabolism
c209847_g1_i1	GLB1, ELNR1	beta-galactosidase	EC:3.2.1.23	ko00600:Sphingolipid metabolism
c240461_g1_i1	ASAH1	acid ceramidase	EC:3.5.1.23	ko00600:Sphingolipid metabolism
c58088_g1_i1	ASAH2	neutral ceramidase	EC:3.5.1.23	ko00600:Sphingolipid metabolism
c130447_g1_i3	ASAH2	neutral ceramidase	EC:3.5.1.23	ko00600:Sphingolipid metabolism
c147336_g2_i1	ASAH2	neutral ceramidase	EC:3.5.1.23	ko00600:Sphingolipid metabolism
c147336_g1_i3	ASAH2	neutral ceramidase	EC:3.5.1.23	ko00600:Sphingolipid metabolism
c147336_g1_i4	ASAH2	neutral ceramidase	EC:3.5.1.23	ko00600:Sphingolipid metabolism
c227266_g1_i1	ASAH2	neutral ceramidase	EC:3.5.1.23	ko00600:Sphingolipid metabolism
c227877_g1_i1	ASAH2	neutral ceramidase	EC:3.5.1.23	ko00600:Sphingolipid metabolism
c279404_g1_i1	ASAH2	neutral ceramidase	EC:3.5.1.23	ko00600:Sphingolipid metabolism
c298539_g1_i1	ASAH2	neutral ceramidase	EC:3.5.1.23	ko00600:Sphingolipid metabolism
c167019_g1_i1	SMPD1, ASM	sphingomyelin phosphodiesterase	EC:3.1.4.12	ko00600:Sphingolipid metabolism
c264217_g1_i1	SMPD1, ASM	sphingomyelin phosphodiesterase	EC:3.1.4.12	ko00600:Sphingolipid metabolism
c173073_g1_i1	SMPD2	sphingomyelin phosphodiesterase 2	EC:3.1.4.12	ko00600:Sphingolipid metabolism
c199679_g1_i1	SMPD2	sphingomyelin phosphodiesterase 2	EC:3.1.4.12	ko00600:Sphingolipid metabolism
c230972_g1_i1	SMPD2	sphingomyelin phosphodiesterase 2	EC:3.1.4.12	ko00600:Sphingolipid metabolism
c82082_g1_i1	GBA2	non-lysosomal glucosylceramidase	EC:3.2.1.45	ko00600:Sphingolipid metabolism;
c141095_g2_i1	GBA2	non-lysosomal glucosylceramidase	EC:3.2.1.45	ko00600:Sphingolipid metabolism;
c176599_g1_i1	GBA2	non-lysosomal glucosylceramidase	EC:3.2.1.45	ko00600:Sphingolipid metabolism;
c189481_g1_i1	GBA2	non-lysosomal glucosylceramidase	EC:3.2.1.45	ko00600:Sphingolipid metabolism;
c268595_g1_i1	GBA2	non-lysosomal glucosylceramidase	EC:3.2.1.45	ko00600:Sphingolipid metabolism;
c8784_g1_i1	SCD, desC	stearoyl-CoA desaturase (delta-9 desaturase)	EC:1.14.19.1	ko01040:Biosynthesis of unsaturated fatty acids
c41565_g1_i1	SCD, desC	stearoyl-CoA desaturase (delta-9 desaturase)	EC:1.14.19.1	ko01040:Biosynthesis of unsaturated fatty acids
c48394_g1_i1	SCD, desC	stearoyl-CoA desaturase (delta-9 desaturase)	EC:1.14.19.1	ko01040:Biosynthesis of unsaturated fatty acids
c92614_g1_i1	SCD, desC	stearoyl-CoA desaturase (delta-9 desaturase)	EC:1.14.19.1	ko01040:Biosynthesis of unsaturated fatty acids
c99943_g1_i2	SCD, desC	stearoyl-CoA desaturase (delta-9 desaturase)	EC:1.14.19.1	ko01040:Biosynthesis of unsaturated fatty acids
c119361_g2_i1	SCD, desC	stearoyl-CoA desaturase (delta-9 desaturase)	EC:1.14.19.1	ko01040:Biosynthesis of unsaturated fatty acids
c126862_g2_i1	SCD, desC	stearoyl-CoA desaturase (delta-9 desaturase)	EC:1.14.19.1	ko01040:Biosynthesis of unsaturated fatty acids
c141805_g5_i1	SCD, desC	stearoyl-CoA desaturase (delta-9 desaturase)	EC:1.14.19.1	ko01040:Biosynthesis of unsaturated fatty acids
c149896_g1_i1	SCD, desC	stearoyl-CoA desaturase (delta-9 desaturase)	EC:1.14.19.1	ko01040:Biosynthesis of unsaturated fatty acids
c177545_g1_i1	SCD, desC	stearoyl-CoA desaturase (delta-9 desaturase)	EC:1.14.19.1	ko01040:Biosynthesis of unsaturated fatty acids
c179884_g1_i1	SCD, desC	stearoyl-CoA desaturase (delta-9 desaturase)	EC:1.14.19.1	ko01040:Biosynthesis of unsaturated fatty acids
c198012_g1_i1	SCD, desC	stearoyl-CoA desaturase (delta-9 desaturase)	EC:1.14.19.1	ko01040:Biosynthesis of unsaturated fatty acids
c201730_g1_i1	SCD, desC	stearoyl-CoA desaturase (delta-9 desaturase)	EC:1.14.19.1	ko01040:Biosynthesis of unsaturated fatty acids
c226963_g1_i1	SCD, desC	stearoyl-CoA desaturase (delta-9 desaturase)	EC:1.14.19.1	ko01040:Biosynthesis of unsaturated fatty acids
c260415_g1_i1	SCD, desC	stearoyl-CoA desaturase (delta-9 desaturase)	EC:1.14.19.1	ko01040:Biosynthesis of unsaturated fatty acids
c280257_g1_i1	SCD, desC	stearoyl-CoA desaturase (delta-9 desaturase)	EC:1.14.19.1	ko01040:Biosynthesis of unsaturated fatty acids
c254342_g1_i1	FADS1	fatty acid desaturase 1 (delta-5 desaturase)		ko01040:Biosynthesis of unsaturated fatty acids
c119227_g1_i1	FAD6, desA	omega-6 fatty acid desaturase (delta-12 desaturase)		ko01040:Biosynthesis of unsaturated fatty acids
c844_g1_i1	FAD2	omega-6 fatty acid desaturase (delta-12 desaturase)		ko01040:Biosynthesis of unsaturated fatty acids
c108838_g1_i1	FAD2	omega-6 fatty acid desaturase (delta-12 desaturase)		ko01040:Biosynthesis of unsaturated fatty acids
c129094_g1_i1	FAD2	omega-6 fatty acid desaturase (delta-12 desaturase)		ko01040:Biosynthesis of unsaturated fatty acids
c231256_g1_i1	FAD2	omega-6 fatty acid desaturase (delta-12 desaturase)		ko01040:Biosynthesis of unsaturated fatty acids
c262829_g1_i1	FAD2	omega-6 fatty acid desaturase (delta-12 desaturase)		ko01040:Biosynthesis of unsaturated fatty acids
c129773_g1_i1	FAD8, desB	omega-3 fatty acid desaturase (delta-15 desaturase)		ko01040:Biosynthesis of unsaturated fatty acids
c146563_g1_i1	FAD8, desB	omega-3 fatty acid desaturase (delta-15 desaturase)		ko01040:Biosynthesis of unsaturated fatty acids
c146563_g1_i2	FAD8, desB	omega-3 fatty acid desaturase (delta-15 desaturase)		ko01040:Biosynthesis of unsaturated fatty acids
c232461_g1_i1	FAD8, desB	omega-3 fatty acid desaturase (delta-15 desaturase)		ko01040:Biosynthesis of unsaturated fatty acids
c263024_g1_i1	FAD8, desB	omega-3 fatty acid desaturase (delta-15 desaturase)		ko01040:Biosynthesis of unsaturated fatty acids
c264416_g1_i1	FAD8, desB	omega-3 fatty acid desaturase (delta-15 desaturase)		ko01040:Biosynthesis of unsaturated fatty acids
c252280_g1_i1	tesA	acyl-CoA thioesterase I	EC:3.1.1.5	ko01040:Biosynthesis of unsaturated fatty acids
