# Supplementary material for: Identification of microRNAs involved in lipid biosynthesis and seed size in developing sea buckthorn seeds using high-throughput sequencing
Source: Sci Rep. 2018 Mar 5;8:4022. doi: 10.1038/s41598-018-22464-w (PMC5838164; doi:10.1038/s41598-018-22464-w)
Supplement: Supplementary file 5 — Supplementary Table S4 [file 41598_2018_22464_MOESM5_ESM.xls]

## Sheet: known miRNA
Table S4. The information of known miRNAs in sea buckthorn seeds.
miRNA families	miRNA name	Mature sequence	Star sequence	Precursor sequence
miR156	ahy-miR156a	UGACAGAAGAGAGAGAGCAC	GCCGCCGUCUCAUGUAAGU	UGACAGAAGAGAGAGAGCACGAGUAGAGCGUGAUGCCGCCGUCUCAUGUAAGU
	aly-miR156g-5p	UGACAGAAGAGAGAGAGCAC	GCCGCCGUCUCAUGUAAGU	UGACAGAAGAGAGAGAGCACGAGUAGAGCGUGAUGCCGCCGUCUCAUGUAAGU
	ath-miR156g	CGACAGAAGAGAGUGAGCAC	GCUCACCCUCUUCUUGUCUCC	CGACAGAAGAGAGUGAGCACACAUGGCUCCCUUUUUUCUAGCAUGCUCAUGCAAGAAAGCUCUGCGUGCUCACCCUCUUCUUGUCUCC
	ath-miR156j	UUGACAGAAGAGAGAGAGCAC	GCUCUCUCUUCCUCUGUCAUC	UUGACAGAAGAGAGAGAGCACAACCCGGGAAUGGUUAAAGGAGUCUUUGCCUUUGUUGGGAGUGUGCUCUCUCUUCCUCUGUCAUC
	far-miR156b	CUGACAGAAGAUAGAGAGCAC	GCUCUCUAGUCUUCUGUCAUC	CUGACAGAAGAUAGAGAGCACUGAUGAUGAAAUGCAUGAAAGGGAAUGGCAUCUCACUCCUUUGUGCUCUCUAGUCUUCUGUCAUC
	gma-miR156k	UUGACAGAAGAAAGAGAGCAC	GCUCUCUUUACUUCUGCCACCA	UUGACAGAAGAAAGAGAGCACAAGCCGGGAUUAGCAAAAAGAGAGUUUUGCCCUUGUCGGGAGUGUGCUCUCUUUACUUCUGCCACCA
	gma-miR156n	GCGACAGAAGAGAGUGAGCAC	GCUUACUCUCUUCUUGUCUCCU	GCGACAGAAGAGAGUGAGCACACAUGGCUCUUUUUCUAGCAUGCUCAUGCUCGAAAGCUCUGCGUGCUUACUCUCUUCUUGUCUCCU
	gma-miR156o	CGACAGAAGAGAGUGAGCAC	GCUUACUCUCUUCUUGUCUCC	CGACAGAAGAGAGUGAGCACACAUGGCUCUUUUUCUAGCAUGCUCAUGCUCGAAAGCUCUGCGUGCUUACUCUCUUCUUGUCUCC
	gma-miR156r	UGACAGAAGAGAGAGAGCAC	GCCGCCGUCUCAUGUAAGU	UGACAGAAGAGAGAGAGCACGAGUAGAGCGUGAUGCCGCCGUCUCAUGUAAGU
	hpa-miR156a	UGACAGAAGAGAGUGAGCAC	GCUCACUGCUUUAUCUGUCAGA	UGACAGAAGAGAGUGAGCACACAAACGCACUUGCAUGUUCGAUGCACUUGCUUCUCUUGCGUGCUCACUGCUUUAUCUGUCAGA
	mdm-miR156s	UGACAGAAGAGAGUGAGCAC	UGCUCACUUCUCUUUCUGUCAA	UGACAGAAGAGAGUGAGCACACAGAGGCACUUGGUAUAGUAUAUAUACUAUUGCUUUUGCGUGCUCACUUCUCUUUCUGUCAA
	mdm-miR156t	UGACAGAAGAGAGUGAGCAC	GCUCACUGCUUUAUCUGUCAGA	UGACAGAAGAGAGUGAGCACACAAACGCACUUGCAUGUUCGAUGCACUUGCUUCUCUUGCGUGCUCACUGCUUUAUCUGUCAGA
	mdm-miR156u	CUGACAGAAGAUAGAGAGC	UCUCUUUUCUUCUAUCAACA	CUGACAGAAGAUAGAGAGCAUAGCUGAACAUACCCAACAGGGCUUUGUGUAUGAGCAGUUGUUCUCUCUUUUCUUCUAUCAACA
	mdm-miR156w	CUGACAGAAGAUAGAGAGCAC	GUUCUCUCAUUCGUUUACA	GUUCUCUCAUUCGUUUACAUCAAAAUCUCAUGAGGAGGAGGUGUUGGUGAUGCUGCUGACAGAAGAUAGAGAGCAC
	smo-miR156a	UUGACAGAAGAGAGAGAGCAC	GCUCUCUCUUCCUCUGUCAUCA	UUGACAGAAGAGAGAGAGCACAACCCGGGAAUGGUUAAAGGAGUCUUUGCCUUUGUUGGGAGUGUGCUCUCUCUUCCUCUGUCAUCA
	smo-miR156b	UGACAGAAGAGAGAGAGCAC	GCUCUCUCUUCCUCUGUCAUC	UGACAGAAGAGAGAGAGCACAACCCGGGAAUGGUUAAAGGAGUCUUUGCCUUUGUUGGGAGUGUGCUCUCUCUUCCUCUGUCAUC
	smo-miR156c	UGACAGAAGAGAGAGAGCAC	GCUCUCUCUUCCUCUGUCAUC	UGACAGAAGAGAGAGAGCACAACCCGGGAAUGGUUAAAGGAGUCUUUGCCUUUGUUGGGAGUGUGCUCUCUCUUCCUCUGUCAUC
miR159	zma-miR159h-3p	UUUGGAGUGAAGGGAGCUCU	AGGUACCCCAACUACCGAAUU	AGGUACCCCAACUACCGAAUUCGGUUUCUGGAAUUUGGAGUGAAGGGAGCUCU
	zma-miR159i-3p	UUUGGAGUGAAGGGAGCUCU	AGGUACCCCAACUACCGAAUU	AGGUACCCCAACUACCGAAUUCGGUUUCUGGAAUUUGGAGUGAAGGGAGCUCU
miR160	cme-miR160d	UGCCUGGCUCCCUGUAUGCCA	GCGUAUGAGGAGCCAAGCAUA	UGCCUGGCUCCCUGUAUGCCAUUUGUAGAGCUCAUCGAAGCAUCAAUGACCUUUGUGGAUGGCGUAUGAGGAGCCAAGCAUA
	cpa-miR160d	GCGUAUGAGGAGCCAAGCAUA	UGUUGAGCUUGUUUUGUAGGAAU	GCGUAUGAGGAGCCAAGCAUAAUCUCAUCAUAUAUAUAUUUUCUAAUUACGUUAUGGUACUAAUUUGUUGAGCUUGUUUUGUAGGAAU
	gma-miR160a-3p	UGCCUGGCUCCCUGUAUGCCA	GCGUAUGAGGAGCCAAGCAUA	UGCCUGGCUCCCUGUAUGCCAUUUGCAUAGUUCAUUGAGCAUCAAUGAUCUUUGUGAAUGGCGUAUGAGGAGCCAAGCAUA
	gma-miR160b	UGCCUGGCUCCCUGUAUGCCA	GCGUAUGAGGAGCCAAGCAUA	UGCCUGGCUCCCUGUAUGCCAUUUGCAUAGUUCAUUGAGCAUCAAUGAUCUUUGUGAAUGGCGUAUGAGGAGCCAAGCAUA
	gma-miR160c	UGCCUGGCUCCCUGAAUGCCA	UGGCAUGAGGGGAGUCAUG	UGCCUGGCUCCCUGAAUGCCAUGUAAGAAGCUUGUCAAAAAGAAUUGACAGCCUUUUUAUUUGGCAUGAGGGGAGUCAUG
	gma-miR160d	UUGCCUGGCUCCCUGAAUGCC	CAUGAGGGGAGUCAUGCAGGC	UUGCCUGGCUCCCUGAAUGCCAUGUAAGAAGCUUGUCAAAAAGAAUUGACAGCCUUUUUAUUUGGCAUGAGGGGAGUCAUGCAGGC
	gma-miR160e	UGCCUGGCUCCCUGAAUGCCA	GCAUGAGGGGAGUCAUGCAGG	UGCCUGGCUCCCUGAAUGCCAUGUAAGAAGCUUGUCAAAAAGAAUUGACAGCCUUUUUAUUUGGCAUGAGGGGAGUCAUGCAGG
	htu-miR160a	UGCCUGGCUCCCUGAAUGCCA	GCAUGAGGGGAGUCAUGCAGG	UGCCUGGCUCCCUGAAUGCCAUGUAAGAAGCUUGUCAAAAAGAAUUGACAGCCUUUUUAUUUGGCAUGAGGGGAGUCAUGCAGG
	mtr-miR160c	UGCCUGGCUCCCUGUAUGCCA	GCGUAUGAGGAGUCAUGCAUG	UGCCUGGCUCCCUGUAUGCCAUUUGUAGACCCCAUUACAAAGGUGAUGGCCUUAGCAAAUGGCGUAUGAGGAGUCAUGCAUG
	rco-miR160c	UGCCUGGCUCCCUGUAUGCCA	GCGUAUGAGGAGCCAAGCAUA	UGCCUGGCUCCCUGUAUGCCAUUUGCAUAGUUCAUUGAGCAUCAAUGAUCUUUGUGAAUGGCGUAUGAGGAGCCAAGCAUA
	sbi-miR160f	UGCCUGGCUCCCUGAAUGCCA	GCAUGAGGGGAGUCAUGCAGG	UGCCUGGCUCCCUGAAUGCCAUGUAAGAAGCUUGUCAAAAAGAAUUGACAGCCUUUUUAUUUGGCAUGAGGGGAGUCAUGCAGG
miR162	csi-miR162-5p	UCGAUAAACCUCUGCAUCCAG	GGAUGCAGCGGUUCAUCGAUC	GGAUGCAGCGGUUCAUCGAUCUCUUCCUGAAUCGUUGUUUAACAUCAGAACCAUGAAUCGAUCGAUAAACCUCUGCAUCCAG
	gma-miR162a	UCGAUAAACCUCUGCAUCCAG	UGGAGGCAGCGGUUCAUCGAU	UGGAGGCAGCGGUUCAUCGAUCUCUUCCUGUGAACACAUUAAAAAUGUAAAAGCAUGAAUAGAUCGAUAAACCUCUGCAUCCAG
	zma-miR162-3p	UCGAUAAACCUCUGCAUCCAG	GGAUGCAGCGGUUCAUCGAUC	GGAUGCAGCGGUUCAUCGAUCUCUUCCUGAAUCGUUGUUUAACAUCAGAACCAUGAAUCGAUCGAUAAACCUCUGCAUCCAG
miR164	gma-miR164d	UGGAGAAGCAGGGCACGUGCA	CACGUGCUCCCCUCCUCCAAC	UGGAGAAGCAGGGCACGUGCAAACCAAAAAACAUGAAAUCUGUUUCAUAUGCUUUGCACGUGCUCCCCUCCUCCAAC
	mtr-miR164d	UGGAGAAGCAGGGCACAUGCU	CUUGUGUCCUACUUCUCCAGC	UGGAGAAGCAGGGCACAUGCUUGAUUUAUGUAAGUUUUGAGCUUGUGUCCUACUUCUCCAGC
miR166	aly-miR166c-5p	UCGGACCAGGCUUCAUUCCCC	GGAAUGUCGUUUGGUUCGAGA	GGAAUGUCGUUUGGUUCGAGAUCAUUCAUGCAAGUAGUCUCAGACAUAACUCUUCUGAGUGAUUUCGGACCAGGCUUCAUUCCCC
	aly-miR166e-5p	GGAAUGUUGUCUGGCUCGAGG	UUGAUCUUGAUAAGGUUUUUU	UUGAUCUUGAUAAGGUUUUUUUUUGAAGGAAGGGGUUUUCUCUUUUGAGGGGAAUGUUGUCUGGCUCGAGG
	aly-miR166g-5p	GGAAUGUUGUCUGGCUCGAGG	UUGAUCUUGAUAAGGUUUUUU	UUGAUCUUGAUAAGGUUUUUUUUUGAAGGAAGGGGUUUUCUCUUUUGAGGGGAAUGUUGUCUGGCUCGAGG
	gma-miR166a-5p	UCGGACCAGGCUUCAUUCCCC	GGAAUGUCGUUUGGUUCGAGA	GGAAUGUCGUUUGGUUCGAGAUCAUUCAUGCAAGUAGUCUCAGACAUAACUCUUCUGAGUGAUUUCGGACCAGGCUUCAUUCCCC
	gma-miR166i-5p	UCGGACCAGGCUUCAUUCCCC	GGAAUGUCGUUUGGUUCGAGA	GGAAUGUCGUUUGGUUCGAGAUCAUUCAUGCAAGUAGUCUCAGACAUAACUCUUCUGAGUGAUUUCGGACCAGGCUUCAUUCCCC
	mtr-miR166e-5p	GGAAUGUUGUCUGGCUCGAGG	UUGAUCUUGAUAAGGUUUUUU	UUGAUCUUGAUAAGGUUUUUUUUUGAAGGAAGGGGUUUUCUCUUUUGAGGGGAAUGUUGUCUGGCUCGAGG
	mtr-miR166g-5p	GGAAUGUUGUCUGGCUCGAGG	UUGAUCUUGAUAAGGUUUUUU	UUGAUCUUGAUAAGGUUUUUUUUUGAAGGAAGGGGUUUUCUCUUUUGAGGGGAAUGUUGUCUGGCUCGAGG
	osa-miR166d-5p	UUUGAGGGGAAUGUUGUCUGG	GGUCUCCAUGUUCAUCUCUGAAG	GGUCUCCAUGUUCAUCUCUGAAGUUUUUUUCUUUUGAGGGGAAUGUUGUCUGG
	pde-miR166a	UCGGACCAGGCUUCAUUCCCC	GAAUGUUGGCUGGCUCGAGGC	GAAUGUUGGCUGGCUCGAGGCUUUUCACAAAUGAGGUUCACAGUGGAUGGAACUAUAAGGCUUCGGACCAGGCUUCAUUCCCC
	pde-miR166b	UCGGACCAGGCUUCAUUCCCC	GAAUGUUGUUUGGCUCGAGGU	GAAUGUUGUUUGGCUCGAGGUCAUGGAGAGUAAUUCGUUAACCCAACUCAAAACUCUAAAUGAUUCUCGGACCAGGCUUCAUUCCCC
	stu-miR166a-5p	GGAAUGUUGUCUGGCUCGAGG	UUGAUCUUGAUAAGGUUUUUU	UUGAUCUUGAUAAGGUUUUUUUUUGAAGGAAGGGGUUUUCUCUUUUGAGGGGAAUGUUGUCUGGCUCGAGG
	vvi-miR166b	UCGGACCAGGCUUCAUUCCCC	GGAAUGUCGUCUGGUUCGAGA	GGAAUGUCGUCUGGUUCGAGACCAUUCAUGCAAGUAGUCUCAGACAUGACUCUUCUGAGUGAUUUCGGACCAGGCUUCAUUCCCC
	zma-miR166m-5p	GAAUGUUGGCUGGCUCGAGGC	GUUGAGAUGGGUUGGUAUUGAG	GUUGAGAUGGGUUGGUAUUGAGGGGAAUGUUGGCUGGCUCGAGGC
miR167	bna-miR167d	UGAAGCUGCCAGCAUGAUCUU	CAGAUCAUGUGGCAGUUUCAC	UGAAGCUGCCAGCAUGAUCUUAACUUCCCUCACUUGCUGUGGAAAGAUCAGAUCAUGUGGCAGUUUCAC
	gma-miR167h	UGAAGCUGCCAGCAUGAUCUU	GAUCAUGUGGCAGUUUCACC	UGAAGCUGCCAGCAUGAUCUUAACUUCCCUCACUUGCUGUGGAAAGAUCAGAUCAUGUGGCAGUUUCACC
	lja-miR167a	UGAAGCUGCCAGCAUGAUCUU	CAGAUCAUGUGGCAGUUUCAC	UGAAGCUGCCAGCAUGAUCUUAACUUCUCUCUCUAUAUAUUAUAUAUGUAGAUUUGAUCAGGGAAGAUCAGAUCAUGUGGCAGUUUCAC
	lja-miR167b	UGAAGCUGCCAGCAUGAUCUU	CAGAUCAUGUGGCAGUUUCAC	UGAAGCUGCCAGCAUGAUCUUAACUUCCCUCACUUGCUGUGGAAAGAUCAGAUCAUGUGGCAGUUUCAC
	lja-miR167c	GAAACUGCCACAUGAUCUGAU	AAGAUCAUGCUGGCAGCUUCAA	GAAACUGCCACAUGAUCUGAUCUUUCCACAGCAAGUGAGGGAAGUUAAGAUCAUGCUGGCAGCUUCAA
miR168	gma-miR168b	UCGCUUGGUGCAGGUCGGGAA	CCCGUCUUGUAUCAACUGAAU	UCGCUUGGUGCAGGUCGGGAACUGAUUGGCUGACACCGACACGUGUCUUGUCAUGGUUGGUUUGUGAGCUCCCGUCUUGUAUCAACUGAAU
miR169	mes-miR169f	UAGCCAAGGAUGACUUGCCGGG	AAAUAAUUCAUCUAAUGUCUUGCA	AAAUAAUUCAUCUAAUGUCUUGCAUGUGGGAAUGAGGUCAUGUAAUAAUGUAGCCAAGGAUGACUUGCCGGG
	sbi-miR169e	UAGCCAAGGAUGACUUGCCGGG	AAAUAAUUCAUCUAAUGUCUUGCA	AAAUAAUUCAUCUAAUGUCUUGCAUGUGGGAAUGAGGUCAUGUAAUAAUGUAGCCAAGGAUGACUUGCCGGG
	sbi-miR169j	UGUAGCCAAGGAUGACUUG	AGUUUCUUUUCGCAUU	UGUAGCCAAGGAUGACUUGCCGGGAAGUUUCUUUUCGCAUU
miR170	aly-miR170-5p	UGAUUGAGCCGUGUCAAUAUC	UAUUGGCCUGGUUCACUCAGA	UAUUGGCCUGGUUCACUCAGAUUCUCUUUUACUAACUCAUCUGAUUGAGCCGUGUCAAUAUC
miR171	aly-miR171a-5p	UGAUUGAGCCGCGCCAAUAUC	UAUUGGCCUGGUUCAUUCAGA	UAUUGGCCUGGUUCAUUCAGAUCUUCUUGAACCAUAUAUGCAUUCUCUUUGAUAUCUGAUUGAGCCGCGCCAAUAUC
	gma-miR171i-5p	UGAUUGAGCCGUGUCAAUAUC	UAUUGGCCUGGUUCACUCAGA	UAUUGGCCUGGUUCACUCAGAUUCUCUUUUACUAACUCAUCUGAUUGAGCCGUGUCAAUAUC
	gma-miR171j-5p	UGAUUGAGCCGCGCCAAUAUC	UAUUGGCCUGGUUCACUCAGA	UAUUGGCCUGGUUCACUCAGAUCUUCCAGAUUACACACGUACUAUAUACAUUCUCUCAGUUAUCUGAUUGAGCCGCGCCAAUAUC
	gma-miR171m	UUGAGCCGCGUCAAUAUC	UAUUGGCGUGCCUCAAUU	UAUUGGCGUGCCUCAAUUUGAAUACAUGGCUAUUAUGACAAAUCCAGCCUUGUAGUUUGAUUGAGCCGCGUCAAUAUC
	gma-miR171t	UGAUUGAGCCGUGUCAAUAUC	UAUUGGCCUGGUUCACUCAGA	UAUUGGCCUGGUUCACUCAGAUUCUCUUUUACUAACUCAUCUGAUUGAGCCGUGUCAAUAUC
	stu-miR171a-5p	UCAUUGAGCCGUGCCAAUAUC	UAUUGGUCCGGUUCAAUAAGA	UAUUGGUCCGGUUCAAUAAGAAAGCAAUGCUCAAAAUGUUUUUGGGUCCUGUUUUUUCAUUGAGCCGUGCCAAUAUC
	stu-miR171c-5p	UGAUUGAGCCGCGCCAAUAUC	UAUUGGCCUGGUUCACUCAGA	UAUUGGCCUGGUUCACUCAGAUCUUCCAGAUUACACACGUACUAUAUACAUUCUCUCAGUUAUCUGAUUGAGCCGCGCCAAUAUC
	vvi-miR171b	UUGAGCCGCGUCAAUAUCUCA	AGGUAUUGGCGCGCCUCAAUU	AGGUAUUGGCGCGCCUCAAUUUGAAGUCAUGGUUAACAUGAAACAAGCCAUGUAGUUUUAAUUGAGCCGCGUCAAUAUCUCA
	zma-miR171a-3p	UUGAGCCGCGUCAAUAUCUCA	AGGUAUUGGCGCGCCUCAAUU	AGGUAUUGGCGCGCCUCAAUUUGAAGUCAUGGUUAACAUGAAACAAGCCAUGUAGUUUUAAUUGAGCCGCGUCAAUAUCUCA
miR319	csi-miR319	AUCCUUGGGAUGCAGAUUAUC	UAAUCUGCAUCCUGAGGU	UAAUCUGCAUCCUGAGGUUUAGAGCAAUACUUUUGUUGUGUCUAAUCCUUGGGAUGCAGAUUAUC
	gma-miR319n	UAAUCUGCAUCCUGAGGUUU	AUCCUUGGGAUGCAGAUUAUC	UAAUCUGCAUCCUGAGGUUUAGAGCAAUACUUUUGUUGUGUCUAAUCCUUGGGAUGCAGAUUAUC
	mtr-miR319c-5p	UAAUCUGCAUCCUGAGGU	UCCUUGGGAUGCAGAUUAUC	UAAUCUGCAUCCUGAGGUUUAGAGCAAUGUUUUUGUUGCAUCUAGUCCUUGGGAUGCAGAUUAUC
	tcc-miR319	UAAUCUGCAUCCUGAGGU	UCCUUGGGAUGCAGAUUACG	UAAUCUGCAUCCUGAGGUUUAGGACAAUAUCCUUUGUUUUGUUUCUAGUCCUUGGGAUGCAGAUUACG
	vvi-miR319e	UUGGACUGAAGGGAGCUCCU	GAGUUCCCUUGCAGCCCAAAA	GAGUUCCCUUGCAGCCCAAAACACCCUGCAUGAACUACUUCAUGUUGUUUUGGACUGAAGGGAGCUCCU
miR390	bna-miR390c	UUGGACUGAAGGGAGCUCCU	GAGUUCCCUUGCAGCCCAAAA	GAGUUCCCUUGCAGCCCAAAACACCCUGCAUGAACUACUUCAUGUUGUUUUGGACUGAAGGGAGCUCCU
	cme-miR390a	UUUUGGACUGAAGGGAGCUCC	AGUUCCUUGCAGCCCAAAGCU	AGUUCCUUGCAGCCCAAAGCUUCAAGGAUGAAAUUCUUCCUGCGGUUUUGGACUGAAGGGAGCUCC
	cme-miR390c	UUUUGGACUGAAGGGAGCUCC	AGUUCCCUUGCAGCCCAAAACA	AGUUCCCUUGCAGCCCAAAACACCCUGCAUGAACUACUUCAUGUUGUUUUGGACUGAAGGGAGCUCC
	ghr-miR390b	UUUUGGACCGAAGGGAGCCCC	AGUUCCCUUGCAGCCCAAAACA	AGUUCCCUUGCAGCCCAAAACACCCUGCAUGAACUUCAUGUUGUUUUGGACCGAAGGGAGCCCC
	ghr-miR390c	AAGCUCAGGAGGGAUAGCGCC	CGCUAUCCAUCCUGAGUUCC	AAGCUCAGGAGGGAUAGCGCCAUGACUCAUCACCAUUACUAUAUGUCUUUGUAUAUGUAAUGGCGCUAUCCAUCCUGAGUUCC
	gma-miR390a-3p	CGCUAUCCAUCCUGAGUUCU	AAGCUCAGGAGGGAUAGCGCC	AAGCUCAGGAGGGAUAGCGCCAUGUCUCACCGGUACUAUAAAAUGUUUGUAUAUCUAUAUUGGCGCUAUCCAUCCUGAGUUCU
	gma-miR390b-5p	AAGCUCAGGAGGGAUAGCGCC	CGCCAUCCAUCCUGAGUUCC	AAGCUCAGGAGGGAUAGCGCCAUAACUCAGUCAAUUAGUAUACAUACGUUUGUAUAUAAAUGGCGCCAUCCAUCCUGAGUUCC
	gma-miR390c	AAGCUCAGGAGGGAUAGCACC	CGCUAUCUAUCUUGAGCUUCA	AAGCUCAGGAGGGAUAGCACCGUGAUACUGAUGAUUAUAUGUUCAUAGUUGUAUACGUACUUGGCGCUAUCUAUCUUGAGCUUCA
	lja-miR390a-5p	AAGCUCAGGAGGGAUAGCGCC	CGCUAUCCAUCCUGAGUUCU	AAGCUCAGGAGGGAUAGCGCCAUGUCUCACCGGUACUAUAAAAUGUUUGUAUAUCUAUAUUGGCGCUAUCCAUCCUGAGUUCU
	lus-miR390b	AAGCUCAGGAGGGAUAGCACC	CGCUAUCUAUCUUGAGCUUCA	AAGCUCAGGAGGGAUAGCACCGUGAUACUGAUGAUUAUAUGUUCAUAGUUGUAUACGUACUUGGCGCUAUCUAUCUUGAGCUUCA
	lus-miR390c	CGCUAUCCAUCCUGAGUUUCA	AAGCUCAGGAGGGAUAGCGCC	AAGCUCAGGAGGGAUAGCGCCAUGAUGAUCACAUUCGUUAUCUAUUUUUUGGCGCUAUCCAUCCUGAGUUUCA
	mdm-miR390b	CGCUAUCCAUCCUGAGUUUC	CAAUGGAUCUUCAGUUUU	CGCUAUCCAUCCUGAGUUUCAUGGCUUCUAUCUUCACACAAUGGAUCUUCAGUUUU
	mdm-miR390c	CGCUAUCCAUCCUGAGUUCU	AAGCUCAGGAGGGAUAGCGCC	AAGCUCAGGAGGGAUAGCGCCAUGUCUCACCGGUACUAUAAAAUGUUUGUAUAUCUAUAUUGGCGCUAUCCAUCCUGAGUUCU
	mdm-miR390d	AAGCUCAGGAGGGAUAGCGCC	CGCUAUCCAUCCUGAGUUCC	AAGCUCAGGAGGGAUAGCGCCAUGACUCAUCACCAUUACUAUAUGUCUUUGUAUAUGUAAUGGCGCUAUCCAUCCUGAGUUCC
	mtr-miR390	AAGCUCAGGAGGGAUAGCGCC	CGCUAUCCAUCCUGAGUUCU	AAGCUCAGGAGGGAUAGCGCCAUGUCUCACCGGUACUAUAAAAUGUUUGUAUAUCUAUAUUGGCGCUAUCCAUCCUGAGUUCU
	nta-miR390a	AAGCUCAGGAGGGAUAGCGCC	CGCUAUCCAUCCUGAGUUUCA	AAGCUCAGGAGGGAUAGCGCCAUGAUGAUCACAUUCGUUAUCUAUUUUUUGGCGCUAUCCAUCCUGAGUUUCA
	nta-miR390c	AAGCUCAGGAGGGAUAGCACC	CGCUAUCUAUCUUGAGCUUCA	AAGCUCAGGAGGGAUAGCACCAUGAUACUGAUGAUGUUCAUAGCAGUACAAACUUGGCGCUAUCUAUCUUGAGCUUCA
	osa-miR390-5p	AAGCUCAGGAGGGAUAGCGCC	CGCUAUCCAUCCUGAGUUUCA	AAGCUCAGGAGGGAUAGCGCCAUGAUGAUCACAUUCGUUAUCUAUUUUUUGGCGCUAUCCAUCCUGAGUUUCA
	ptc-miR390c	AAGCUCAGGAGGGAUAGCGCC	CGCUAUCCAUCCUGAGUUUCA	AAGCUCAGGAGGGAUAGCGCCAUGAUGAUCACAUUCGUUAUCUAUUUUUUGGCGCUAUCCAUCCUGAGUUUCA
	ptc-miR390d-5p	AAGCUCAGGAGGGAUAGCGCC	CGCUAUCCAUCCUGAGUUCU	AAGCUCAGGAGGGAUAGCGCCAUGUCUCACCGGUACUAUAAAAUGUUUGUAUAUCUAUAUUGGCGCUAUCCAUCCUGAGUUCU
	sbi-miR390	CGCUAUCCAUCCUGAGUUUCA	CUUCACACAAUGGAUCUUCAGUUUU	CGCUAUCCAUCCUGAGUUUCAUGGCUUCUAUCUUCACACAAUGGAUCUUCAGUUUU
	stu-miR390-5p	AAGCUCAGGAGGGAUAGCGCC	CGCUAUCCAUCCUGAGUUUCA	AAGCUCAGGAGGGAUAGCGCCAUGAUGAUCACAUUCGUUAUCUAUUUUUUGGCGCUAUCCAUCCUGAGUUUCA
	tcc-miR390a	AAGCUCAGGAGGGAUAGCGCC	CGCUAUCCAUCCUGAGUUCC	AAGCUCAGGAGGGAUAGCGCCAUGACUCAUCACCAUUACUAUAUGUCUUUGUAUAUGUAAUGGCGCUAUCCAUCCUGAGUUCC
miR393	gma-miR393h	CGCUAUCCAUCCUGAGUUCC	AAGCUCAGGAGGGAUAGCGCC	AAGCUCAGGAGGGAUAGCGCCAUGACUCAUCACCAUUACUAUAUGUCUUUGUAUAUGUAAUGGCGCUAUCCAUCCUGAGUUCC
	gma-miR393i	CGCUAUCCAUCCUGAGUUCC	AAGCUCAGGAGGGAUAGCGCC	AAGCUCAGGAGGGAUAGCGCCAUGACUCAUCACCAUUACUAUAUGUCUUUGUAUAUGUAAUGGCGCUAUCCAUCCUGAGUUCC
	gma-miR393j	AAGCUCAGGAGGGAUAGCGCC	CGCUAUCCAUCCUGAGUUCU	AAGCUCAGGAGGGAUAGCGCCAUGUCUCACCGGUACUAUAAAAUGUUUGUAUAUCUAUAUUGGCGCUAUCCAUCCUGAGUUCU
	gma-miR393k	AAGCUCAGGAGGGAUAGCGCC	CGCUAUCCAUCCUGAGUUUCA	AAGCUCAGGAGGGAUAGCGCCAUGAUGAUCACAUUCGUUAUCUAUUUUUUGGCGCUAUCCAUCCUGAGUUUCA
miR394	ath-miR394a	UCCAAAGGGAUCGCAUUGAUCU	UCCAAUAGCAAGCUCUUUGGAUG	UCCAAUAGCAAGCUCUUUGGAUGAACAACAACAACCUUAUUGUUGGUGGAUAGUUCCAAAGGGAUCGCAUUGAUCU
	mes-miR394a	UCCAAAGGGAUCGCAUUGAUCU	AUGAGUAGUGGUGCCUUAUUGUGGGUG	AUGAGUAGUGGUGCCUUAUUGUGGGUGGAGAGUUCCAAAGGGAUCGCAUUGAUCU
miR396	ama-miR396-3p	UCCAAAGGGAUCGCAUUGAUCU	UCCAAUAGCAAGCUCUUUGGAUG	UCCAAUAGCAAGCUCUUUGGAUGAACAACAACAACCUUAUUGUUGGUGGAUAGUUCCAAAGGGAUCGCAUUGAUCU
	osa-miR396a-3p	UCCAAAGGGAUCGCAUUGAUCU	AUGAGUAGUGGUGCCUUAUUGUGGGUG	AUGAGUAGUGGUGCCUUAUUGUGGGUGGAGAGUUCCAAAGGGAUCGCAUUGAUCU
	osa-miR396b-3p	UUGGCAUUCUGUCCACCUCC	AGGUGGGCAUACUGUCAACU	UUGGCAUUCUGUCCACCUCCACUUCCUACUCUCUCUCUGAGCCACAUGUUCGUGAAGUUGGAGGUGGGCAUACUGUCAACU
	vvi-miR396b	UUGGCAUUCUGUCCACCUCC	AGGUGGAUAUACUGCCAAUA	UUGGCAUUCUGUCCACCUCCACUUCUUGGCCCUAUCUACGUACUCGGAGGUGGAUAUACUGCCAAUA
miR397	aly-miR397b-5p	GCUCAAGAAAGCUGUGGGA	AUAUGGCAAUUCAGGCUU	GCUCAAGAAAGCUGUGGGAGAAUAUGGCAAUUCAGGCUU
	lus-miR397b	GUUCAAUAAAGCUGUGGGAAG	AUUCACAGAAUUAAGCAUUG	GUUCAAUAAAGCUGUGGGAAGAUACAGACAAAGUCACAAGAUUUUAUAAAUCUCAUUCACAGAAUUAAGCAUUG
	osa-miR397a	UUCCACAGCUUUCUUGAACUU	GCUCAAGAAAGCUGUGGGA	UUCCACAGCUUUCUUGAACUUCUUAUGCAUCUUAUAUCUCUCCACCUCCAGGAUUUUAAGCCCUAGAAGCUCAAGAAAGCUGUGGGA
	sbi-miR397-5p	GUUCAAUAAAGCUGUGGGAAG	AUUCACAGAAUUAAGCAUUG	GUUCAAUAAAGCUGUGGGAAGAUACAGACAAAGUCACAAGAUUUUAUAAAUCUCAUUCACAGAAUUAAGCAUUG
	tcc-miR397	UCAUUGAGUGCAGCGUUGAUG	CCAGCGUUGCGCUCAAUUAUG	UCAUUGAGUGCAGCGUUGAUGUAAUUUCGUUUUGUUUUUCAUUGUUGAAUGGAUUAAAAGAAUUUAUACCAGCGUUGCGCUCAAUUAUG
miR398	aqc-miR398b	AUUGAGUGCAGCGUUGAUGAA	CAUCGACACUGCACUCAAUCA	AUUGAGUGCAGCGUUGAUGAAGUUUCACUCUCAUCUCAGGUAGAUGCUUAAUUUAUAGUGUUAUUGUCAUCGACACUGCACUCAAUCA
	cca-miR398	AUUGAGUGCAGCGUUGAUGAA	CAUCGACACUGCACUCAAUCA	AUUGAGUGCAGCGUUGAUGAAGUUUCACUCUCAUCUCAGGUAGAUGCUUAAUUUAUAGUGUUAUUGUCAUCGACACUGCACUCAAUCA
	mtr-miR398b	UCAUUGAGUGCAGCGUUGAUGU	AUCAACGUUGGCUCAAUUAUG	UCAUUGAGUGCAGCGUUGAUGUGAUUUACUUAUCUUUUUCAUUGUUGAAUGGAUUAAAGCAAUUUACAUCAACGUUGGCUCAAUUAUG
	ptc-miR398b	AUUGAGUGCAGCGUUGAUGAA	CAUCGACACUGCACUCAAUCA	AUUGAGUGCAGCGUUGAUGAAGUUUCACUCUCAUCUCAGGUAGAUGCUUAAUUUAUAGUGUUAUUGUCAUCGACACUGCACUCAAUCA
	stu-miR398b-3p	UGUGUUCUCAGGUCGCCCCUG	GGGGAUGCACUCGCCACAAAUG	UGUGUUCUCAGGUCGCCCCUGCUGGACUAUUCUCUACCAACUGAUUGGGGAUGCACUCGCCACAAAUG
	tcc-miR398a	UGUGUUCUCAGGUCGCCCCUG	GGGGAUGCACUCGCCACAAAUG	UGUGUUCUCAGGUCGCCCCUGCUGGACUAUUCUCUACCAACUGAUUGGGGAUGCACUCGCCACAAAUG
	vvi-miR398c	UGUGUUCUCAGGUCGCCCCUG	GGGGAUGCACUCGCCACAAAUG	UGUGUUCUCAGGUCGCCCCUGCUGGACUAUUCUCUACCAACUGAUUGGGGAUGCACUCGCCACAAAUG
miR403	gma-miR403b	UGUGUUCUCAGGUCGCCCCUG	GGGGAUGCACUCGCCACAAAUG	UGUGUUCUCAGGUCGCCCCUGCUGGACUAUUCUCUACCAACUGAUUGGGGAUGCACUCGCCACAAAUG
	mdm-miR403b	UGUGUUCUCAGGUCGCCCCUG	GGGGAUGCACUCGCCACAAAUG	UGUGUUCUCAGGUCGCCCCUGCUGGACUAUUCUCUACCAACUGAUUGGGGAUGCACUCGCCACAAAUG
	ppe-miR403	UGUGUUCUCAGGUCACCCCUU	GGAGUGAAUCUGAGAACACAAG	GGAGUGAAUCUGAGAACACAAGGCUGGUUUGCACUGCUAUAUCAUCUAUUGGUAUAAGGUGAAUUUACUUUGUGUUCUCAGGUCACCCCUU
	ptc-miR403a	UGUGUUCUCAGGUCGCCCCUG	GGGGAUGCACUCGCCACAAAUG	UGUGUUCUCAGGUCGCCCCUGCUGGACUAUUCUCUACCAACUGAUUGGGGAUGCACUCGCCACAAAUG
	ptc-miR403b	UUAGAUUCACGCACAAACUCG	UGUUUUGUGCGUGAAUCUAAUU	UGUUUUGUGCGUGAAUCUAAUUCGUAUGCUCAUGUAGUAAUCCUAUCUUGUUGUUGGAUUAGAUUCACGCACAAACUCG
	rco-miR403a	UUAGAUUCACGCACAAACUCG	UGUUUUGUGCGUGAAUCUAAUU	UGUUUUGUGCGUGAAUCUAAUUCGUAUGCUCAUGUAGUAAUCCUAUCUUGUUGUUGGAUUAGAUUCACGCACAAACUCG
	vvi-miR403b	UUAGAUUCACGCACAAACUCG	UGUUUUGUGCGUGAAUCUAAUU	UGUUUUGUGCGUGAAUCUAAUUCGUAUGCUCAUGUAGUAAUCCUAUCUUGUUGUUGGAUUAGAUUCACGCACAAACUCG
	vvi-miR403d	UUAGAUUCACGCACAAACUUG	GGUUCGUGCGUGAAUCUAAUC	GGUUCGUGCGUGAAUCUAAUCAAAGUUUCUCAUUAACUUCUGCGUUAGAUUCACGCACAAACUUG
miR477	mes-miR477d	UUAGAUUCACGCACAAACUCG	UUUGUGCGUGAAUCUAAU	UUUGUGCGUGAAUCUAAUUCGUAUGCUCAUGUAGUAAUCCUAUCUUGUUGUUGGAUUAGAUUCACGCACAAACUCG
miR482	gma-miR482a-5p	UUAGAUUCACGCACAAACUCG	UGUUUUGUGCGUGAAUCUAAUU	UGUUUUGUGCGUGAAUCUAAUUCGUAUGCUCAUGUAGUAAUCCUAUCUUGUUGUUGGAUUAGAUUCACGCACAAACUCG
miR858	aly-miR858-5p	UUAGAUUCACGCACAAACUCG	UGUUUUGUGCGUGAAUCUAAUU	UGUUUUGUGCGUGAAUCUAAUUCGUAUGCUCAUGUAGUAAUCCUAUCUUGUUGUUGGAUUAGAUUCACGCACAAACUCG
	ath-miR858a	UUAGAUUCACGCACAAACUCG	UUUGUGCGUGAAUCUAAUUC	UUUGUGCGUGAAUCUAAUUCGUAUGCUCAUGUAGUAAUCCUAUCUUGUUGUUGGAUUAGAUUCACGCACAAACUCG
miR2111	bra-miR2111b-5p	ACUCUCCCUCAAGGGCUUCUC	GAGGCCCUUGGGGAGGAGUAA	ACUCUCCCUCAAGGGCUUCUCGCUUUAACAUCCAAGAACAAGACUAGAGGCCCUUGGGGAGGAGUAA
	mes-miR2111a	GGAAUGGGCUGAUUGGGA	CCCAAUUCCGCCCAUUCC	GGAAUGGGCUGAUUGGGAAGCAAUGUGUGCUGGUGCAAUGCAUUUAAUUUCUUCCCAAUUCCGCCCAUUCC
	mtr-miR2111c	AGACUACAAUUAUCUGAUC	AAUGAUGAUUACUCUUAUUCUGA	AAUGAUGAUUACUCUUAUUCUGAAUUAUUCUGUCGACCAAAACUCAGACUACAAUUAUCUGAUC
	mtr-miR2111d-5p	AACCUGGCUCUGAUACCA	GUUGCAGGCUGGGAAGC	AACCUGGCUCUGAUACCAAAUGUUGCAGGCUGGGAAGC
miR5083	osa-miR5083	GUCGUUGUAGUAUAGUGG	AGAAUAAAAGCACAU	AGAAUAAAAGCACAUGCUUGAUUUGAAAAUAUAUGGAAGAAGGCAUAGUUUAACUGUCGUUGUAGUAUAGUGG
miR5139	rgl-miR5139	AACCUGGCUCUGAUACCA	GUAACGGUGGCCUCCAUCU	GUAACGGUGGCCUCCAUCUUCACUUCUUCAAAGAUAACCGGUAACCUGGCUCUGAUACCA
miR6300	gma-miR6300	UUCGUUGUCUGUUCGACCUUG	GGUUCGAUGCUAGGCUUGUCAA	GGUUCGAUGCUAGGCUUGUCAAAGUGAGCAAUCUUAUUUGUUCUCAUCUUUGUUUCGUUGUCUGUUCGACCUUG
miR8155	cpa-miR8155	UUCGUUGUCUGUUCGACCUUG	GGUUCGAUGCUAGGCUUGUCAA	GGUUCGAUGCUAGGCUUGUCAAAGUGAGCAAUCUUGUGUUCUCAUCUUGGUUUCGUUGUCUGUUCGACCUUG
