# Supplementary material for: Identification of microRNAs involved in lipid biosynthesis and seed size in developing sea buckthorn seeds using high-throughput sequencing
Source: Sci Rep. 2018 Mar 5;8:4022. doi: 10.1038/s41598-018-22464-w (PMC5838164; doi:10.1038/s41598-018-22464-w)
Supplement: Supplementary file 6 — Supplementary Table S5 [file 41598_2018_22464_MOESM6_ESM.xls]

## Sheet: known
Table S5. List of known miRNAs identified in developing sea buckthorn seeds and their read counts in eight sRNA libraries.
miRNA families	miRNA name	SJ1-G	SJ1-G/Y	SJ1-Y/O	SJ1-O/R	XE3-G	XE3-G/Y	XE3-Y/O	XE3-O/R
miR156	ahy-miR156a	0	14958.6	0	0	0	0	0	0
	hpa-miR156a	0	0	0	0	211.101	0	839.637	25232.1
	smo-miR156a	0	14699.8	2424.91	32308.2	0	27395.8	0	23918.7
	far-miR156b	0	0	24099.1	0	0	0	0	45344.3
	smo-miR156b	0	0	2199.92	0	0	0	0	0
	smo-miR156c	0	0	1637.44	543.865	0	0	0	267.124
	ath-miR156g	0	0	0	0	0	0	575.751	0
	aly-miR156g-5p	0	14699.8	0	0	0	27395.8	0	0
	ath-miR156j	0	0	0	33603.1	0	0	0	0
	gma-miR156k	0	0	67235	0	0	0	0	0
	gma-miR156n	501.826	0	0	0	3595.41	0	0	0
	gma-miR156o	0	0	0	0	0	0	34537.1	0
	gma-miR156r	0	0	1687.44	0	0	0	0	0
	mdm-miR156s	0	0	2199.92	0	0	0	0	0
	mdm-miR156t	370.819	0	0	0	4319.18	42722.3	16137	44843.4
	mdm-miR156u	0	25268.9	0	0	0	0	0	0
	mdm-miR156w	0	0	0	52055.7	0	0	0	0
miR159	zma-miR159h-3p	3237.45	0	0	0	2881.69	0	2247.03	0
	zma-miR159i-3p	0	4491.9	10637.1	0	0	2318.93	0	2170.38
miR160	htu-miR160a	612.85	0	0	1191.32	0	0	0	0
	gma-miR160a-3p	0	0	0	0	0	0	7.99655	0
	gma-miR160b	0	0	0	1191.32	787.439	0	311.865	0
	gma-miR160c	612.85	895.144	0	0	0	614.787	0	0
	mtr-miR160c	0	0	0	0	1548.07	0	0	0
	rco-miR160c	297.543	0	0	0	0	0	0	0
	cme-miR160d	0	0	1312.45	0	0	0	0	0
	cpa-miR160d	0	0	0	129.492	0	0	135.941	534.247
	gma-miR160d	612.85	895.144	0	0	0	0	0	0
	gma-miR160e	0	0	0	0	800.842	0	0	0
	sbi-miR160f	0	124.026	0	0	0	0	0	0
miR162	zma-miR162-3p	0	0	0	0	8779.1	0	25181.1	0
	csi-miR162-5p	5044.91	7883.74	0	21560.4	8779.1	0	25181.1	12454.6
	gma-miR162a	5044.91	7883.74	0	21560.4	0	0	0	12454.6
miR164	gma-miR164d	6563.71	0	0	0	1930.06	0	0	1246.58
	mtr-miR164d	142.11	0	0	0	0	0	0	0
miR166	pde-miR166a	0	0	0	0	0	0	0	145571
	gma-miR166a-5p	0	6503.28	0	0	0	7517.66	0	0
	stu-miR166a-5p	0	0	0	0	7810.72	0	0	0
	pde-miR166b	0	0	0	0	0	150806	141043	0
	vvi-miR166b	105535	0	0	0	84748.5	0	0	0
	aly-miR166c-5p	11000.2	0	0	0	0	0	0	0
	osa-miR166d-5p	0	0	0	0	0	0	5677.55	0
	aly-miR166e-5p	0	0	249.991	297.831	0	0	0	144.692
	mtr-miR166e-5p	0	0	0	0	84748.5	0	0	0
	aly-miR166g-5p	0	111844	0	0	0	0	0	0
	mtr-miR166g-5p	0	0	0	0	0	0	0	1881
	gma-miR166i-5p	105535	0	0	0	84748.5	150806	141043	145571
	zma-miR166m-5p	0	0	0	0	214.451	0	0	0
miR167	lja-miR167a	0	0	164331	0	34928.8	106649	0	65723.6
	lja-miR167b	153743	30995.7	74234.7	56704.4	145656	39713.1	30514.8	25855.4
	lja-miR167c	0	90463.5	0	0	34928.8	0	30290.9	66346.9
	bna-miR167d	0	92151.3	161531	107336	34724.4	105409	90880.7	0
	gma-miR167h	0	0	0	0	3.3508	0	0	0
miR168	gma-miR168b	3248.55	4459.54	4599.83	2628.68	4667.67	4023.08	4054.25	1019.52
miR169	sbi-miR169e	0	0	0	194.238	0	0	0	0
	mes-miR169f	0	0	0	0	0	0	0	89.0412
	sbi-miR169j	0	0	99.9963	0	0	0	0	0
miR170	aly-miR170-5p	492.944	0	0	0	194.347	0	0	0
miR171	zma-miR171a-3p	0	264.229	0	608.611	0	1175.65	23.9896	0
	aly-miR171a-5p	0	0	0	0	0	0	0	912.673
	stu-miR171a-5p	495.165	301.976	0	0	0	1154.07	0	0
	vvi-miR171b	2.22047	5.39243	0	0	0	0	0	0
	stu-miR171c-5p	0	0	1062.46	608.611	0	0	0	0
	gma-miR171i-5p	779.385	727.979	1924.93	1320.82	596.443	1531.58	191.917	1424.66
	gma-miR171j-5p	0	0	1062.46	0	0	0	0	0
	gma-miR171m	0	0	212.492	0	405.447	647.144	1055.54	89.0412
	gma-miR171t	195.401	1240.26	0	168.339	0	0	0	0
miR319	csi-miR319	0	0	0	0	0	0	0	29472.7
	tcc-miR319	0	0	120833	101250	126627	0	49954.4	0
	mtr-miR319c-5p	217071	129327	122795	102441	125266	69675.9	50482.2	29684.1
	vvi-miR319e	218643	129510	0	0	0	69222.9	0	0
	gma-miR319n	0	630.915	0	1437.36	0	0	0	0
miR390	mtr-miR390	0	0	0	0	0	0	1079.53	0
	sbi-miR390	746.078	0	4812.32	0	0	0	0	0
	osa-miR390-5p	0	1558.41	0	0	0	0	0	0
	stu-miR390-5p	0	0	199.993	142.441	0	0	0	44.5206
	cme-miR390a	0	0	4812.32	0	0	0	0	1369.01
	nta-miR390a	0	0	0	0	0	0	0	44.5206
	tcc-miR390a	0	0	0	0	0	0	0	1803.09
	gma-miR390a-3p	0	587.775	0	0	0	0	0	1803.09
	lja-miR390a-5p	0	0	0	0	1249.85	0	0	0
	ghr-miR390b	0	0	0	0	0	1812	0	0
	lus-miR390b	0	0	0	3522.18	0	0	0	0
	mdm-miR390b	0	0	0	0	0	1812	1079.53	0
	gma-miR390b-5p	0	0	187.493	155.39	0	0	0	0
	bna-miR390c	0	0	4812.32	0	0	0	0	0
	cme-miR390c	0	0	0	0	2375.72	0	0	0
	ghr-miR390c	0	0	0	0	0	1812	0	0
	gma-miR390c	99.9212	0	2699.9	1942.38	0	938.359	647.72	0
	lus-miR390c	0	1558.41	0	3522.18	0	0	0	0
	mdm-miR390c	0	0	0	3522.18	0	0	647.72	0
	nta-miR390c	883.747	0	0	0	0	0	0	0
	ptc-miR390c	0	0	0	0	1316.87	0	0	0
	mdm-miR390d	0	1558.41	0	0	0	0	0	0
	ptc-miR390d-5p	1265.67	0	0	0	0	0	0	0
miR393	gma-miR393h	1085.81	0	0	0	0	0	0	0
	gma-miR393i	0	0	0	0	1447.55	0	0	0
	gma-miR393j	0	1617.73	0	0	0	0	0	0
	gma-miR393k	0	0	0	414.374	0	981.502	583.748	44.5206
miR394	ath-miR394a	0	0	0	0	0	2318.93	0	0
	mes-miR394a	0	0	0	4221.43	0	0	0	1302.23
miR396	ama-miR396-3p	148.772	48.5319	0	0	63.6652	43.143	23.9896	0
	osa-miR396a-3p	0	2216.29	0	220.136	4366.1	0	0	367.295
	vvi-miR396b	54541.4	33810.6	0	6176.76	60894.1	12198.7	13730.1	1469.18
	osa-miR396b-3p	2431.42	0	512.481	0	0	4130.94	3414.52	0
miR397	tcc-miR397	0	0	0	0	77.0685	0	0	0
	sbi-miR397-5p	0	377.47	0	0	0	0	0	0
	osa-miR397a	0	0	0	673.357	0	0	0	0
	lus-miR397b	24.4252	0	0	0	0	129.429	15.9931	0
	aly-miR397b-5p	57.7322	0	199.993	155.39	214.451	0	0	11.1302
miR398	cca-miR398	0	0	35498.7	61884.1	0	0	0	0
	tcc-miR398a	7196.54	0	0	0	0	0	0	0
	aqc-miR398b	0	0	0	0	0	0	0	6288.54
	mtr-miR398b	0	0	0	0	0	11972.2	7284.85	0
	ptc-miR398b	0	0	0	0	38762.1	0	0	0
	stu-miR398b-3p	0	0	0	0	1916.66	0	0	0
	vvi-miR398c	0	47615.2	0	0	0	0	0	0
miR403	ppe-miR403	0	13157.5	0	0	0	0	0	0
	ptc-miR403a	0	0	0	0	0	0	0	10907.6
	rco-miR403a	0	0	0	0	5341.18	0	0	0
	gma-miR403b	170.976	0	2774.9	1916.48	0	0	0	0
	mdm-miR403b	0	0	0	27737.1	0	0	0	0
	ptc-miR403b	4520.88	0	0	0	0	0	0	0
	vvi-miR403b	0	0	0	0	0	14129.3	0	0
	vvi-miR403d	0	0	42123.4	0	0	0	0	0
miR477	mes-miR477d	246.472	404.433	0	168.339	325.028	431.43	279.879	11.1302
miR482	gma-miR482a-5p	0	0	0	0	0	6018.44	3758.38	0
miR858	aly-miR858-5p	28877.2	0	0	3327.94	23703.6	8639.38	8652.26	1469.18
	ath-miR858a	28877.2	8072.47	3474.87	0	23703.6	0	0	0
miR2111	mes-miR2111a	33.3071	0	0	0	0	0	0	0
	bra-miR2111b-5p	0	0	0	0	20.1048	0	0	0
	mtr-miR2111c	35.5275	0	0	0	20.1048	0	0	0
	mtr-miR2111d-5p	35.5275	0	0	0	0	0	0	0
miR5083	osa-miR5083	15.5433	0	399.985	323.729	40.2096	0	175.924	255.994
miR5139	rgl-miR5139	0	555.421	0	0	1025.35	0	0	0
miR6300	gma-miR6300	0	0	0	310.78	0	0	0	0
miR8155	cpa-miR8155	0	544.636	0	0	971.733	2890.58	1151.5	0
