# Supplementary material for: Identification of microRNAs involved in lipid biosynthesis and seed size in developing sea buckthorn seeds using high-throughput sequencing
Source: Sci Rep. 2018 Mar 5;8:4022. doi: 10.1038/s41598-018-22464-w (PMC5838164; doi:10.1038/s41598-018-22464-w)
Supplement: Supplementary file 7 — Supplementary Table S6 [file 41598_2018_22464_MOESM7_ESM.xls]

## Sheet: novel miRNA
Table S6. The information of novel miRNAs in sea buckthorn seeds.
miRNA name	Mature sequence	Star sequence	Precursor sequence
novelmiRNA-1	GAGGUGUGCUUUGAAGGG	CUCUACACAUCUGCA	CUCUACACAUCUGCAAUGAGGUGUGCUUUGAAGGG
novelmiRNA-2	UUCGGAUCGGAUUCGGAUUGAAUC	UUUACUAUCCGAAUUCGGCCUCUCC	UUUACUAUCCGAAUUCGGCCUCUCCGGAUAUCCGGAUUUUCGGAUCGGAUUCGGAUUGAAUC
novelmiRNA-3	UACUAGGAUGGGUGACCU	GUCAUCCCUCUUUUUGUU	UACUAGGAUGGGUGACCUCCAGGAAAGUCCUCGUGUGUCAUCCCUCUUUUUGUU
novelmiRNA-4	UUAGAUUCACGCACGAACC	UUUGUGCGUGAAUCUAACG	UUUGUGCGUGAAUCUAACGCAGAAGUUAAUGAGAAACUUUGAUUAGAUUCACGCACGAACC
novelmiRNA-5	GUGAGAAAAUUACUGAGAGA	CCUAAGUGAAAAUCAUCA	GUGAGAAAAUUACUGAGAGACCUACGAAUCCUAGAAACAUAAUUUUCGUAACUCCUAAGUGAAAAUCAUCA
novelmiRNA-6	GGGCCUGUAGCUCAGAGG	UUAGAGCACGUGGCUACG	GGGCCUGUAGCUCAGAGGAUUAGAGCACGUGGCUACG
novelmiRNA-7	AUUUAGAGGAAGGAGAAA	UCUCACACCUCUUCAUCA	AUUUAGAGGAAGGAGAAAUCUGUGUUGAUCUCACUGGAUUUGGAGGAUCACACCACUCUCACACCUCUUCAUCA
novelmiRNA-8	CGUGUUGUUGGUAGUGAACUGAU	UGGGAGAUGGCCCAAAACUUGUA	CGUGUUGUUGGUAGUGAACUGAUACAAAAGUACUUGGGAGAUGGCCCAAAACUUGUA
novelmiRNA-9	AGGGAUGUAGCGCAGCUUGGUAGC	UUCAAAUCCUGUCAUCCCUAU	AGGGAUGUAGCGCAGCUUGGUAGCGUGUUUGUUUUGGGUACAAAAUGUCAUGGGUUCAAAUCCUGUCAUCCCUAU
novelmiRNA-10	AGGGCAGAGGCCUUUGGUG	CCAAAAAAAAGCUCUGCCCUUC	CCAAAAAAAAGCUCUGCCCUUCCAUCUCUUGGAUAGAUAGAGAGGGAGGGCAGAGGCCUUUGGUG
novelmiRNA-11	ACCGUCGGGGCAUAAGCGCCCU	GUGUGCUGUCCCUAUUGGCUGG	GUGUGCUGUCCCUAUUGGCUGGGCCCUUCCCCAUAAGGCCCCACCGUCGGGGCAUAAGCGCCCU
novelmiRNA-12	UUUCACAGCUUUCUUGAACG	UUCAAGAAAACUUGGAAUA	UUUCACAGCUUUCUUGAACGGUGUGAUCAUGGCAGAUCUAAGGCAUAAGAAAAAGUCUAUGGUAUAACAGUUCAAGAAAACUUGGAAUA
novelmiRNA-13	UCUAACAUGGUAUCAGAGCUGGAC	GCAGCUUAUACAUCUGGUGGACA	GCAGCUUAUACAUCUGGUGGACAACUUCACUUAACGUCAAUUGAUUUUAAGAUGAAGUCUAACAUGGUAUCAGAGCUGGAC
novelmiRNA-14	AUGGAAGAGAACAAGGGA	CAAGCUCUGUCCAGCC	AUGGAAGAGAACAAGGGAGGAAGGAUCCAAGCUCUGUCCAGCC
novelmiRNA-15	GCUGCAUUUGCACCUGCACCU	UGGCAGCAAGUGUCAUAU	UGGCAGCAAGUGUCAUAUCCUCCCUGGAGGCUGCAUUUGCACCUGCACCU
novelmiRNA-16	UGUUGAGAAGGGAAGAAGAG	CUUCUUCUUCUUCUCCAAU	UGUUGAGAAGGGAAGAAGAGGGAGAGGGAGAUGCUUCACGAAGGAGAGAGUGUCCUCGUCCUUCUUCUUCUUCUUCUCCAAU
novelmiRNA-17	GAUAUUUUGACAUGGUAUCAG	GAACCGUGGUCAACUCUUGUCUU	GAUAUUUUGACAUGGUAUCAGAGCUAUAACUCUGAACCGUGGUCAACUCUUGUCUU
novelmiRNA-18	CGAAGGAGAUGCAUUUCUG	GGGAAUCAUCUCUUUCAGAU	CGAAGGAGAUGCAUUUCUGGUACAAGUGGUAUUGGACAAGAUCUCAGGGAAUCAUCUCUUUCAGAU
novelmiRNA-19	AAGGGGCUCGUACAUGUUCG	CGUGUACGUGUAGGAUGAACCAA	CGUGUACGUGUAGGAUGAACCAAAUCCUCAUUGAAUUUGAUUUUUCCAUUAUAAGGGGCUCGUACAUGUUCG
novelmiRNA-20	CAAACUGUAAACUCUAAAUCC	GUUUAAGGUUUACAGUUUCGU	CAAACUGUAAACUCUAAAUCCAAAAGGUUUGAAUUUAAGUUUAAGGUUUACAGUUUCGU
novelmiRNA-21	AGGAGGAUGAGGAAGAAG	UCCACCACUCAUCUCCGUC	AGGAGGAUGAGGAAGAAGAGUCGUCUCUUCCACCACUCAUCUCCGUC
novelmiRNA-22	UUCGGGAAGAGUUAUCUC	GAAUAGUCUUUUCAAAAA	GAAUAGUCUUUUCAAAAACAUGUUAACAUAAUUUCAGAAAGACUAUUUUGAAAGUAUGUUAGCAUGUUUUCGGGAAGAGUUAUCUC
novelmiRNA-23	UGGGUGGUGGUGGAUGGCU	CUUCCAGCAGGUUACCGGCA	UGGGUGGUGGUGGAUGGCUGGGCGGAUAGGCUGCCACCGACAGAGGUGGGGAUCAGUCAUGCUUCCAGCAGGUUACCGGCA
novelmiRNA-24	AGAAAUCUCGUGUGGAAA	AGCACAGGAAUUUCAUC	AGAAAUCUCGUGUGGAAAGCGCCACUCAUAGCACCUAAUUCUAUGGUGCUGUGUUAGCACAGGAAUUUCAUC
novelmiRNA-25	UAUCUCUAGUCGAUGUAGGACUUU	UUUCCUAUGUACUUCUGGGCUUGGU	UAUCUCUAGUCGAUGUAGGACUUUGGUUUUUUCCUAUGUACUUCUGGGCUUGGU
novelmiRNA-26	UGACAGAAGAGAGAGAGA	UCUAUCUAAUCUGUGGUC	UGACAGAAGAGAGAGAGAGAGAGCCAACAGCUUCUCUAUCUAUCUAAUCUGUGGUC
novelmiRNA-27	CAAAUGGACCAUCACUUU	AGCCUGGCCAUCAACC	CAAAUGGACCAUCACUUUCCGAGAAGCUAAGUCAUCAUUGGUGCACAAAACCGGACGCUGAUGGAGAGCCUGGCCAUCAACC
novelmiRNA-28	CAGUGCAGUUCUUGGUGGU	CACUAGGCCUGCGUAGAU	CACUAGGCCUGCGUAGAUCCACUGGCUAGUGGUCCAGUGCAGUUCUUGGUGGU
novelmiRNA-29	AGCUGCCGACUCAUUCAUC	GUGAAUGAUGCGGGAGAC	AGCUGCCGACUCAUUCAUCCAAAUGCUGAGUGAAAGCGAAGAAAGAUACUCAGCAAAUGAGUGAAUGAUGCGGGAGAC
novelmiRNA-30	UUAGUCCAUCUUGGCAAAGCUA	GCUUUGAAUGCUAGUGGACUGACA	UUAGUCCAUCUUGGCAAAGCUAAUGAGUCUUUUGGCUAUGAUUAGCUUUGAAUGCUAGUGGACUGACA
novelmiRNA-31	GUACGAUCCUAUAGAACAGAU	CUGUUCAAGUAAGGUCGUGU	GUACGAUCCUAUAGAACAGAUCCUGUUCAAGUAAGGUCGUGU
novelmiRNA-32	UAGGAUUUAAUGUUUAGAGUUUA	AACCCUAAAUGUUAUCCUAAA	AACCCUAAAUGUUAUCCUAAAUCCUAAACCUUAAACUCAUCACUUGAUUAAGGGUUGAGUUUAGGAUUUAAUGUUUAGAGUUUA
novelmiRNA-33	AUCUGCCGACUCAUCCAUCCA	UGUGAAUGAUGCGGGAGAU	AUCUGCCGACUCAUCCAUCCAAACACUCGUGGUAGAGAAACGAUAAAUUUAAACCGCAGUGACUGUGUGAAUGAUGCGGGAGAU
novelmiRNA-34	AGGAAGGCUGUCUUGACAUCAAGU	UAUUGAAAGCAGUAUCCUUA	AGGAAGGCUGUCUUGACAUCAAGUUGUUCUAACUCUAAGUUCUCUUGAACAACUAUUGAAAGCAGUAUCCUUA
novelmiRNA-35	AUUCCCACAGACGGCGCC	CGCUCUCUGUGGGUAAUC	CGCUCUCUGUGGGUAAUCAAAAAAUCUUUAAGCUUUGAGCUUUUUGAAUUAGCAAAGUUUUUUGAAUUCCCACAGACGGCGCC
novelmiRNA-36	UUUGUACACACCGCCCGUC	GGGCGCGGGGGCGGGGG	UUUGUACACACCGCCCGUCGCUCCCUCCGAAUGAAAGAUCCGGGGGAGGGGGCGGGGCGCGGGGGCGGGGG
novelmiRNA-37	UGAACCAUCGAGUCUUUG	AAAUGUACUCGAUGGUCAGU	UGAACCAUCGAGUCUUUGGUAUAUUCAAAAUGUACUCGAUGGUCAGU
novelmiRNA-38	AUUGGAAAAAGAAAUAAAGC	UUUUCAUUUCUUGUUGUUAAUGA	UUUUCAUUUCUUGUUGUUAAUGAGAGCAUUGGUUCUAGUAGAUACCUAGGGCUACUCGUAAUCAUUGGAAAAAGAAAUAAAGC
novelmiRNA-39	GAUCUCUAGGCGAUGUGGGACU	UCUCCAUAGAUGCUUGCUGAACAA	GAUCUCUAGGCGAUGUGGGACUUCCUAAUUCCCUCCCUCCAGGUCUCCAUAGAUGCUUGCUGAACAA
novelmiRNA-40	UUAAAAAGCUCGUGGUUGGU	CAGUUCUGCUUCUUUAGUG	UUAAAAAGCUCGUGGUUGGUGAUAGUGCUCCCUUUCGUGUUAUUAUCAGUUCUGCUUCUUUAGUG
novelmiRNA-41	GUACGAUCCUAUAGAACAGAU	CUGUUCAAGUAAGGUCGU	GUACGAUCCUAUAGAACAGAUCCUGUUCAAGUAAGGUCGU
novelmiRNA-42	UUUUUGUAGAUUCCGAAAA	GAUCAGGACGAGAAUGAAUCC	UUUUUGUAGAUUCCGAAAAUUCCAGAGUGGAUCAGGACGAGAAUGAAUCC
novelmiRNA-43	AUCAAAACUUUCAAAACUCAAGAA	CGGGUUUUGAAAAUUUUAAUCU	AUCAAAACUUUCAAAACUCAAGAAAUAUAAAGAGGCAAAAUACAUAUUUCGGGUUUUGAAAAUUUUAAUCU
novelmiRNA-44	AUUCCCACAGACGGCGCCA	ACGCUCUCUGUGGGUAAUC	ACGCUCUCUGUGGGUAAUCAAAAAAUCUUUAAGCUUUGAGCUUUUUGAAUUAGCAAAGUUUUUUGAAUUCCCACAGACGGCGCCA
novelmiRNA-45	AAUGGGAAUCUCUCUGAUGCG	CAUCAGAGAUUCUCCGGUUAG	CAUCAGAGAUUCUCCGGUUAGGAGAAUUGAGAAUGAUGAUUAAUGUCUAAAUGGGAAUCUCUCUGAUGCG
novelmiRNA-46	CUGACCUUAGCUCAGUUGGUAA	UAUCCGGCAGGUCGGAUU	CUGACCUUAGCUCAGUUGGUAAAGCGGAGGACUGCAGUGGACUAGUAUCCGGCAGGUCGGAUU
novelmiRNA-47	UAGAUCUCAUGAACCAAG	AGGUUGAUGAGAAGCUAA	AGGUUGAUGAGAAGCUAAUAGCUCAUAGAUCUCAUGAACCAAG
novelmiRNA-48	AGCGGGGUAGAGGAAUUGGUCAAC	GGUUCGAAUCCUGUCCCCGCAUA	AGCGGGGUAGAGGAAUUGGUCAACUCAUCAGGCUCAUGACCUGAAGAUUACAGGUUCGAAUCCUGUCCCCGCAUA
novelmiRNA-49	AUGGAGAGGAGGAAGAAGAUG	UUGUCUUCCUGGUUUCUCUUCAUGU	UUGUCUUCCUGGUUUCUCUUCAUGUGGUGGAAGUUUCAUGGAGAGGAGGAAGAAGAUG
novelmiRNA-50	UUGGAGACAAAGACUAUAU	UAUGUCUUUGCCUCUAAAC	UAUGUCUUUGCCUCUAAACCCACAAGGCUUGAAAGUAUAAAGACUGAGUUGGAUGGGUUUGGAGACAAAGACUAUAU
novelmiRNA-51	UGUGGCUGCAUUGUUGAGA	UCAGUUAUCCGCCACUGU	UCAGUUAUCCGCCACUGUCAUAAGCUGCAGAUAUUCUGGGUAUGUGUUGUAGCUUUGUGACUUGUGUGGCUGCAUUGUUGAGA
novelmiRNA-52	GCCCCUAUAGCUCAGUGGUA	UCCUGCAUGGGGGCAU	GCCCCUAUAGCUCAGUGGUAGAGCGUCAGUCUUGUAAACUGAAGGUCUGUAGUUCGAUCCUGCAUGGGGGCAU
novelmiRNA-53	UCCAGCUCUGAUACCAUGUU	CAGAUGUAUAAGCUGCACU	UCCAGCUCUGAUACCAUGUUAGACUUCAUCUUAAAAUCAAUUGACGUUAAGUGAAGUUGUCCACCAGAUGUAUAAGCUGCACU
novelmiRNA-54	GUGUUUAGUCCGUUCAUGAAAGAC	CUUGACUUGAUCACGGACGGUAUGG	CUUGACUUGAUCACGGACGGUAUGGCAGUCUAUCUCCACGUGUUUAGUCCGUUCAUGAAAGAC
novelmiRNA-55	AUCUUUUCUGUUUAACAGCCUGC	GUGGCUGUUGACGGGAACGUUAG	GUGGCUGUUGACGGGAACGUUAGGGAGUCCGGAUACUUCGGCGGGAAUUCCGGAAAUCGUUAUCUUUUCUGUUUAACAGCCUGC
novelmiRNA-56	UGCCCUUUGUACACACCACU	UGAAGUGUUCGGAUUGCA	UGCCCUUUGUACACACCACUUAUCGCUUCUACCGAUUGAAUGAUUUGGUGAAGUGUUCGGAUUGCA
novelmiRNA-57	CAUGGACGUCGAGACCUUCUA	GAAGGCGGCGUCGCCGCC	CAUGGACGUCGAGACCUUCUACGACGGCUACCUCGCCGCAAUCGUCGUCGAGGAAGGCGGCGUCGCCGCC
novelmiRNA-58	AGGGAGAGAAGAGAGAGU	UCUUUUUGGGAUUUUGUUCU	AGGGAGAGAAGAGAGAGUUUGGGUGUUUAUAUAUAUAUCUGGAAUUCUUUUUGGGAUUUUGUUCU
novelmiRNA-59	AUCUGCCGACUCAUCCAUCCA	UGUGAAUGAUGCGGGAGAU	AUCUGCCGACUCAUCCAUCCAAACACUGGUGGUAAAAAAGACAAGAAAUUUUAGGCCACAGUGACUGUGUGAAUGAUGCGGGAGAU
novelmiRNA-60	UUGGUAAACAGUCGCCCGGGCC	CACUGGGCAGGCGUCAGCCCCCA	CACUGGGCAGGCGUCAGCCCCCAUACAUGGUCUUACGACUUUGCGGAGACCUGUGUUUUUGGUAAACAGUCGCCCGGGCC
novelmiRNA-61	AGCCAUAUACUCAGCCUCUGUAGU	UACAUGCUGUAGUGUAGAUCUCC	AGCCAUAUACUCAGCCUCUGUAGUUGACAAAGCCACUACAUGCUGUAGUGUAGAUCUCC
novelmiRNA-62	GUUUGGUUAAGAUAUCUGCUA	GCGAAGGUAUUGUACUUGGCCA	GUUUGGUUAAGAUAUCUGCUAAUAUCGGACGAUAGUCCGAACCCCCACAUGCGAAGGUAUUGUACUUGGCCA
novelmiRNA-63	UUGAAUUUGUAUCUAUGUUUAUA	UAACUAGUUAAUACAAAUUUAAAU	UUGAAUUUGUAUCUAUGUUUAUAUUGUUUAGUGAAUGCUUCCACUAAAAACAUAUAACUAGUUAAUACAAAUUUAAAU
novelmiRNA-64	CACGGUUGUCUGACAGAC	GUAGAUGAUCGUUCUCAGAU	GUAGAUGAUCGUUCUCAGAUACUUCCAUGUCUGAGAUGGUCACACGGUUGUCUGACAGAC
novelmiRNA-65	UAAGUGCGCGUGGGUUCG	ACCCCACAGCCAGCACAUUUUG	UAAGUGCGCGUGGGUUCGAACCCCACAGCCAGCACAUUUUG
novelmiRNA-66	GUGGCUGUAGUUUAGUGG	AUUAUCAAUCUACAGAAUACAA	AUUAUCAAUCUACAGAAUACAAACAAAAGUGGCUGUAGUUUAGUGG
novelmiRNA-67	AGCUAUGAGAUCUGAGGGCU	AAAUCAGUGUCAAUAGCUGC	AAAUCAGUGUCAAUAGCUGCAGAUGAUUUGAUUCAUAUUUAGCUAUGAGAUCUGAGGGCU
novelmiRNA-68	UGAAUUUGUAUCUAUGUUUAUA	UAACUAGUUAAUACAAAUUUAAA	UGAAUUUGUAUCUAUGUUUAUAUUGUUUAGUGAAUGCUUCCACUAAAAACAUAUAACUAGUUAAUACAAAUUUAAA
novelmiRNA-69	UCAAAACUUUCAAAACUCAAG	CGGGUUUUGAAAAUUUUAAUC	UCAAAACUUUCAAAACUCAAGAAAUAUAAAGAGGCAAAAUACAUAUUUCGGGUUUUGAAAAUUUUAAUC
novelmiRNA-70	UGAAUGGAUUAACGAGAUU	AACUACGACUCUAUUAAG	AACUACGACUCUAUUAAGGAAGCCAAAUGCCUAGUGAUCUAAUUAGGGACGCGCGUGAAUGGAUUAACGAGAUU
novelmiRNA-71	GAGAGUAGUACUAGGAUG	UCCUCGUGUUGCAUCCCU	GAGAGUAGUACUAGGAUGGGUUACCUCCCGGGAAGUCCUCGUGUUGCAUCCCU
novelmiRNA-72	UUAGUCCAUCUUGGCAAAGCU	CUUUGAAUGCUAAUGGACUGACA	UUAGUCCAUCUUGGCAAAGCUAAUGAGUCUUUUGGCUAUGAUUAGCUUUGAAUGCUAAUGGACUGACA
novelmiRNA-73	UUUGGGAUUUAUGGUUUAGGGUUU	AACCGCAACCGUAUUCCGGAUG	AACCGCAACCGUAUUCCGGAUGCCUAAAGUAGGAUUUAGGUUUUAAAGUUUGGGAUUUAUGGUUUAGGGUUU
novelmiRNA-74	CAUUAGUUCUCUACAUUU	AUGUAGAGAACUAAUGAG	CAUUAGUUCUCUACAUUUUUUCCUAUAGAUACGGUCCAUGUCAACGCAAUGCAAAACAAUGUAGAGAACUAAUGAG
novelmiRNA-75	CCUGCAGAAGGAUCAUUG	AGUCGUGUUUCUGGAGGUG	AGUCGUGUUUCUGGAGGUGAACCUGCAGAAGGAUCAUUG
novelmiRNA-76	AGCGGGGUAGAGGAAUUGGUCAACU	UCGAAUCCUGUCCCCGCA	AGCGGGGUAGAGGAAUUGGUCAACUCAUCAGGCUCAUGACCUGAAGAUUACAGGUUCGAAUCCUGUCCCCGCA
novelmiRNA-77	GCGGAUUGUGACGGUGGU	GACGCGUUGAUAUCGUCG	GACGCGUUGAUAUCGUCGUUGCAAGCGUUGCAGCCGCGGAUUGUGACGGUGGU
novelmiRNA-78	AGCUGCCGACUCAUUCAUA	UGAAUGAUACGGGAGACAAA	AGCUGCCGACUCAUUCAUACACAUGCUGAGUGAAUUAAUGAAUAAUACUCAGUAAAUGAGUGAAUGAUACGGGAGACAAA
novelmiRNA-79	AGUGAUGAAGAAACUGCA	CUGGCUUCUUCAAUAGUAA	CUGGCUUCUUCAAUAGUAAAGGAGAAGUCUUCUGGAAGUGAUGAAGAAACUGCA
novelmiRNA-80	UGGUCAUGGAAGUAGAAAC	UUCUACGACCGUGACAAGA	UUCUACGACCGUGACAAGAAUCUUCUGGUAAAAGCAAAACGCUCACCAAAUCGUUUAUACAAAGUGGUCAUGGAAGUAGAAAC
novelmiRNA-81	GUGUGCUGUCCCUAUUGGGC	CGUCGGGGCAUAAGCGCCCU	GUGUGCUGUCCCUAUUGGGCUGGGCCCUUCCCCAUAAGGCCCCACCGUCGGGGCAUAAGCGCCCU
novelmiRNA-82	CAAGUAUUUUUUGGGCAUAGAAGU	CUUUGUGCUUUCAUAUGAAAGAUCUUGGU	CUUUGUGCUUUCAUAUGAAAGAUCUUGGUCAUCUCAAGUAUUUUUUGGGCAUAGAAGU
novelmiRNA-83	UAAGAAGAUGAAGAAAUGGAU	GCACUUCAUCUGUCUGCGA	UAAGAAGAUGAAGAAAUGGAUUGAUGAUUGGCAGAAGUUGCCGUAUAUUUCUCCUUAUGAGAAUGCACUUCAUCUGUCUGCGA
novelmiRNA-84	UUGGGCGAGAGUAGUACU	AUCAGAACUCUGCAGUUAAGC	AUCAGAACUCUGCAGUUAAGCGUACUUGGGCGAGAGUAGUACU
novelmiRNA-85	AAUGGGAACUUUGAAGGCU	CCUCAAUGACUUCCCCACCC	AAUGGGAACUUUGAAGGCUCCAAUCAGCCUCAAUGACUUCCCCACCC
novelmiRNA-86	UUGGUAAACAGUCGCCCGGGCC	CACUGGGCAGGCGUCAGCCCCCA	CACUGGGCAGGCGUCAGCCCCCAUACAUGGUCUUACGACUUUGCGGAGACCUGUGUUUUUGGUAAACAGUCGCCCGGGCC
novelmiRNA-87	UCUGAUUGUGGAGCUGCA	CAGGAGCUAUGAUGACGGAGG	UCUGAUUGUGGAGCUGCAAGGGAAGCAGGAGCUAUGAUGACGGAGG
novelmiRNA-88	UGGGAUUGGCUUUGGGCU	GUAACGAUCUGGGCACUA	GUAACGAUCUGGGCACUAUUUCUUGGGAUUGGCUUUGGGCU
novelmiRNA-89	CAAAUGGAUGUUAAGAAUGCUU	UAAGACUUAUACUCCAUGUUGCU	UAAGACUUAUACUCCAUGUUGCUACAGUUUUAAAGUGGGAACUUAAGCAAAUGGAUGUUAAGAAUGCUU
novelmiRNA-90	AGACUACAAUUAUCUGAUC	AGUGAUGAUAUCGUCUUCUGA	AGUGAUGAUAUCGUCUUCUGAAUUCUUCUGUGUCGACUUUAUACAAACAGACUACAAUUAUCUGAUC
novelmiRNA-91	AAUACCAGGUCUGUGAUA	UGGCAGCAAGACGGUGACUG	UGGCAGCAAGACGGUGACUGGAUGUGCCCAAAUACCAGGUCUGUGAUA
novelmiRNA-92	GCUCUCAAUGAAAGCACA	UGUAUCUGGUUGAGAGAGC	GCUCUCAAUGAAAGCACAAAUUACAAUAAUUCAAGCCCAUCCCCCAAAAAAUUGUGUAUCUGGUUGAGAGAGC
novelmiRNA-93	UUGGUAAACAGUCGCCCGGGCC	CACUGGGCAGGCGUCAGCCCCCA	CACUGGGCAGGCGUCAGCCCCCAUACAUGGUCUUACGACUUUGCGGAGACCUGUGUUUUUGGUAAACAGUCGCCCGGGCC
novelmiRNA-94	UCCAUGACUCUGAUGCUC	GUUUACUUGGGAU	GUUUACUUGGGAUUAUGAGAAGCUCGUCUAUUUGCGAGCGAUGUUUAUCCUCAUACUUCCAUGACUCUGAUGCUC
novelmiRNA-95	CUGCCAAAGGAGAAUUGCUCUG	GGACAAUUCUCCUUUGGCAAAC	GGACAAUUCUCCUUUGGCAAACCAGAAGAAUGCAUGUGCAUGUUCUAUCUGCCAAAGGAGAAUUGCUCUG
novelmiRNA-96	AUCUGCCGACUCAUUCAUCC	GUGAAUGAUGCGGGAGAUGU	AUCUGCCGACUCAUUCAUCCAAACACUCUGGUAAAAACAAGAGAUCUAAACCACAGUGACUGUGUGAAUGAUGCGGGAGAUGU
novelmiRNA-97	UUUCCCAUAGACGGCGCCA	GGGUUGAUCUAGGGAAGA	UUUCCCAUAGACGGCGCCAAAAUGUAGAACCUAAAUUCCACACAAAGUUUUAGAUAGUGAUCGGGGUUGAUCUAGGGAAGA
novelmiRNA-98	CCUCAUCCGGCUCUCUGCAGG	CCGAACCGGACGUGAAGGUCU	CCGAACCGGACGUGAAGGUCUCCCCUCAUCCGGCUCUCUGCAGG
novelmiRNA-99	UUAGAUUCACGCACAAAAC	UUUGUGCGUGAAUCUAAU	UUUGUGCGUGAAUCUAAUCCAACAACAAGAUAGGAUUACUACAUGAGCAUACGAAUUAGAUUCACGCACAAAAC
novelmiRNA-100	GAGAGUAGUACUAGGAUG	UCCUCGUGUUGCAUCCCU	GAGAGUAGUACUAGGAUGGGUUACCUCCCGGGAAGUCCUCGUGUUGCAUCCCU
novelmiRNA-101	GAACUUAUUAGAUACCAUU	UGGUAUCUAAUAAGUUUUU	GAACUUAUUAGAUACCAUUGACUCUGGUAUCUAAUAAGUUUUU
novelmiRNA-102	AGUGAUAUUGGUUCGGCU	UUGGUCUCCCACGCA	AGUGAUAUUGGUUCGGCUCAAGGAGUUGGUCUCCCACGCA
novelmiRNA-103	AGCUGCCGACUCAUUCAUC	GUGAAUGAUGCGGGAGAC	AGCUGCCGACUCAUUCAUCCAAAUGUUGAGUGUAAGCGAAUAAAUAUACUCAGCAGAUGAGUGAAUGAUGCGGGAGAC
novelmiRNA-104	UCGCACGGUUGUCUGACA	UGUAGAUGAUCGUUCUCA	UGUAGAUGAUCGUUCUCAGGCAUUAUGUCUGGGAUGGUCGCACGGUUGUCUGACA
novelmiRNA-105	GUAUAAGUGGGUGCUCCG	UGGUACUCAUGAAUUGCAG	GUAUAAGUGGGUGCUCCGGGAUGAUGGUACUCAUGAAUUGCAG
novelmiRNA-106	AUGGAUAUGGAGAAAUUUG	AUUUUAUCCUCUACCUAAUGC	AUUUUAUCCUCUACCUAAUGCAUGCAAUGUGCAUGGAUAUGGAGAAAUUUG
novelmiRNA-107	ACUCAGAUGUUGACACGUGGC	GACAGUCAACAUCUGAGGUU	ACUCAGAUGUUGACACGUGGCAUUAACAUGUGACAGUCAACAUCUGAGGUU
novelmiRNA-108	UGUGGGUGGUGGUGCAUGGU	CGGCGUGGCCACCAUAUG	UGUGGGUGGUGGUGCAUGGUGACGGCGGCGUGGCCACCAUAUG
novelmiRNA-109	UCUGGCUUGCCCGCUCCAA	GUUGGGUUGAUCUAUGUCGGCAA	GUUGGGUUGAUCUAUGUCGGCAAUAUCUGGCUUGCCCGCUCCAA
novelmiRNA-110	UUCGGAUCGGAUUCGGAUUGAAUC	UCGAAUCUGGAUCUCGGACCGAAUC	UUCGGAUCGGAUUCGGAUUGAAUCUCGGAUCGAAUCUGGAUCUCGGACCGAAUC
novelmiRNA-111	UGUCGCUUUGAUUCGUCC	ACGACAUAAACACGCGAUGGG	ACGACAUAAACACGCGAUGGGGUAUUGUAAGUGGCAGAGUGGCCUUGCUGCCACGAUCCACUGAGAUUUAGCCCUUGUCGCUUUGAUUCGUCC
novelmiRNA-112	UUUGGAUUGAAGAGAGUC	UUCUCUGUUUCAUGCG	UUCUCUGUUUCAUGCGUGGGAUCUGAGAAGAGAGAUUGUUUCUUUGGAUUGAAGAGAGUC
novelmiRNA-113	UUGGGUGAUGAAAGAAAU	UUCGAAAAAGUAUCAAAAAGAU	UUCGAAAAAGUAUCAAAAAGAUUAGUAUUUGGGUGAUGAAAGAAAU
novelmiRNA-114	UUCCUGCGGGAAAGGCUAUG	UGGCUUCAUUCCUACGGGAAAG	UUCCUGCGGGAAAGGCUAUGGGAUUUCGUGGCGAUAAUUGGACAACGUAUGUUGCCAGCUUCUAGUGGCUUCAUUCCUACGGGAAAG
novelmiRNA-115	UAAUUUCAAUGGAGACUGUGU	ACAGAUCCAGGGGUCGUG	ACAGAUCCAGGGGUCGUGUCUGGAUAAUGUCCCAGUGCAUGUAAUUUCAAUGGAGACUGUGU
novelmiRNA-116	GGGGAUGUAGCUCAUAUGGUAGAGC	UUUUGAAUUGAUUCAGCCUCUU	UUUUGAAUUGAUUCAGCCUCUUAUGAAUUAAUACAUUUAAAGGUAAAUGUAUUAACAGUCGUUCGGGGAUGUAGCUCAUAUGGUAGAGC
novelmiRNA-117	CUGCAACGGCAGAGACUACUG	GCCGUCUCAGCGGAAGUAGAA	GCCGUCUCAGCGGAAGUAGAAGGACCUGCAACGGCAGAGACUACUG
novelmiRNA-118	UGAAGCUGCCAGCCUGAUCUU	GAUCAUGUGGUAGCCUUCACC	UGAAGCUGCCAGCCUGAUCUUAACUUUUCUCUUUUAUUAGGAAAAGAUCAGAUCAUGUGGUAGCCUUCACC
novelmiRNA-119	AAAAGGAUUGGCUCUGAGGGCUG	CCUCUGGUCGAUGGAAAG	CCUCUGGUCGAUGGAAAGGCAAGGGAAGUCGGCAAAAUGGAUCCGUAACUUCGAGAAAAGGAUUGGCUCUGAGGGCUG
novelmiRNA-120	GUAUAAGUGGGUGCUCCG	UGGUACCCAUGAAUUGCAG	GUAUAAGUGGGUGCUCCGGGAUGAUGGUACCCAUGAAUUGCAG
novelmiRNA-121	UUGGUUAGAGUUUUGGUC	ACAAAACUUAGACGUGGU	ACAAAACUUAGACGUGGUUUUUAAGGUGUUUUGGUUAGAGUUUUGGUC
novelmiRNA-122	AGCGGGGUAGAGGAAUUGGUCAAC	UCGAAUCCUGUCCCCGCAU	AGCGGGGUAGAGGAAUUGGUCAACUCAUCAGGCUCAUGACCUGAAGAUUACAGGUUCGAAUCCUGUCCCCGCAU
novelmiRNA-123	CAGAAAUCUCGUGUGGAA	GCACAGGAAUUUCAUCA	CAGAAAUCUCGUGUGGAAAGCGCCACUCAUAGCACCUAAUUCUAUGGUGCUGUGUUAGCACAGGAAUUUCAUCA
novelmiRNA-124	CGUGGAGACGUCGUCGUC	UUCGGCAUCUGCGCGCUC	CGUGGAGACGUCGUCGUCCCGAUCGUGGCUGGCAGCGCGCGCCUUAUGGCGGGCUUCGGCAUCUGCGCGCUC
novelmiRNA-125	CGCCCAUGUGUUGCACUACUG	AGUAGCUUGCUACUGGGGCUUUCAUG	AGUAGCUUGCUACUGGGGCUUUCAUGCGUCGCCCAUGUGUUGCACUACUG
novelmiRNA-126	GUACGAUCCUAUAGAACAGAU	CUGUUCAAGUAAGGUCGUGUU	GUACGAUCCUAUAGAACAGAUCCUGUUCAAGUAAGGUCGUGUU
novelmiRNA-127	GUACGAUCCUAUAGAACAGAU	CUGUUCAAGUAAGGUCGUG	GUACGAUCCUAUAGAACAGAUCCUGUUCAAGUAAGGUCGUG
novelmiRNA-128	AGCGGGGUAGAGGAAUUGGUCAAC	UCGAAUCCUGUCCCCGCAU	AGCGGGGUAGAGGAAUUGGUCAACUCAUCAGGCUCAUGACCUGAAGAUUACAGGUUCGAAUCCUGUCCCCGCAU
novelmiRNA-129	GAAAUCAUGUGGGCUUUGCU	GUGGACGGGCCGGAGUGGUUAUC	GUGGACGGGCCGGAGUGGUUAUCGGGCAUUACUAGAAAUCAUGUGGGCUUUGCU
novelmiRNA-130	AUGUCUCUGUUUCUCUUCU	CAGAGUGCAGUGCACAUUU	CAGAGUGCAGUGCACAUUUCCUUGAUGUCUCUGUUUCUCUUCU
novelmiRNA-131	AGAUGGACCAUCACUUUC	GAGCCUGGCCAUCAAC	AGAUGGACCAUCACUUUCCGAGAAGCUGAGUCAUCAUUGGUGCACAAAACCGGACGCUCAUGGAGAGCCUGGCCAUCAAC
novelmiRNA-132	UUUGGAUUGAAGAGAGUC	UUCUCUGUUUCACGCG	UUCUCUGUUUCACGCGUGGGAUCUGAGAAGAGAGAUUGUUUCUUUGGAUUGAAGAGAGUC
novelmiRNA-133	CGGUCGGAUGCGGAACGGA	UCGGGCCGUGGACCGACG	CGGUCGGAUGCGGAACGGAGCAAUCCAGUCCACCGAUUGAUUCGGGCCGUGGACCGACG
novelmiRNA-134	CGGAUGAACAGUGUCGCGA	GAUGAACAGUGUUCGGAUGAA	CGGAUGAACAGUGUCGCGAUGAACAGUGUUCGGAUGAAUAGUAUUACGAUGAACAGUGUUCGGAUGAA
novelmiRNA-135	UAAACCCUAAACCCUAAACCC	GGGUUUAGGAUUUAGGGUUUU	UAAACCCUAAACCCUAAACCCCUAAACCUUCAAAUCUAAACCCUAGGGUUUAGGAUUUAGGGUUUU
novelmiRNA-136	AGGAUUGGUUCUGAGGGA	CUGAAGCGCUUGCGUCUUG	AGGAUUGGUUCUGAGGGAGGCGUUGCGCUUGCUGAAGCGCUUGCGUCUUG
novelmiRNA-137	UUUUUGUAGAUUCCGAAAA	GAUCAGGACGAGAAUGAAUCC	UUUUUGUAGAUUCCGAAAAUUCCAGAGUGGAUCAGGACGAGAAUGAAUCC
novelmiRNA-138	CGAUGUAGUUGUUGAGGC	CGUCAGCGACGACAGCGAU	CGUCAGCGACGACAGCGAUUAGACGAUGUAGUUGUUGAGGC
novelmiRNA-139	AAGGAUGAUCUAAGAAAG	GUCUUUGGUUUACCUGUG	GUCUUUGGUUUACCUGUGAGGCCAUCUUUUGCACGAGCGGUUUUGGUGAAGGAUGAUCUAAGAAAG
novelmiRNA-140	AGAGACUAAUCGAACCGA	GGGUCGAAAAAGUUGAAAA	AGAGACUAAUCGAACCGAAUCUAACGGAGGAUCCGAAAAUGAAUUCGGGUCGAAAAAGUUGAAAA
novelmiRNA-141	UAAGUGCUCAAGUAUUUGAAU	CCAAAUACAUGAGUACCCAUC	UAAGUGCUCAAGUAUUUGAAUAGACCAAAUACAUGAGUACCCAUC
novelmiRNA-142	UUGGGUUGAGUUAGGCCU	GCAACCCUCACCCCUUGA	GCAACCCUCACCCCUUGAGCUAGCUUUUGGGUUGAGUUAGGCCU
novelmiRNA-143	UUAUCUUUUCUGUUUAAU	UGCUACAGUCUACAGAAAGAU	UUAUCUUUUCUGUUUAAUACCGUGGCAGGUGUGCCAUGGGUAAUUGCUACAGUCUACAGAAAGAU
novelmiRNA-144	UUAGUCCAUCUUGGCAAAGCUA	UAGCUUUGAAUGCUAAUGGACU	UUAGUCCAUCUUGGCAAAGCUAAUGAGUCUUUUGGCUAUGAUUAGCUUUGAAUGCUAAUGGACU
novelmiRNA-145	CGAUGGAACAAUGUAGGA	UCUCUCUGUUCCUUUGGA	CGAUGGAACAAUGUAGGAGGGAGGGUUCUCUCUGUUCCUUUGGA
novelmiRNA-146	UAAACCCUAAACCCUAAACCC	AGGAUUUAGGGUUUUGAGU	UAAACCCUAAACCCUAAACCCCUAAACCUUCAAAUCUAAACCCUAGGGUUUAGGAUUUAGGGUUUUGAGU
novelmiRNA-147	UAGCUGCCGACUCAUUCAUAC	GUGAAUGAUACGGGAGACAAAU	UAGCUGCCGACUCAUUCAUACACAUGCUGAGUGAAUUAAUGAAUAAUACUCAGUAAAUGAGUGAAUGAUACGGGAGACAAAU
novelmiRNA-148	GCUUGGACCAUCACUUUU	UAGUGGUGGGAUAACAGGUUG	UAGUGGUGGGAUAACAGGUUGCUGCAAACUCAAUCCACAAUGGCCUAGUGAUCGAGUGUAGAUGCUUGGACCAUCACUUUU
novelmiRNA-149	UGCUUGGGCGAGAGUAGU	UGCGAUCAUACCAGCACU	UGCGAUCAUACCAGCACUAAUGCACCGGAUCCCAACAGAACUCCGCAGUUAAGUGUGCUUGGGCGAGAGUAGU
novelmiRNA-150	AUCUGCCGACUCAUUCAUCC	UGUGAAUGAUGCGGGAGAU	AUCUGCCGACUCAUUCAUCCAAACACUCUGGUAAAAACAAGAGAUCUAAACCACAGUGACUGUGUGAAUGAUGCGGGAGAU
novelmiRNA-151	UGUGUCUGUGUGGCUUUGCUCUUC	AGGGCACUGGUUUAUAGGCCAGCA	AGGGCACUGGUUUAUAGGCCAGCAAUGCUGUCAAUGGUGGCCAUUGCAGCCGUGUGUGUCUGUGUGGCUUUGCUCUUC
novelmiRNA-152	AAAAAAGAUUGAGCCGAAU	CUCGGCUCAAUCUUUUUU	CUCGGCUCAAUCUUUUUUAGAAAAAAAAAAGAUUGAGCCGAAU
novelmiRNA-153	AGAGGAAACUCUGGUGGA	GACUAGAGAUUUGCACUGA	GACUAGAGAUUUGCACUGAUACGUUGUAGGAAAUGCAAUGUUAAGAGGAAACUCUGGUGGA
novelmiRNA-154	CGAAGGAGAUGCAUUUCUG	GGGAAUCAUCUCUUUCAGAU	CGAAGGAGAUGCAUUUCUGGUACAAGUGGUAUUGGACAAGAUCUCAGGGAAUCAUCUCUUUCAGAU
novelmiRNA-155	UUUGCUUCAUAAUGGUGAACUC	GUUCAAGUUUCCGGAGCAAAGAUC	UUUGCUUCAUAAUGGUGAACUCUCUUAGAUUAUAAAAAAGUGAGAGAUGUUCAAGUUUCCGGAGCAAAGAUC
novelmiRNA-156	UUUAAAUAGGUAGGACGG	CCCUCGACCUAUUCUCAAA	CCCUCGACCUAUUCUCAAAUUUUAAAUAGGUAGGACGG
novelmiRNA-157	UUUGGAUUGAAGAGAGUC	UUCUCUGUUUCACGCG	UUCUCUGUUUCACGCGUGGGAUCUGAGAAGAGAGAUUGUUUCUUUGGAUUGAAGAGAGUC
novelmiRNA-158	CCUGCUCUGAUACCAUAUU	UAUACGGUUCCAUUGGAGAGGUU	CCUGCUCUGAUACCAUAUUAGAUUUCAUCUUAAAGCCAAUUGGUUUUAAGAUGAAAUCUAAUAUACGGUUCCAUUGGAGAGGUU
novelmiRNA-159	AGAGGAGGGCUGUUGCCU	GCAGCGAUCCUGAACCUCAUCU	GCAGCGAUCCUGAACCUCAUCUGCCACGAGAGAGGAGGGCUGUUGCCU
novelmiRNA-160	UGAUGAAGAAACUGCAAGU	GCGCUGGCUUCUUCAAUAGU	GCGCUGGCUUCUUCAAUAGUAAAGGAGAAGUCUUCUGGAAGUGAUGAAGAAACUGCAAGU
novelmiRNA-161	CCAAUCAGAACGUGACACGUG	CGUGUCACGUUCUGAUUGGAC	CGUGUCACGUUCUGAUUGGACGUUGAUAACAACAAUACAUUUUCAUCCUCCAUAGAGUUAACAUCCAAUCAGAACGUGACACGUG
novelmiRNA-162	GGGACUGAGCCUUCCGAAUGA	GUGCGGAGGUUCUUCCCAU	GUGCGGAGGUUCUUCCCAUCAUGGAAGUCCGAGUUGGGACUGAGCCUUCCGAAUGA
novelmiRNA-163	GAGAGUGUGAUUGUAACA	UAACGAGAACGCUGUGUU	UAACGAGAACGCUGUGUUAGGUGAGAGAGUGUGAUUGUAACA
novelmiRNA-164	UUUGGUUUGUAGUUUUGUUAUC	UGUGAGAUUGAUUGCCUCAUU	UGUGAGAUUGAUUGCCUCAUUGGACAAUUGUUCAAUAAUCAUUUGGUUUGUAGUUUUGUUAUC
novelmiRNA-165	AUUUGCACGUCAGUCUGAUCCCA	GGAAAUGAUGCCAAAGAU	GGAAAUGAUGCCAAAGAUUGAAACAGAGGCGCCAGCGCUGCUGAAUUACUAUUUGCACGUCAGUCUGAUCCCA
novelmiRNA-166	UUGUGUAUGUAGAUGAUAUC	UAUCAAGGCUACCAAGG	UUGUGUAUGUAGAUGAUAUCAUUAUCACUGGAAGUGAUAAGGAAGGUAUCAAGGCUACCAAGG
novelmiRNA-167	AUUGCACGGGCCUGGCUCA	AGUCGCCCCUGCGUUGC	AGUCGCCCCUGCGUUGCACUAUUGCACGGGCCUGGCUCA
novelmiRNA-168	AAGUGUUGGAUUGUUCAGCG	AGGAACGAGUCUAGCAUUAGA	AAGUGUUGGAUUGUUCAGCGUGAGGAACGAGUCUAGCAUUAGA
novelmiRNA-169	AACCUGGCUCUGAUACCA	GAAGCUUCAACCAGGUUCU	GAAGCUUCAACCAGGUUCUGAUGAACCUGGCUCUGAUACCA
novelmiRNA-170	UCGGCCUGGGGGCUCCCCAUC	UGUGGGAGUCACCGGGUGAGU	UCGGCCUGGGGGCUCCCCAUCCGCCCCGUCUUGGCACCCGGCAAAAGGAGGCUGGCAUGUGUGGGAGUCACCGGGUGAGU
novelmiRNA-171	AAGAGAACAAAGGAGACA	UGGCCUUUGUUCUUGGAA	AAGAGAACAAAGGAGACAAGUGAGCUCAAGAAAAAGGAGAAUCUGAUGAUGGCCUUUGUUCUUGGAA
novelmiRNA-172	UUUGUCGUUCUUUUUGUUU	GUUUUAGGGAAAGGGAAAAG	UUUGUCGUUCUUUUUGUUUUUUUGUUCUAAAUUUUCUGGGAAAAGGGAGUUUUAGGGAAAGGGAAAAG
novelmiRNA-173	GGUUCGGAUCGGAUCGGAUCG	AUCGAUUUCGGUUCGGUUCCU	AUCGAUUUCGGUUCGGUUCCUUUCGGGUUCGGAUCGGAUCGGAUCG
novelmiRNA-174	CGGAAUCGGAAUCGAAAUCGGAAC	UUCAUCGGACGUCCGCUUCCCGC	UUCAUCGGACGUCCGCUUCCCGCUUCGGAAUCGGAAUCGAAAUCGGAAC
novelmiRNA-175	UAAUAGAAUCAUGAUUCU	AAUCGUGAUUCCCUUGUG	AAUCGUGAUUCCCUUGUGAUAAAUUUUUUUAUCUAUAAUAGAAUCAUGAUUCU
novelmiRNA-176	CUUGCUCUGAUACCAUGUA	AAUGGGUCAGGGUGUUGG	AAUGGGUCAGGGUGUUGGGCUUGCUCUGAUACCAUGUA
novelmiRNA-177	CCGACUCUGAUACCAUGUUAA	GGCAAUUAAUGGAUUGGCC	CCGACUCUGAUACCAUGUUAAAGUUUCCUGGGUUUCUAACUUAAAACCAAUUGGCAAUUAAUGGAUUGGCC
novelmiRNA-178	CGUGAGACAGGUUAGUUC	ACUCUAUGUCUGACCCA	ACUCUAUGUCUGACCCAGGAAGCACUUACCGUACUCGUGAUGAAAUCUCUGGCGUGAGACAGGUUAGUUC
novelmiRNA-179	AGGGCAGAGGCCUUUGGUGU	ACCAAAAAAAAGCUCUGCCCUUC	ACCAAAAAAAAGCUCUGCCCUUCCAUCUCUUGGAUAGAUAGAGAGGGAGGGCAGAGGCCUUUGGUGU
novelmiRNA-180	CUUGGCUGUCUGAGCAAC	UGUGGAAGUAGCUGAGUC	CUUGGCUGUCUGAGCAACUUGUUGUGGAAGUAGCUGAGUC
novelmiRNA-181	UUUAAAUAGGUAGGACGG	CCUCGACCUAUUCUCAAA	CCUCGACCUAUUCUCAAAUUUUAAAUAGGUAGGACGG
novelmiRNA-182	CGCACGGUUGUCUGACAG	GUAGAUGAUCGUUCUCAGGC	GUAGAUGAUCGUUCUCAGGCAUUAUGUCUGGGAUGGUCGCACGGUUGUCUGACAG
novelmiRNA-183	AAGGACGUGUCAACGAAAGCGU	CGCUUUUGAUAGGCGUUGCGUUCUU	CGCUUUUGAUAGGCGUUGCGUUCUUUGUCAGUUACUAAUGCCGAAGGACGUGUCAACGAAAGCGU
novelmiRNA-184	GUUAUUCUAUUCCACCUCUU	GAAGGGAGGAUUAGGAAAAUCC	GAAGGGAGGAUUAGGAAAAUCCUAUUGAUUGCAGCUUUCUCCAGACCCCUGGGAAAAGCAUGAAAAAAAGGCUUCAACCGGGUUAUUCUAUUCCACCUCUU
novelmiRNA-185	ACCCUCCUUCUAGCGCCA	GUUGUUUUUGUGAGGAUCU	ACCCUCCUUCUAGCGCCAAAUUGUGGAUGCCAGAAUCCGCAAUUAGAAUUUUGUGGUUGUUUUUGUGAGGAUCU
novelmiRNA-186	UGAAUGGAUUAACGAGAUU	UAACUACGACUCUAUUAAGG	UAACUACGACUCUAUUAAGGAAGCCAAAUGCCUAGUGAUCUAAUUAGGGACGCGCGUGAAUGGAUUAACGAGAUU
novelmiRNA-187	ACUUUAAAUAGGUAGGUCG	AUGUAACUAUGUAGAGAUAUUA	AUGUAACUAUGUAGAGAUAUUAACAUGGUUAACUUUAAAUAGGUAGGUCG
novelmiRNA-188	UACGAUCGUGUCGGGUGAGCA	UCACCCCGGAUGAUCGUG	UCACCCCGGAUGAUCGUGUUGGGUGAAUUGUGACCUCGUACGAUCGUGUCGGGUGAGCA
novelmiRNA-189	AGACUACAAUUAUCUGAUC	AAUGAUGAUAUCGUUUUCCGA	AAUGAUGAUAUCGUUUUCCGAAUUUUUCAGUGUCGACUUUAAAAAACAGACUACAAUUAUCUGAUC
novelmiRNA-190	AGAACUCCUCAGUUAAGCA	CUUGGCAUGAAGUAGUUA	AGAACUCCUCAGUUAAGCAUACUUGGCAUGAAGUAGUUA
novelmiRNA-191	UGGUGGAGGCUAUGGAGG	CCGGUGGUGGCUAUGGAG	CCGGUGGUGGCUAUGGAGGCGGUCUUGGUGGUGGCUAUGGAGGCGGUUAUGGUGGAGGCUAUGGAGG
novelmiRNA-192	GUGUUGGAACAAUGGGCA	UCCAUUUGUUCCCACACCA	GUGUUGGAACAAUGGGCAAUCAAAAGCUCCUUCGUGGAUUAUAUUGUCCAUUUGUUCCCACACCA
novelmiRNA-193	UAGCUGCCGACUCAUUCAUCCA	AGUGAAUGAUGCGGGAGACAAAU	UAGCUGCCGACUCAUUCAUCCAAAUGCUGAGUGAAAGCGAAGAAAGAUACUCAGCAAAUGAGUGAAUGAUGCGGGAGACAAAU
novelmiRNA-194	AUCACUAGCUUACGCUCUG	GAGUAGCAUGGUGCAUGU	AUCACUAGCUUACGCUCUGACUCGAGUAGCAUGGUGCAUGU
novelmiRNA-195	CCAGUCCAUCUUGGCAAAGCU	UUUGAAUGCUAAUGGACU	CCAGUCCAUCUUGGCAAAGCUAAAAACUCUCAAUGGGUAAUGUCUAGCUUUGAAUGCUAAUGGACU
novelmiRNA-196	UUGGUAAACAGUCGCCCGGGCC	CACUGGGCAGGCGUCAGCCCCCA	CACUGGGCAGGCGUCAGCCCCCAUACAUGGUCUUACGACUUUGCGGAGACCUGUGUUUUUGGUAAACAGUCGCCCGGGCC
novelmiRNA-197	UUUGGGAUUUAUGGUUUAGGGUUU	ACCGCAACCGGUUUCCGGAAG	ACCGCAACCGGUUUCCGGAAGCCUAAAGUAGGAUUUAGGUUUUAAAGUUUGGGAUUUAUGGUUUAGGGUUU
novelmiRNA-198	UUGAUUUUAGAUUUUGGUAUA	UACAUGUUUGGGAUUAAAU	UACAUGUUUGGGAUUAAAUGUGUUUUGUGGAUUUGGUUUGCAUCUUUUGAUUUUAGAUUUUGGUAUA
novelmiRNA-199	UUUUUGUAGAUUCCGAAAA	GAUCAGGACGAGAAUGAAUCC	UUUUUGUAGAUUCCGAAAAUUCCAGAGUGGAUCAGGACGAGAAUGAAUCC
novelmiRNA-200	UCUGGCUUGCCCGCUCCAAGU	UUGUUGGGUUGAUCUAUGUCGGCAA	UUGUUGGGUUGAUCUAUGUCGGCAAUAUCUGGCUUGCCCGCUCCAAGU
novelmiRNA-201	AGCGGGGUAGAGGAAUUGGUCAACU	UCGAAUCCUGUCCCCGCA	AGCGGGGUAGAGGAAUUGGUCAACUCAUCAGGCUCAUGACCUGAAGAUUACAGGUUCGAAUCCUGUCCCCGCA
novelmiRNA-202	AGAUGGACCAUCACUUUC	GAGCCUGGCCAUCAAC	AGAUGGACCAUCACUUUCCGAGAAGCUGAGUCAUCAUUGGUGCACAAAACCGGACGCUCAUGGAGAGCCUGGCCAUCAAC
novelmiRNA-203	UGGGAUCCAAGUCGAUGUG	GAUCGGCUUCUGGUCCUUCU	GAUCGGCUUCUGGUCCUUCUUGGAUGUCUAUCGGCGUCCUCCUCGGAAUCGUUGGAGACGUCGCUGGGAUCCAAGUCGAUGUG
novelmiRNA-204	UGCCUGGCUCCCUGUAUACCA	GUGUAUAGAGUAGUCAAGCAUG	UGCCUGGCUCCCUGUAUACCACAAGCAAACACCGAUCUCUUAUGAAAUCGAUCGCUAGUGGUGUAUAGAGUAGUCAAGCAUG
novelmiRNA-205	GUGGACUGCUCAAGCUGCUC	GACAGAUUGGAAAUGA	GUGGACUGCUCAAGCUGCUCCCACCGAGAGAGCGAGUCAUCGCAUGCUGGUCGGGAGACAGAUUGGAAAUGA
novelmiRNA-206	GUGUUGGAUUGUUCAGCG	AGGAACGAGUCUAGCAUUA	GUGUUGGAUUGUUCAGCGUGAGGAACGAGUCUAGCAUUA
novelmiRNA-207	UGGAGGAAGGAGAAGUCGA	CUCUUUGCCCUUUCUCCCUA	UGGAGGAAGGAGAAGUCGAGGACGCGCAUGUUACCAUUCAAAGCGCACGAUAAAUCCUCUCUUUGCCCUUUCUCCCUA
novelmiRNA-208	ACAGACUACAAUUAUCUGAUCUAU	UGAAAUGAUGAUAUCGUUUUCCGAAU	UGAAAUGAUGAUAUCGUUUUCCGAAUUUUUCAGUGUCGACUUUAAAAAACAGACUACAAUUAUCUGAUCUAU
novelmiRNA-209	CCGACCUUAGCUCAGUUGGUA	CGAUUCCGGCAGGUCGGAA	CCGACCUUAGCUCAGUUGGUAGAGCGGAAGACUGUAGUUGUAGCUGUAAUCUUUAGGUCGCUGGUUCGAUUCCGGCAGGUCGGAA
novelmiRNA-210	GGAAGGCUGUCUUGACAUCAA	AUUGAAAGCAGUAUCCUU	GGAAGGCUGUCUUGACAUCAAGUUGUUCUAACUCUAAGUUCUCUUGAACAACUAUUGAAAGCAGUAUCCUU
novelmiRNA-211	UGUGAAUGAUGCGGGAGAUAU	AUCUGCCGACUCAUCCAUCC	AUCUGCCGACUCAUCCAUCCAAACACUCGUGGUAGAGAAACGAUAAAUUUAAACCGCAGUGACUGUGUGAAUGAUGCGGGAGAUAU
novelmiRNA-212	AGAUCUCAUGAACCAAGU	UAGGUUGAUGAGAAGCUA	UAGGUUGAUGAGAAGCUAAUAGCUCAUAGAUCUCAUGAACCAAGU
novelmiRNA-213	AUCUGCCGACUCAUUCAUCC	UGUGAAUGAUGCGGGAGA	AUCUGCCGACUCAUUCAUCCAAACACUCUGGUAAAAACAAGAGAUCUAAACCACAGUGACUGUGUGAAUGAUGCGGGAGA
novelmiRNA-214	GAUCCACGCUCACCGCACU	UGCGGUGAGCGUGGAUCGA	UGCGGUGAGCGUGGAUCGAACACGCGACCUUCAGAUCCACGCUCACCGCACU
novelmiRNA-215	AAGUGAGGGCUUUGAGGU	CUCUAACCCUGUCUCU	AAGUGAGGGCUUUGAGGUACCAGGUACCAGGUCCUCUAACCCUGUCUCU
novelmiRNA-216	UGUGGCUGCAUUGUUGAG	CAGUUAUCCGCCACUGU	CAGUUAUCCGCCACUGUCAUAAGCUGCAGAUAUUCUGGGUAUGUGUUGUAGCUUUGUGACUUGUGUGGCUGCAUUGUUGAG
novelmiRNA-217	UUAGAUUCACGCACAAAA	UGUGCGUGAAUCUAAUC	UGUGCGUGAAUCUAAUCCAACAACAAGAUAGGAUUACUACAUGAGCAUACGAAUUAGAUUCACGCACAAAA
novelmiRNA-218	AUGGGAACUUUGAAGGCU	CCUCAAUGACUUCCCCACC	AUGGGAACUUUGAAGGCUCCAAUCAGCCUCAAUGACUUCCCCACC
novelmiRNA-219	CGGGCCGGGCUCAAGUCC	GAUGGGCCUGGAGGUUGCC	CGGGCCGGGCUCAAGUCCUUGGCCCUCCGAGGGAUGGGCCUGGAGGUUGCC
novelmiRNA-220	CCGACCUUAGCUCAGUUGGU	GAUUCCGGCAGGUCGGAU	CCGACCUUAGCUCAGUUGGUAGAGCGGAAGACUGUAGUCUGUGACAGCAAAUCUUUAGGUCGCUGGUUCGAUUCCGGCAGGUCGGAU
novelmiRNA-221	UGACCCGAAACCGAUCGAU	AAUUCGGUUUUGGUCGGA	AAUUCGGUUUUGGUCGGAUUCAACAUUUGUGACCCGAAACCGAUCGAU
novelmiRNA-222	CCGGGGGAUGGACUGGGAACGA	GGUCCUAGUUCCGAAAUUCUCGACU	GGUCCUAGUUCCGAAAUUCUCGACUGUUGGUGGGCUGCUUGAGCCGAACAGACCGCCUCGUGUCAGCCGGGGGAUGGACUGGGAACGA
novelmiRNA-223	GAGGAAGGAGAAGUCGAG	CUCUUUGCCCUUUCUCCC	GAGGAAGGAGAAGUCGAGGACGCGCAUGUUACCAUUCAAAGCGCACGAUAAAUCCUCUCUUUGCCCUUUCUCCC
novelmiRNA-224	UGGGUGGUGGUGCAUGGU	CGGCGUGGCCACCAUA	UGGGUGGUGGUGCAUGGUGACGGCGGCGUGGCCACCAUA
novelmiRNA-225	UCGCACGGUUGUCUGACA	GUAGAUGAUCGUUCUCAGG	GUAGAUGAUCGUUCUCAGGCAUUAUGUCUGGGAUGGUCGCACGGUUGUCUGACA
novelmiRNA-226	UGUCCCUGUCUACUAUCCAGC	UGGGUUAGAUGAUCUUAAGGGAUGGG	UGGGUUAGAUGAUCUUAAGGGAUGGGGGAAGCCCCUUAGGAUUAACGAGAUUCCCAUUGUCCCUGUCUACUAUCCAGC
novelmiRNA-227	UUAGAUUCACGCACGAACC	UUUGUGCGUGAAUCUAACG	UUUGUGCGUGAAUCUAACGCAGAAGUGGAAUGGAGAGAACGAGAAACUUUCGUUAGAUUCACGCACGAACC
novelmiRNA-228	GGGAAUCUCUCUGAUGCAC	UGCAAGUGACGAUGAAUA	UGCAAGUGACGAUGAAUAGACAGGGACAUCAGAAGUUCUAUAAUGAUGACUAAUGUCUAGAUGGGAAUCUCUCUGAUGCAC
novelmiRNA-229	GAUCCACGCUCACCGCAC	GCGGUGAGCGUGGAUCGA	GCGGUGAGCGUGGAUCGAACACGCGACCUUCAGAUCCACGCUCACCGCAC
novelmiRNA-230	GGAGGAAGGAGAAGUCGA	CUCUUUGCCCUUUCUCCCU	GGAGGAAGGAGAAGUCGAGGACGCGCAUGUUACCAUUCAAAGCGCACGAUAAAUCCUCUCUUUGCCCUUUCUCCCU
novelmiRNA-231	UUAGAUUCACGCACAAAAC	UUGUGCGUGAAUCUAAUC	UUGUGCGUGAAUCUAAUCCAACAACAAGAUAGGAUUACUACAUGAGCAUACGAAUUAGAUUCACGCACAAAAC
novelmiRNA-232	AGGGCAGAGGCCUUUGGUG	CCAAUAUUUAUCUCAUGCCUUUC	AGGGCAGAGGCCUUUGGUGUCCCUUUCAGUCAAGAAUUGGGGCUUCACAAUUACUAGCCAAUAUUUAUCUCAUGCCUUUC
novelmiRNA-233	UAGCUGCCGACUCAUUCAUCCA	AGUGAAUGAUGCGGGAGACAAAU	UAGCUGCCGACUCAUUCAUCCAAAUGUUGAGUGUAAGCGAAUAAAUAUACUCAGCAGAUGAGUGAAUGAUGCGGGAGACAAAU
novelmiRNA-234	AGCGGGGUAGAGGAAUUGGUCAAC	GGUUCGAAUCCUGUCCCCGCAUA	AGCGGGGUAGAGGAAUUGGUCAACUCAUCAGGCUCAUGACCUGAAGAUUACAGGUUCGAAUCCUGUCCCCGCAUA
novelmiRNA-235	CUAAGUUGGUAUCAGAGCCU	CCUUUGAGCUAGCUUUUGG	CCUUUGAGCUAGCUUUUGGGGUUGAAUUAGGUCCAAACCCACAUUCUAAGUUGGUAUCAGAGCCU
novelmiRNA-236	ACAGACUACAAUUAUCUGAUCUAU	UGAAGUGAUGAUAUCGUCUUCUGAAU	UGAAGUGAUGAUAUCGUCUUCUGAAUUCUUCUGUGUCGACUUUAUACAAACAGACUACAAUUAUCUGAUCUAU
novelmiRNA-237	CUGACCUUAGCUCAGUUGGU	UAGUAUCCGGCAGGUCGGAU	CUGACCUUAGCUCAGUUGGUAAAGCGGAGGACUGCAGUGGACUAGUAUCCGGCAGGUCGGAU
novelmiRNA-238	UCCGUUCUGUUGAGAAGUGUAUGG	CUGCGUUGUUAACAGUACGGAUC	CUGCGUUGUUAACAGUACGGAUCAUUCUUUCAGAACGUCCGUUCUGUUGAGAAGUGUAUGG
novelmiRNA-239	AGCUGCCGACUCAUUCAUC	UGAAUGAUGCGGGAGACAAA	AGCUGCCGACUCAUUCAUCCAAAUGUUGAGUGUAAGCGAAUAAAUAUACUCAGCAGAUGAGUGAAUGAUGCGGGAGACAAA
novelmiRNA-240	UAUGUGUCUAAGAUGUCUUU	GGUAUAACUUAGAAGUGGUUU	UAUGUGUCUAAGAUGUCUUUCAUAUACUUUGGGGUGUGUAAUAUAUAUCACCCAAGGUUAUGAGAAGGUAUAACUUAGAAGUGGUUU
novelmiRNA-241	UCGCUGCAAAACCUUGGGC	CCGGGCGGAGGGGCC	UCGCUGCAAAACCUUGGGCGGGAGCCCGGGCGGAGGGGCC
novelmiRNA-242	AGAACUCCGCAGUUAAGCG	AUUAACUUGGAGUAAUUA	AGAACUCCGCAGUUAAGCGUGAUUAACUUGGAGUAAUUA
novelmiRNA-243	AGUGGUCUAGUGGUAGAAUAGU	GAUUCUCCGCUGGUGCAUUACUUUG	AGUGGUCUAGUGGUAGAAUAGUGCCCUGUCACGGUUCAGACCUGGGUUUGAUUCUCCGCUGGUGCAUUACUUUG
novelmiRNA-244	GUGGGCAGAAGGGAAGGA	UGGUACCUGCUGCCCACCA	UGGUACCUGCUGCCCACCAUUCCUCCUCUGCUUUGAGAACCGUGUGAAUGGAGAGUGGGCAGAAGGGAAGGA
novelmiRNA-245	AGGGAUGUAGCGCAGCUUGGUAGC	CAAAUCCUGUCAUCCCUA	AGGGAUGUAGCGCAGCUUGGUAGCGUGUUUGUUUUGGGUACAAAAUGUCAUGGGUUCAAAUCCUGUCAUCCCUA
novelmiRNA-246	AUGCCUGUUCGAGCGUCAUA	UGGGGCUCGUCGCGAUGCGGCGGCC	AUGCCUGUUCGAGCGUCAUAACACCCCCUCCAGCUGCCUUUGUGUGGCUGCGGUGUUGGGGCUCGUCGCGAUGCGGCGGCC
novelmiRNA-247	CCGGGGGAUGGACUGGGA	CUAGUUCCGAAAUUCUCGACU	CUAGUUCCGAAAUUCUCGACUGUUGGUGGGCUGCUUGAGCCGAACAGACCGCCUCGUGUCAGCCGGGGGAUGGACUGGGA
novelmiRNA-248	UUGCUCUGAUGAUUCUUU	GGAAUUCUCGGAGAUGUC	UUGCUCUGAUGAUUCUUUGCUAAGAUGAGCCUUGGCUUUCUCUGAAAGGAAUUCUCGGAGAUGUC
novelmiRNA-249	ACGUCGCUUCGAUUCGUC	AGAAUGGAUUGCGUUGUUUG	ACGUCGCUUCGAUUCGUCAUCCGCGGAUUUCACAAUUCGGAUGCUGAGAAUGGAUUGCGUUGUUUG
novelmiRNA-250	UGUGAAUGAUGCGGGAGA	UGCCGACUCAUCCAUCCA	UGCCGACUCAUCCAUCCAAACACUUCUGGUAAAAAGAAAAGAGAUUUUAUACCACAGUGGCUGUGUGAAUGAUGCGGGAGA
novelmiRNA-251	AUGCGUCCCGGUCGGAUG	GCCGAUCGAUUCGGGUCGUGG	AUGCGUCCCGGUCGGAUGCGGAACGGAGCAAUCCGGUCCGCCGAUCGAUUCGGGUCGUGG
novelmiRNA-252	GCUGGAAUAGCUCAGUUGG	UCCUUCUAGCGAUUUCCCUU	GCUGGAAUAGCUCAGUUGGCUAGAGCGUGUGGCUGUUAACCACAAGGUCGGAGGUUCAAGCCCUCCUUCUAGCGAUUUCCCUU
novelmiRNA-253	CAUUGUCAGGUGGGGCGUG	UGGCUCCAAGCUUGUUAAGUGUC	CAUUGUCAGGUGGGGCGUGGAGACUAUGGCUCCAAGCUUGUUAAGUGUC
novelmiRNA-254	UGUGAAUGAUGCGGGAGA	UGCCGACUCAUCCAUCCA	UGCCGACUCAUCCAUCCAAACACUCGUGGUAGAGAAACGAUAAAUUUAAACCGCAGUGACUGUGUGAAUGAUGCGGGAGA
novelmiRNA-255	GUGUGCUGUCCCUAUUGGGC	CGUCGGGGCAUAAGCGCCCU	GUGUGCUGUCCCUAUUGGGCUGGGCCCUUCCCCAAAAGGCCCCACCGUCGGGGCAUAAGCGCCCU
novelmiRNA-256	AUCUGCCGACUCAUCCAUCCA	UGUGAAUGAUGCGGGAGAU	AUCUGCCGACUCAUCCAUCCAAACACUUCUGGUAAAAAGAAAAGAGAUUUUAUACCACAGUGGCUGUGUGAAUGAUGCGGGAGAU
novelmiRNA-257	AUUGUUGGAACUGGAUUGGAACG	UUCUAAUAUGCAGCGCCAAGCAGUUC	UUCUAAUAUGCAGCGCCAAGCAGUUCCGCUUUCUCGGUCCGAGAAAUGCAUUGUUGGAACUGGAUUGGAACG
novelmiRNA-258	AUGCCUGUUCGAGCGUCAUA	UGGGGCUCGUCGCGAUGCGGCGGCC	AUGCCUGUUCGAGCGUCAUAACACCCCCUCCAGCUGCCUUUGUGUGGCUGCGGUGUUGGGGCUCGUCGCGAUGCGGCGGCC
novelmiRNA-259	UUUGGGAUUUAUGGUUUAGGGUUU	AACCGCAACCGUAUUCCGGAUG	AACCGCAACCGUAUUCCGGAUGCCUAAAGUAGGAUUUAGGUUUUAAAGUUUGGGAUUUAUGGUUUAGGGUUU
novelmiRNA-260	AGCUGCCGACUCAUUCAUC	UGAAUGAUGCGGGAGACAAA	AGCUGCCGACUCAUUCAUCCAAAUGCUGAGUGAAAGCGAAGAAAGAUACUCAGCAAAUGAGUGAAUGAUGCGGGAGACAAA
novelmiRNA-261	ACAGAGAAUUAGGGUUCGAUC	UCGAAAUUGAUUGUUUGUUG	ACAGAGAAUUAGGGUUCGAUCACGUUCCAUUCAUCAAUGUCGCGUUUGGCGAAAUUGUUUGGGAGAUCGAAAUUGAUUGUUUGUUG
novelmiRNA-262	CCAAUCAGAACGUGACACGUG	UGUGUCACGUUCUGAUUGCAU	UGUGUCACGUUCUGAUUGCAUGUUGACUCUAUGGACGAUGAAAAUGCAUUGUUAUUGUCAACGUCCAAUCAGAACGUGACACGUG
novelmiRNA-263	ACCCUCUAAGCCUAAGUAAC	UGAGAAAGGCUGAAUGG	UGAGAAAGGCUGAAUGGUCCAGGAUCGCUUUUACGCGAGAAAUAAGGACCACCCUCUAAGCCUAAGUAAC
novelmiRNA-264	CUUAAGAAGAUGGCACCC	GUGUGGUUGUUCUGUUGGUA	CUUAAGAAGAUGGCACCCCCCAAUGGAAGGGCCAUUCUUGUCCUCAGGGGAAGGUGUGGUUGUUCUGUUGGUA
