# Supplementary material for: Identification of microRNAs involved in lipid biosynthesis and seed size in developing sea buckthorn seeds using high-throughput sequencing
Source: Sci Rep. 2018 Mar 5;8:4022. doi: 10.1038/s41598-018-22464-w (PMC5838164; doi:10.1038/s41598-018-22464-w)
Supplement: Supplementary file 8 — Supplementary Table S7 [file 41598_2018_22464_MOESM8_ESM.xls]

## Sheet: Sheet1
Table S7. List novel miRNAs identified in developing sea buckthorn seeds and their read counts in eight sRNA libraries.
miRNA name	SJ1-G	SJ1-G/Y	SJ1-Y/O	SJ1-O/R	XE3-G	XE3-G/Y	XE3-Y/O	XE3-O/R
novelmiRNA-1	0	0	0	103.593	0	0	0	0
novelmiRNA-2	24.4252	0	0	0	0	0	0	0
novelmiRNA-3	0	0	0	0	0	0	0	3172.09
novelmiRNA-4	0	59.3168	0	181.288	0	0	0	0
novelmiRNA-5	119.905	167.165	374.986	168.339	100.524	215.715	87.962	0
novelmiRNA-6	0	2841.81	0	3250.24	0	22650.1	0	0
novelmiRNA-7	0	145.596	474.982	660.408	0	194.143	0	0
novelmiRNA-8	0	0	0	0	16.754	0	0	0
novelmiRNA-9	0	0	0	5451.6	0	0	0	0
novelmiRNA-10	0	0	0	0	0	0	0	66.7809
novelmiRNA-11	0	10.7849	0	0	0	0	0	0
novelmiRNA-12	142.11	97.0638	0	0	211.101	0	0	0
novelmiRNA-13	0	0	0	0	0	0	0	178.082
novelmiRNA-14	0	102.456	0	0	0	237.286	0	0
novelmiRNA-15	0	0	0	0	26.8064	0	0	0
novelmiRNA-16	42.1889	48.5319	0	0	0	0	0	122.432
novelmiRNA-17	0	0	0	0	0	0	31.9862	0
novelmiRNA-18	0	0	0	0	0	0	0	33.3905
novelmiRNA-19	0	0	0	0	0	0	15.9931	0
novelmiRNA-20	0	0	24.9991	0	0	0	0	0
novelmiRNA-21	0	0	0	0	0	0	79.9655	0
novelmiRNA-22	0	0	0	0	0	0	31.9862	0
novelmiRNA-23	0	0	0	207.187	0	0	0	0
novelmiRNA-24	0	318.154	0	0	0	0	0	0
novelmiRNA-25	308.645	841.22	0	297.831	0	0	231.9	0
novelmiRNA-26	0	129.418	0	310.78	0	0	0	0
novelmiRNA-27	4976.07	12828.6	45335.8	41035.9	7287.99	28086.1	8692.24	25988.9
novelmiRNA-28	0	490.712	0	0	0	0	575.751	0
novelmiRNA-29	264.236	0	0	0	0	0	0	0
novelmiRNA-30	0	0	162.494	0	0	0	0	155.822
novelmiRNA-31	0	0	1112.46	0	0	366.715	0	0
novelmiRNA-32	0	0	62.4977	0	0	0	0	0
novelmiRNA-33	0	0	0	0	0	0	7.99655	0
novelmiRNA-34	37.748	0	0	0	63.6652	0	0	0
novelmiRNA-35	0	0	0	4493.36	0	0	0	0
novelmiRNA-36	4463.15	4233.06	0	0	0	0	0	9716.63
novelmiRNA-37	0	204.913	0	440.272	87.1209	345.144	167.927	211.473
novelmiRNA-38	0	0	0	0	0	0	0	77.9111
novelmiRNA-39	0	0	0	233.085	0	0	0	0
novelmiRNA-40	0	0	799.97	0	0	0	0	0
novelmiRNA-41	0	0	0	841.696	0	0	0	0
novelmiRNA-42	0	0	0	0	0	0	0	55.6508
novelmiRNA-43	0	0	0	0	0	0	183.921	0
novelmiRNA-44	3486.14	6621.91	9774.63	0	3866.83	7873.59	2782.8	3428.09
novelmiRNA-45	0	0	0	168.339	0	0	0	0
novelmiRNA-46	0	0	0	362.577	0	0	0	0
novelmiRNA-47	0	0	0	0	0	312.786	191.917	0
novelmiRNA-48	3956.88	10127	0	0	0	10807.3	20935	14168.7
novelmiRNA-49	0	0	0	0	0	32.3572	0	0
novelmiRNA-50	0	0	0	0	0	0	23.9896	0
novelmiRNA-51	0	0	0	2343.8	0	0	1135.51	0
novelmiRNA-52	115.464	0	0	0	0	0	0	0
novelmiRNA-53	0	0	0	0	0	0	343.851	0
novelmiRNA-54	0	0	0	0	0	43.143	0	0
novelmiRNA-55	0	0	0	0	0	0	10107.6	0
novelmiRNA-56	0	0	0	0	425.552	0	0	0
novelmiRNA-57	0	0	0	0	0	21.5715	0	0
novelmiRNA-58	0	32.3546	0	0	0	0	0	0
novelmiRNA-59	0	0	0	0	0	0	7.99655	0
novelmiRNA-60	0	0	0	0	0	21.5715	0	0
novelmiRNA-61	0	0	0	0	97.1733	0	0	0
novelmiRNA-62	0	0	187.493	0	0	0	0	0
novelmiRNA-63	0	0	0	0	46.9112	0	0	0
novelmiRNA-64	28.8661	0	0	1333.76	0	0	0	0
novelmiRNA-65	35.5275	0	0	0	0	0	0	0
novelmiRNA-66	0	0	0	0	0	0	1623.3	0
novelmiRNA-67	177.638	426.002	1562.44	1010.04	157.488	0	415.82	612.159
novelmiRNA-68	0	0	0	129.492	0	0	0	0
novelmiRNA-69	91.0393	167.165	0	0	0	0	0	0
novelmiRNA-70	0	0	13437	0	0	0	0	0
novelmiRNA-71	0	0	0	0	0	0	1887.18	0
novelmiRNA-72	0	16.1773	0	0	0	0	47.9793	0
novelmiRNA-73	0	48.5319	0	0	0	0	0	0
novelmiRNA-74	117.685	469.142	1674.94	2097.77	187.645	593.216	807.651	1357.88
novelmiRNA-75	24.4252	0	0	0	0	0	0	0
novelmiRNA-76	0	0	16174.4	0	3434.57	0	0	0
novelmiRNA-77	0	0	0	0	170.891	0	0	0
novelmiRNA-78	257.575	177.95	0	194.238	190.996	0	151.934	0
novelmiRNA-79	0	102.456	0	0	0	0	0	0
novelmiRNA-80	0	0	0	543.865	0	0	0	0
novelmiRNA-81	0	0	0	0	0	0	0	33.3905
novelmiRNA-82	17.7638	32.3546	0	0	33.508	0	31.9862	0
novelmiRNA-83	0	0	124.995	0	0	0	0	0
novelmiRNA-84	0	0	0	0	0	0	0	5086.48
novelmiRNA-85	0	0	0	0	0	97.0717	0	0
novelmiRNA-86	0	0	0	0	0	21.5715	0	0
novelmiRNA-87	24.4252	75.4941	0	0	0	0	0	0
novelmiRNA-88	182.079	0	0	0	73.7176	0	0	0
novelmiRNA-89	0	0	0	0	0	0	119.948	0
novelmiRNA-90	0	0	0	194.238	0	0	0	155.822
novelmiRNA-91	0	0	0	893.493	0	0	0	0
novelmiRNA-92	0	0	0	142.441	0	0	0	0
novelmiRNA-93	0	0	0	0	0	21.5715	0	0
novelmiRNA-94	0	0	0	0	0	64.7144	0	0
novelmiRNA-95	0	53.9243	0	0	0	0	79.9655	0
novelmiRNA-96	0	0	0	932.341	318.326	0	0	0
novelmiRNA-97	0	0	0	0	1732.36	0	0	0
novelmiRNA-98	0	0	0	0	0	0	0	33.3905
novelmiRNA-99	0	0	0	246.034	0	0	0	0
novelmiRNA-100	0	0	0	0	0	0	1887.18	0
novelmiRNA-101	19.9842	0	0	0	0	0	0	0
novelmiRNA-102	46.6299	91.6714	0	0	110.576	280.429	159.931	0
novelmiRNA-103	264.236	0	0	0	0	0	0	0
novelmiRNA-104	0	53.9243	0	0	0	0	0	0
novelmiRNA-105	0	0	0	0	0	0	0	1113.02
novelmiRNA-106	0	0	299.989	0	0	0	0	0
novelmiRNA-107	0	0	0	0	26.8064	0	103.955	0
novelmiRNA-108	0	0	0	0	50.262	0	0	0
novelmiRNA-109	48.8504	0	0	0	0	0	0	0
novelmiRNA-110	24.4252	0	0	0	0	0	0	0
novelmiRNA-111	0	0	0	0	0	0	1303.44	2660.11
novelmiRNA-112	0	0	0	220.136	0	0	0	0
novelmiRNA-113	0	0	174.993	0	0	0	0	0
novelmiRNA-114	0	0	0	0	0	0	0	44.5206
novelmiRNA-115	0	0	0	0	0	43.143	0	0
novelmiRNA-116	0	0	0	30249.3	0	0	0	0
novelmiRNA-117	0	0	0	0	0	32.3572	0	0
novelmiRNA-118	408.567	0	0	284.882	355.185	0	0	0
novelmiRNA-119	0	0	0	0	0	0	211629	0
novelmiRNA-120	0	0	0	0	0	0	0	1113.02
novelmiRNA-121	0	0	0	0	0	0	71.9689	0
novelmiRNA-122	0	0	0	18983.5	0	0	0	0
novelmiRNA-123	139.89	0	987.463	1191.32	0	0	0	556.508
novelmiRNA-124	0	0	0	479.119	0	0	0	0
novelmiRNA-125	0	0	0	0	0	53.9287	0	0
novelmiRNA-126	0	0	0	0	0	0	0	278.254
novelmiRNA-127	168.756	426.002	0	0	308.274	0	567.755	0
novelmiRNA-128	0	0	0	18983.5	0	0	0	0
novelmiRNA-129	417.448	0	0	0	512.673	0	0	0
novelmiRNA-130	0	0	0	0	0	118.643	0	0
novelmiRNA-131	0	0	137.495	0	0	0	0	0
novelmiRNA-132	0	0	0	220.136	0	0	0	77.9111
novelmiRNA-133	0	0	0	0	0	0	143.938	0
novelmiRNA-134	4.44094	0	0	0	0	0	0	0
novelmiRNA-135	0	0	0	0	0	0	0	100.171
novelmiRNA-136	0	727.979	1799.93	0	0	0	703.696	612.159
novelmiRNA-137	0	0	0	0	0	0	0	55.6508
novelmiRNA-138	0	0	0	0	0	0	0	22.2603
novelmiRNA-139	4.44094	0	0	0	0	0	0	0
novelmiRNA-140	0	134.811	0	0	56.9636	0	0	0
novelmiRNA-141	68.8346	0	0	271.933	0	0	0	0
novelmiRNA-142	0	10.7849	0	0	0	0	0	0
novelmiRNA-143	0	0	87.4967	0	0	0	0	0
novelmiRNA-144	0	0	162.494	0	0	0	0	155.822
novelmiRNA-145	914.834	0	0	2486.24	750.58	0	0	0
novelmiRNA-146	0	70.1016	0	0	0	0	0	0
novelmiRNA-147	0	0	0	0	0	204.929	0	155.822
novelmiRNA-148	19.9842	0	0	0	0	0	0	0
novelmiRNA-149	1541.01	0	13224.5	0	1524.61	10063.1	4366.11	7869.02
novelmiRNA-150	48.8504	0	749.972	0	0	0	959.585	0
novelmiRNA-151	0	0	0	0	0	0	0	22.2603
novelmiRNA-152	0	0	0	0	0	0	15.9931	0
novelmiRNA-153	0	0	0	362.577	0	0	0	400.686
novelmiRNA-154	0	0	0	0	0	0	0	33.3905
novelmiRNA-155	0	0	112.496	0	0	0	0	0
novelmiRNA-156	0	0	0	0	0	16189.4	0	20179
novelmiRNA-157	0	0	0	220.136	0	0	0	0
novelmiRNA-158	0	0	0	38.8475	0	0	0	0
novelmiRNA-159	0	183.343	0	0	0	0	95.9585	0
novelmiRNA-160	0	0	0	0	0	0	263.886	0
novelmiRNA-161	0	0	62.4977	0	0	0	0	0
novelmiRNA-162	0	0	0	0	0	0	31.9862	0
novelmiRNA-163	24.4252	0	0	0	0	0	0	0
novelmiRNA-164	0	0	124.995	0	0	0	0	0
novelmiRNA-165	48.8504	0	0	0	0	0	0	0
novelmiRNA-166	0	26.9622	0	0	0	0	0	0
novelmiRNA-167	0	0	0	0	0	0	23.9896	0
novelmiRNA-168	0	0	0	505.018	0	0	0	0
novelmiRNA-169	0	0	0	129.492	0	0	0	0
novelmiRNA-170	0	1040.74	0	0	0	0	0	767.981
novelmiRNA-171	0	0	0	0	0	0	119.948	0
novelmiRNA-172	0	0	37.4986	0	0	0	0	0
novelmiRNA-173	0	0	174.993	0	0	0	0	0
novelmiRNA-174	0	0	0	38.8475	0	0	39.9827	0
novelmiRNA-175	0	0	0	0	0	21.5715	0	0
novelmiRNA-176	0	0	0	0	43.5604	0	0	0
novelmiRNA-177	0	0	0	0	0	0	247.893	144.692
novelmiRNA-178	0	97.0638	0	0	0	0	0	0
novelmiRNA-179	0	0	0	103.593	0	0	0	0
novelmiRNA-180	0	0	0	0	0	0	0	189.213
novelmiRNA-181	0	0	0	0	0	0	7996.55	0
novelmiRNA-182	0	0	0	103.593	0	0	0	0
novelmiRNA-183	0	0	0	77.695	0	0	0	0
novelmiRNA-184	0	0	0	3509.23	0	0	0	0
novelmiRNA-185	119.905	177.95	187.493	0	33.508	399.072	39.9827	0
novelmiRNA-186	0	0	0	0	0	6417.52	0	0
novelmiRNA-187	0	0	0	0	0	237.286	119.948	0
novelmiRNA-188	0	0	0	12.9492	0	0	0	0
novelmiRNA-189	0	0	0	194.238	0	0	0	0
novelmiRNA-190	0	0	0	116.543	0	0	0	0
novelmiRNA-191	0	0	0	0	0	43.143	0	0
novelmiRNA-192	0	0	0	0	0	0	31.9862	0
novelmiRNA-193	0	0	0	0	0	226.501	0	0
novelmiRNA-194	51.0708	0	0	0	0	0	0	0
novelmiRNA-195	0	0	287.489	0	0	0	0	0
novelmiRNA-196	0	0	0	0	0	21.5715	0	0
novelmiRNA-197	0	48.5319	0	0	0	0	0	0
novelmiRNA-198	0	53.9243	199.993	0	50.262	0	0	0
novelmiRNA-199	0	0	0	0	0	0	0	55.6508
novelmiRNA-200	0	0	0	181.288	0	0	0	0
novelmiRNA-201	0	0	16174.4	0	3434.57	0	0	0
novelmiRNA-202	0	0	137.495	0	0	0	0	0
novelmiRNA-203	4.44094	0	0	0	0	0	0	0
novelmiRNA-204	0	0	0	51.7967	0	0	0	511.987
novelmiRNA-205	0	0	0	1139.53	0	0	159.931	0
novelmiRNA-206	0	0	0	0	67.016	0	0	0
novelmiRNA-207	77.7165	0	0	0	0	0	0	0
novelmiRNA-208	0	0	0	0	113.927	0	0	0
novelmiRNA-209	0	124959	0	0	0	0	0	0
novelmiRNA-210	0	0	99.9963	0	0	0	0	0
novelmiRNA-211	0	0	0	64.7459	0	107.857	0	0
novelmiRNA-212	0	150.988	0	0	0	0	0	0
novelmiRNA-213	0	878.967	0	0	0	916.788	0	378.425
novelmiRNA-214	0	0	162.494	0	0	0	0	0
novelmiRNA-215	24.4252	0	0	0	0	0	0	0
novelmiRNA-216	0	0	0	0	0	0	0	1814.22
novelmiRNA-217	0	0	0	0	0	0	0	66.7809
novelmiRNA-218	0	0	0	64.7459	0	0	0	0
novelmiRNA-219	282	0	0	0	0	798.145	0	1925.52
novelmiRNA-220	0	0	0	170567	0	0	0	155199
novelmiRNA-221	15.5433	0	0	0	0	0	0	0
novelmiRNA-222	0	469.142	2237.42	0	0	539.287	103.955	1035.1
novelmiRNA-223	0	0	0	621.56	77.0685	0	0	100.171
novelmiRNA-224	0	0	162.494	0	0	0	0	0
novelmiRNA-225	0	0	0	0	0	0	0	166.952
novelmiRNA-226	0	0	0	0	0	0	0	4407.54
novelmiRNA-227	0	59.3168	0	181.288	0	0	0	0
novelmiRNA-228	0	0	0	0	217.802	0	0	0
novelmiRNA-229	0	0	0	0	0	0	0	33.3905
novelmiRNA-230	0	194.128	0	0	0	0	0	0
novelmiRNA-231	0	59.3168	0	0	0	0	0	0
novelmiRNA-232	0	0	0	103.593	0	0	0	66.7809
novelmiRNA-233	0	0	0	0	0	226.501	0	0
novelmiRNA-234	3956.88	10127	0	0	0	10807.3	20935	14168.7
novelmiRNA-235	0	0	0	0	26.8064	0	0	0
novelmiRNA-236	0	0	0	0	113.927	0	0	0
novelmiRNA-237	71.0551	231.875	599.978	0	0	0	95.9585	0
novelmiRNA-238	0	0	0	0	30.1572	0	0	0
novelmiRNA-239	0	188.735	0	0	207.75	0	175.924	0
novelmiRNA-240	0	0	62.4977	0	0	0	0	0
novelmiRNA-241	0	0	0	1592.75	0	0	0	0
novelmiRNA-242	304.204	0	0	2007.12	0	0	423.817	1302.23
novelmiRNA-243	0	0	0	0	0	0	519.775	0
novelmiRNA-244	0	0	0	0	0	21.5715	0	0
novelmiRNA-245	0	0	0	0	0	0	0	3895.55
novelmiRNA-246	0	0	662.475	4778.25	40.2096	0	0	623.289
novelmiRNA-247	0	0	0	0	93.8225	0	0	0
novelmiRNA-248	0	0	0	0	0	0	23.9896	0
novelmiRNA-249	0	9679.42	0	0	0	0	0	0
novelmiRNA-250	0	0	0	0	0	0	0	33.3905
novelmiRNA-251	0	2507.48	0	0	0	0	0	0
novelmiRNA-252	279.779	0	0	2058.92	0	0	0	0
novelmiRNA-253	42.1889	0	0	349.628	0	0	0	0
novelmiRNA-254	0	0	0	0	0	0	0	55.6508
novelmiRNA-255	0	10.7849	0	0	0	0	0	33.3905
novelmiRNA-256	0	0	0	0	0	0	7.99655	0
novelmiRNA-257	0	0	0	0	0	0	0	22.2603
novelmiRNA-258	0	0	662.475	4778.25	40.2096	0	0	623.289
novelmiRNA-259	0	48.5319	0	0	0	0	0	0
novelmiRNA-260	0	0	0	0	207.75	0	175.924	0
novelmiRNA-261	586.204	2512.87	0	4933.64	1223.04	1186.43	2758.81	1279.97
novelmiRNA-262	0	0	62.4977	0	0	0	0	0
novelmiRNA-263	0	0	0	0	16.754	0	0	0
novelmiRNA-264	0	0	0	0	0	0	0	22.2603
