# Supplementary material for: Identification of microRNAs involved in lipid biosynthesis and seed size in developing sea buckthorn seeds using high-throughput sequencing
Source: Sci Rep. 2018 Mar 5;8:4022. doi: 10.1038/s41598-018-22464-w (PMC5838164; doi:10.1038/s41598-018-22464-w)
Supplement: Supplementary file 9 — Supplementary Table S8 [file 41598_2018_22464_MOESM9_ESM.xls]

## Sheet: SJ1-G VS SJ1-GY
Table S8. Differential expression miRNAs for each of 16 pairwise comparison groups.
miRNA name	SJ1-G TPM (A)	SJ1-G/Y TPM (B)	Fold change (B/A)	Log2 fold change	Pvalue
lja-miR167b	153743	30995.7	0.201607	-2.31038	0.0347376
ath-miR858a	28877.2	8072.47	0.279545	-1.83885	0.0422073
gma-miR171t	195.401	1240.26	6.34724	2.66613	0.0489044
aly-miR166c-5p	11000.2	0	0	#NAME?	0.031447
aly-miR858-5p	28877.2	0	0	#NAME?	0.0211126
gma-miR166i-5p	105535	0	0	#NAME?	0.0488264
vvi-miR166b	105535	0	0	#NAME?	0.0488264
aly-miR166g-5p	0	111844	Inf	Inf	0.0352741
bna-miR167d	0	92151.3	Inf	Inf	0.0473015
lja-miR167c	0	90463.5	Inf	Inf	0.0468127
vvi-miR398c	0	47615.2	Inf	Inf	0.0497244

## Sheet: SJ1-G VS SJ1-YO
miRNA name	SJ1-G TPM (A)	SJ1-Y/O TPM (B)	Fold change (B/A)	Log2 fold change	Pvalue
ath-miR858a	28877.2	3474.87	0.120333	-3.0549	0.0458456
osa-miR396b-3p	2431.42	512.481	0.210775	-2.24623	0.0456875
aly-miR858-5p	28877.2	0	0	#NAME?	0.0347135
gma-miR164d	6563.71	0	0	#NAME?	0.0352289
gma-miR166i-5p	105535	0	0	#NAME?	0.0342037

## Sheet: SJ1-G VS SJ1-OR
miRNA name	SJ1-G TPM (A)	SJ1-O/R TPM (B)	Fold change (B/A)	Log2 fold change	Pvalue
vvi-miR396b	54541.4	6176.76	0.113249	-3.14243	0.0370971
aly-miR858-5p	28877.2	3327.94	0.115244	-3.11723	0.0370539
aly-miR166c-5p	11000.2	0	0	#NAME?	0.0211467
gma-miR164d	6563.71	0	0	#NAME?	0.020615
gma-miR166i-5p	105535	0	0	#NAME?	0.0179382
vvi-miR166b	105535	0	0	#NAME?	0.0179382
vvi-miR319e	218643	0	0	#NAME?	0.0159061
mdm-miR156w	0	52055.7	Inf	Inf	0.0197416
novelmiRNA-116	0	30249.3	Inf	Inf	0.0196409
novelmiRNA-122	0	18983.5	Inf	Inf	0.0189804
novelmiRNA-128	0	18983.5	Inf	Inf	0.0189804
smo-miR156a	0	32308.2	Inf	Inf	0.0197085
tcc-miR319	0	101250	Inf	Inf	0.0191252
csi-miR162-5p	5044.91	21560.4	4.27369	2.09548	0.0487333
gma-miR162a	5044.91	21560.4	4.27369	2.09548	0.0487333
novelmiRNA-27	4976.07	41035.9	8.24665	3.04381	0.0460719

## Sheet: SJ1-GY VS SJ1-YO
miRNA name	SJ1-G/Y TPM (A)	SJ1-Y/O TPM (B)	Fold change (B/A)	Log2 fold change	Pvalue
smo-miR156a	14699.8	2424.91	0.164962	-2.59979	0.0373695
aly-miR166g-5p	111844	0	0	#NAME?	0.0405858
mdm-miR390d	1558.41	0	0	#NAME?	0.51251
novelmiRNA-209	124959	0	0	#NAME?	0.0469261
vvi-miR319e	129510	0	0	#NAME?	0.0465792
cca-miR398	0	35498.7	Inf	Inf	0.0195489
gma-miR156k	0	67235	Inf	Inf	0.0149089
lja-miR167a	0	164331	Inf	Inf	0.00722298
novelmiRNA-222	469.142	2237.42	4.76917	2.25374	0.0467209

## Sheet: SJ1-GY VS SJ1-OR
miRNA name	SJ1-G/Y TPM (A)	SJ1-O/R TPM (B)	Fold change (B/A)	Log2 fold change	Pvalue
osa-miR396a-3p	2216.29	220.136	0.0993263	-3.33168	0.0358097
vvi-miR396b	33810.6	6176.76	0.182687	-2.45255	0.0328814
aly-miR166g-5p	111844	0	0	#NAME?	0.0378454
gma-miR166a-5p	6503.28	0	0	#NAME?	0.0319504
gma-miR390a-3p	587.775	0	0	#NAME?	0.0285335
novelmiRNA-58	32.3546	0	0	#NAME?	0.0408052
novelmiRNA-69	167.165	0	0	#NAME?	0.0352104
vvi-miR319e	129510	0	0	#NAME?	0.0325194
cca-miR398	0	61884.1	Inf	Inf	0.0506327
mdm-miR156w	0	52055.7	Inf	Inf	0.0559271
tcc-miR319	0	101250	Inf	Inf	0.0364591
novelmiRNA-74	469.142	2097.77	4.4715	2.16076	0.0460439

## Sheet: SJ1-YO VS SJ1-OR
miRNA name	SJ1-Y/O TPM (A)	SJ1-O/R TPM (B)	Fold change (B/A)	Log2 fold change	Pvalue
gma-miR156k	67235	0	0	#NAME?	0.0452274
lja-miR167a	164331	0	0	#NAME?	0.000464965
ath-miR156j	0	33603.1	Inf	Inf	0.0430286
csi-miR162-5p	0	21560.4	Inf	Inf	0.0486919
mdm-miR156w	0	52055.7	Inf	Inf	0.0277506
novelmiRNA-122	0	18983.5	Inf	Inf	0.0419574
novelmiRNA-128	0	18983.5	Inf	Inf	0.0495745
novelmiRNA-184	0	3509.23	Inf	Inf	0.0422228
novelmiRNA-220	0	170567	Inf	Inf	3.84412e-05
novelmiRNA-23	0	207.187	Inf	Inf	0.0473852
smo-miR156a	2424.91	32308.2	13.3235	3.7359	0.144081

## Sheet: XE3-G VS XE3-GY
miRNA name	XE3-G TPM (A)	XE3-G/Y TPM (B)	Fold change (B/A)	Log2 fold change	Pvalue
ath-miR858a	23703.6	0	0	#NAME?	0.0232282
lja-miR167c	34928.8	0	0	#NAME?	0.0150656
mtr-miR166e-5p	84748.5	0	0	#NAME?	0.00351325
tcc-miR319	126627	0	0	#NAME?	0.00132518
aly-miR156g-5p	0	27395.8	Inf	Inf	0.0347121
mtr-miR398b	0	11972.2	Inf	Inf	0.0460506
novelmiRNA-156	0	16189.4	Inf	Inf	0.0430087
novelmiRNA-234	0	10807.3	Inf	Inf	0.0468973
novelmiRNA-6	0	22650.1	Inf	Inf	0.0382065
pde-miR166b	0	150806	Inf	Inf	0.00451052
smo-miR156a	0	27395.8	Inf	Inf	0.0347121
vvi-miR319e	0	69222.9	Inf	Inf	0.015235
vvi-miR403b	0	14129.3	Inf	Inf	0.0445008

## Sheet: XE3-G VS XE3-YO
miRNA name	XE3-G TPM (A)	XE3-Y/O TPM (B)	Fold change (B/A)	Log2 fold change	Pvalue
lja-miR167b	145656	30514.8	0.209499	-2.25498	0.0451227
vvi-miR396b	60894.1	13730.1	0.225474	-2.14896	0.0461365
ath-miR858a	23703.6	0	0	#NAME?	0.0112137
gma-miR164d	1930.06	0	0	#NAME?	0.042394
lja-miR167a	34928.8	0	0	#NAME?	0.0473124
mtr-miR166e-5p	84748.5	0	0	#NAME?	0.019968
novelmiRNA-108	50.262	0	0	#NAME?	0.0479256
ptc-miR398b	38762.1	0	0	#NAME?	0.0364424
vvi-miR166b	84748.5	0	0	#NAME?	0.019968
gma-miR156o	0	34537.1	Inf	Inf	0.0472496
novelmiRNA-119	0	211629	Inf	Inf	0.00293558
novelmiRNA-234	0	20935	Inf	Inf	0.012029
pde-miR166b	0	141043	Inf	Inf	0.00729155
novelmiRNA-74	187.645	807.651	4.30415	2.10573	0.0384179
osa-miR5083	40.2096	175.924	4.37517	2.12934	0.038446

## Sheet: XE3-G VS XE3-OR
miRNA name	XE3-G TPM (A)	XE3-O/R TPM (B)	Fold change (B/A)	Log2 fold change	Pvalue
vvi-miR396b	60894.1	1469.18	0.0241268	-5.37322	0.0444921
mtr-miR319c-5p	125266	29684.1	0.236968	-2.07724	0.0464553
gma-miR168b	4667.67	1019.52	0.218422	-2.19481	0.0492061
mtr-miR166e-5p	84748.5	0	0	#NAME?	0.0098821
novelmiRNA-108	50.262	0	0	#NAME?	0.0484323
novelmiRNA-201	3434.57	0	0	#NAME?	0.0355027
ptc-miR398b	38762.1	0	0	#NAME?	0.0205407
tcc-miR319	126627	0	0	#NAME?	0.00599607
zma-miR162-3p	8779.1	0	0	#NAME?	0.0443862
csi-miR319	0	29472.7	Inf	Inf	0.0291185
far-miR156b	0	45344.3	Inf	Inf	0.0221616
gma-miR162a	0	12454.6	Inf	Inf	0.0414559
novelmiRNA-156	0	20179	Inf	Inf	0.0349346
novelmiRNA-220	0	155199	Inf	Inf	0.00662397
novelmiRNA-234	0	14168.7	Inf	Inf	0.0398322
novelmiRNA-36	0	9716.63	Inf	Inf	0.0443814
pde-miR166a	0	145571	Inf	Inf	0.00717465
ptc-miR403a	0	10907.6	Inf	Inf	0.0430486
smo-miR156a	0	23918.7	Inf	Inf	0.0323802
novelmiRNA-149	1524.61	7869.02	5.16132	2.36774	0.0389654
osa-miR5083	40.2096	255.994	6.36648	2.67049	0.0390539
hpa-miR156a	211.101	25232.1	119.526	6.90118	0.0458643

## Sheet: XE3-GY VS XE3-YO
miRNA name	XE3-G/Y TPM (A)	XE3-Y/O TPM (B)	Fold change (B/A)	Log2 fold change	Pvalue
novelmiRNA-185	399.072	39.9827	0.100189	-3.3192	0.0481135
lus-miR397b	129.429	15.9931	0.123567	-3.01664	0.0488
gma-miR171i-5p	1531.58	191.917	0.125307	-2.99646	0.0375435
aly-miR156g-5p	27395.8	0	0	#NAME?	0.00564662
ath-miR394a	2318.93	0	0	#NAME?	0.030427
ghr-miR390b	1812	0	0	#NAME?	0.0348893
ghr-miR390c	1812	0	0	#NAME?	0.0348893
lja-miR167a	106649	0	0	#NAME?	0.00469928
novelmiRNA-130	118.643	0	0	#NAME?	0.0476469
novelmiRNA-191	43.143	0	0	#NAME?	0.0476824
novelmiRNA-156	16189.4	0	0	#NAME?	0.00861787
novelmiRNA-186	6417.52	0	0	#NAME?	0.0146242
novelmiRNA-213	916.788	0	0	#NAME?	0.0473956
novelmiRNA-219	798.145	0	0	#NAME?	0.0498669
novelmiRNA-6	22650.1	0	0	#NAME?	0.00684888
smo-miR156a	27395.8	0	0	#NAME?	0.00564662
stu-miR171a-5p	1154.07	0	0	#NAME?	0.0431993
vvi-miR319e	69222.9	0	0	#NAME?	0.0124636
vvi-miR403b	14129.3	0	0	#NAME?	0.0492541
zma-miR159i-3p	2318.93	0	0	#NAME?	0.030427
ath-miR156g	0	575.751	Inf	Inf	0.0454003
csi-miR162-5p	0	25181.1	Inf	Inf	0.0295957
gma-miR156o	0	34537.1	Inf	Inf	0.0168389
lja-miR167c	0	30290.9	Inf	Inf	0.0215707
mdm-miR390c	0	647.72	Inf	Inf	0.0432758
mtr-miR390	0	1079.53	Inf	Inf	0.0339702
novelmiRNA-100	0	1887.18	Inf	Inf	0.0241704
novelmiRNA-111	0	1303.44	Inf	Inf	0.0306044
novelmiRNA-119	0	211629	Inf	Inf	3.94842e-05
novelmiRNA-55	0	10107.6	Inf	Inf	0.00795839
novelmiRNA-66	0	1623.3	Inf	Inf	0.0267456
novelmiRNA-71	0	1887.18	Inf	Inf	0.0241704
osa-miR166d-5p	0	5677.55	Inf	Inf	0.0107351
tcc-miR319	0	49954.4	Inf	Inf	0.00793618
zma-miR162-3p	0	25181.1	Inf	Inf	0.0295957

[truncated: 6 more sheets: XE3-GY VS XE3-OR, XE3-YO VS XE3-OR, SJ1-G VS XE3-G, SJ1-GY VS XE3-GY, SJ1-YO VS XE3-YO, SJ1-OR VS XE3-OR]
