# Supplementary material for: Identification of microRNAs involved in lipid biosynthesis and seed size in developing sea buckthorn seeds using high-throughput sequencing
Source: Sci Rep. 2018 Mar 5;8:4022. doi: 10.1038/s41598-018-22464-w (PMC5838164; doi:10.1038/s41598-018-22464-w)
Supplement: Supplementary file 10 — Supplementary Table S9 [file 41598_2018_22464_MOESM10_ESM.xls]

## Sheet: miRNA_Target_Annotation
Table S9. Predicted targets for known and novel miRNAs and their functional annotations.
miRNA name	Target unigene ID	Nr protein ID	Nr description	COG ID	COG description	Uniprot ID	Uniprot description	GO_ID	KEGG ID	KEGG name	KEGG definition	KEGG EC	Pathway ID and description
gma-miR6300	c146726_g1_i1	gi|731372243|ref|XP_010649985.1|	PREDICTED: uncharacterized protein LOC100268093 isoform X1 [Vitis vinifera]	--	--	--	--	--	--	--	--	--	--
gma-miR6300	c146726_g1_i4	--	--	--	--	--	--	--	--	--	--	--	--
sbi-miR397-5p	c61040_g1_i1	--	--	gnl|CDD|229205	KOG1263, KOG1263, KOG1263, Multicopper oxidases [Secondary metabolites biosynthesis, transport and catabolism].	sp|Q9SIY8|LAC5_ARATH	Laccase-5 OS=Arabidopsis thaliana GN=LAC5 PE=2 SV=1	--	--	--	--	--	--
sbi-miR397-5p	c132252_g6_i1	--	--	--	--	--	--	--	--	--	--	--	--
sbi-miR397-5p	c144073_g4_i2	gi|596020058|ref|XP_007218932.1|	hypothetical protein PRUPE_ppa003349mg [Prunus persica]<>hypothetical protein PRUPE_ppa003349mg [Prunus persica]	gnl|CDD|229205	KOG1263, KOG1263, KOG1263, Multicopper oxidases [Secondary metabolites biosynthesis, transport and catabolism].	sp|Q9SIY8|LAC5_ARATH	Laccase-5 OS=Arabidopsis thaliana GN=LAC5 PE=2 SV=1	GO:0046688	K05909	E1.10.3.2	laccase	EC:1.10.3.2
sbi-miR397-5p	c144073_g4_i3	gi|703063722|ref|XP_010087026.1|	Cation/H(+) antiporter 15 [Morus notabilis]<>Cation/H(+) antiporter 15 [Morus notabilis]	gnl|CDD|229205	KOG1263, KOG1263, KOG1263, Multicopper oxidases [Secondary metabolites biosynthesis, transport and catabolism].	sp|Q9SIY8|LAC5_ARATH	Laccase-5 OS=Arabidopsis thaliana GN=LAC5 PE=2 SV=1	--	K05909	E1.10.3.2	laccase	EC:1.10.3.2
sbi-miR397-5p	c144073_g4_i4	gi|502130076|ref|XP_004500522.1|	PREDICTED: laccase-12-like [Cicer arietinum]	gnl|CDD|229205	KOG1263, KOG1263, KOG1263, Multicopper oxidases [Secondary metabolites biosynthesis, transport and catabolism].	sp|Q9SIY8|LAC5_ARATH	Laccase-5 OS=Arabidopsis thaliana GN=LAC5 PE=2 SV=1	GO:0052716	--	--	--	--	--
sbi-miR397-5p	c304029_g1_i1	--	--	--	--	--	--	--	--	--	--	--	--
mdm-miR156u	c75324_g1_i2	gi|694332281|ref|XP_009356783.1|	PREDICTED: squamosa promoter-binding protein 1-like [Pyrus x bretschneideri]	--	--	sp|Q38741|SBP1_ANTMA	Squamosa promoter-binding protein 1 OS=Antirrhinum majus GN=SBP1 PE=2 SV=1	--	--	--	--	--	--
mdm-miR156u	c121798_g1_i2	gi|743942418|ref|XP_011015707.1|	PREDICTED: uncharacterized protein LOC105119281 [Populus euphratica]	--	--	--	--	--	--	--	--	--	--
mdm-miR156u	c122882_g2_i1	gi|659127620|ref|XP_008463797.1|	PREDICTED: squamosa promoter-binding protein 1-like [Cucumis melo]	--	--	sp|Q38741|SBP1_ANTMA	Squamosa promoter-binding protein 1 OS=Antirrhinum majus GN=SBP1 PE=2 SV=1	--	--	--	--	--	--
mdm-miR156u	c128316_g1_i2	gi|595846840|ref|XP_007209206.1|	hypothetical protein PRUPE_ppa006611mg [Prunus persica]<>hypothetical protein PRUPE_ppa006611mg [Prunus persica]	--	--	sp|P0DI11|SP13B_ARATH	Squamosa promoter-binding-like protein 13B OS=Arabidopsis thaliana GN=SPL13B PE=3 SV=1	--	--	--	--	--	--
mdm-miR156u	c128316_g1_i3	gi|645268369|ref|XP_008239496.1|	PREDICTED: squamosa promoter-binding-like protein 13A [Prunus mume]	--	--	sp|P0DI11|SP13B_ARATH	Squamosa promoter-binding-like protein 13B OS=Arabidopsis thaliana GN=SPL13B PE=3 SV=1	--	--	--	--	--	--
mdm-miR156u	c129545_g1_i1	gi|657978819|ref|XP_008381353.1|	PREDICTED: uncharacterized oxidoreductase At4g09670 isoform X1 [Malus domestica]	gnl|CDD|230680	KOG2741, KOG2741, KOG2741, Dimeric dihydrodiol dehydrogenase [Carbohydrate transport and metabolism, Secondary metabolites biosynthesis, transport and catabolism].	sp|Q9SZ83|Y4967_ARATH	Uncharacterized oxidoreductase At4g09670 OS=Arabidopsis thaliana GN=At4g09670 PE=1 SV=1	--	--	--	--	--	--
mdm-miR156u	c129912_g1_i1	gi|703159986|ref|XP_010112387.1|	Squamosa promoter-binding-like protein 16 [Morus notabilis]<>Squamosa promoter-binding-like protein 16 [Morus notabilis]	--	--	sp|P0DI11|SP13B_ARATH	Squamosa promoter-binding-like protein 13B OS=Arabidopsis thaliana GN=SPL13B PE=3 SV=1	--	--	--	--	--	--
mdm-miR156u	c129912_g1_i2	gi|703159986|ref|XP_010112387.1|	Squamosa promoter-binding-like protein 16 [Morus notabilis]<>Squamosa promoter-binding-like protein 16 [Morus notabilis]	--	--	sp|P0DI11|SP13B_ARATH	Squamosa promoter-binding-like protein 13B OS=Arabidopsis thaliana GN=SPL13B PE=3 SV=1	--	--	--	--	--	--
mdm-miR156u	c131726_g1_i3	gi|703159986|ref|XP_010112387.1|	Squamosa promoter-binding-like protein 16 [Morus notabilis]<>Squamosa promoter-binding-like protein 16 [Morus notabilis]	--	--	sp|P0DI11|SP13B_ARATH	Squamosa promoter-binding-like protein 13B OS=Arabidopsis thaliana GN=SPL13B PE=3 SV=1	--	--	--	--	--	--
mdm-miR156u	c136017_g2_i1	gi|802733191|ref|XP_012086562.1|	PREDICTED: uncharacterized protein LOC105645554 isoform X1 [Jatropha curcas]	--	--	sp|B5X570|NAC14_ARATH	NAC domain-containing protein 14 OS=Arabidopsis thaliana GN=NAC014 PE=2 SV=1	--	--	--	--	--	--
mdm-miR156u	c136307_g1_i1	gi|703081142|ref|XP_010091609.1|	Squamosa promoter-binding-like protein 6 [Morus notabilis]<>Squamosa promoter-binding-like protein 6 [Morus notabilis]	--	--	sp|Q94JW8|SPL6_ARATH	Squamosa promoter-binding-like protein 6 OS=Arabidopsis thaliana GN=SPL6 PE=2 SV=2	--	--	--	--	--	--
mdm-miR156u	c136307_g3_i1	gi|703081142|ref|XP_010091609.1|	Squamosa promoter-binding-like protein 6 [Morus notabilis]<>Squamosa promoter-binding-like protein 6 [Morus notabilis]	--	--	sp|Q94JW8|SPL6_ARATH	Squamosa promoter-binding-like protein 6 OS=Arabidopsis thaliana GN=SPL6 PE=2 SV=2	--	--	--	--	--	--
mdm-miR156u	c136307_g3_i2	gi|703081142|ref|XP_010091609.1|	Squamosa promoter-binding-like protein 6 [Morus notabilis]<>Squamosa promoter-binding-like protein 6 [Morus notabilis]	--	--	sp|Q94JW8|SPL6_ARATH	Squamosa promoter-binding-like protein 6 OS=Arabidopsis thaliana GN=SPL6 PE=2 SV=2	--	--	--	--	--	--
mdm-miR156u	c144224_g1_i1	gi|511513550|gb|AGN74918.1|	1-aminocyclopropane-1-carboxylate oxidase [Morus alba]	gnl|CDD|228093	KOG0143, KOG0143, KOG0143, Iron/ascorbate family oxidoreductases [Secondary metabolites biosynthesis, transport and catabolism, General function prediction only].	sp|Q08507|ACCO3_PETHY	1-aminocyclopropane-1-carboxylate oxidase 3 OS=Petunia hybrida GN=ACO3 PE=3 SV=1	GO:0046872	--	--	--	--	--
mdm-miR156u	c147706_g2_i1	gi|645275448|ref|XP_008242819.1|	PREDICTED: CCR4-NOT transcription complex subunit 10 [Prunus mume]	gnl|CDD|230410	KOG2471, KOG2471, KOG2471, TPR repeat-containing protein [General function prediction only].	sp|A4IFB6|CNO10_BOVIN	CCR4-NOT transcription complex subunit 10 OS=Bos taurus GN=CNOT10 PE=2 SV=1	--	K12607	CNOT10			ko03018:RNA degradation;
mdm-miR156u	c173826_g1_i1	--	--	--	--	--	--	--	--	--	--	--	--
mdm-miR156u	c232322_g1_i1	--	--	--	--	--	--	--	--	--	--	--	--
mtr-miR390	c38553_g1_i1	--	--	--	--	--	--	--	--	--	--	--	--
mtr-miR390	c88759_g1_i1	--	--	gnl|CDD|228566	KOG0618, KOG0618, KOG0618, Serine/threonine phosphatase 2C containing leucine-rich repeats, similar to SCN circadian oscillatory protein (SCOP) [Signal transduction mechanisms].	sp|O49545|BAME1_ARATH	Leucine-rich repeat receptor-like serine/threonine-protein kinase BAM1 OS=Arabidopsis thaliana GN=BAM1 PE=1 SV=1	--	--	--	--	--	--
mtr-miR390	c98864_g1_i1	--	--	--	--	--	--	--	--	--	--	--	--
mtr-miR390	c119675_g1_i1	--	--	gnl|CDD|228565	KOG0617, KOG0617, KOG0617, Ras suppressor protein (contains leucine-rich repeats) [Signal transduction mechanisms].	sp|O49545|BAME1_ARATH	Leucine-rich repeat receptor-like serine/threonine-protein kinase BAM1 OS=Arabidopsis thaliana GN=BAM1 PE=1 SV=1	--	--	--	--	--	--
mtr-miR390	c119770_g1_i1	--	--	--	--	--	--	--	--	--	--	--	--
mtr-miR390	c137197_g2_i1	gi|552809593|ref|XP_005842977.1|	hypothetical protein CHLNCDRAFT_33289 [Chlorella variabilis]<>hypothetical protein CHLNCDRAFT_33289 [Chlorella variabilis]	gnl|CDD|230711	KOG2772, KOG2772, KOG2772, Transaldolase [Carbohydrate transport and metabolism].	sp|J9MJK9|TAL1_FUSO4	Transaldolase OS=Fusarium oxysporum f. sp. lycopersici (strain 4287 / CBS 123668 / FGSC 9935 / NRRL 34936) GN=FOXG_03074 PE=1 SV=1	GO:0003824	K00616	E2.2.1.2, talA, talB	transaldolase	EC:2.2.1.2	ko00030:Pentose phosphate pathway;ko01200:Carbon metabolism;ko01230:Biosynthesis of amino acids;
mtr-miR390	c140375_g1_i1	gi|802620690|ref|XP_012075672.1|	PREDICTED: ABC transporter G family member 7 isoform X1 [Jatropha curcas]	gnl|CDD|228012	KOG0061, KOG0061, KOG0061, Transporter, ABC superfamily (Breast cancer resistance protein) [Secondary metabolites biosynthesis, transport and catabolism].	sp|Q9ZU35|AB7G_ARATH	ABC transporter G family member 7 OS=Arabidopsis thaliana GN=ABCG7 PE=2 SV=1	GO:0006200	--	--	--	--	--
mtr-miR390	c140375_g1_i2	gi|802620693|ref|XP_012075673.1|	PREDICTED: ABC transporter G family member 7 isoform X2 [Jatropha curcas]	gnl|CDD|228012	KOG0061, KOG0061, KOG0061, Transporter, ABC superfamily (Breast cancer resistance protein) [Secondary metabolites biosynthesis, transport and catabolism].	sp|Q9ZU35|AB7G_ARATH	ABC transporter G family member 7 OS=Arabidopsis thaliana GN=ABCG7 PE=2 SV=1	GO:0006200	--	--	--	--	--
mtr-miR390	c142746_g2_i1	--	--	--	--	--	--	--	--	--	--	--	--
mtr-miR390	c142746_g2_i2	--	--	--	--	--	--	--	--	--	--	--	--
mtr-miR390	c143899_g1_i2	gi|703101792|ref|XP_010097281.1|	RNA-binding protein Musashi-2-like protein [Morus notabilis]<>RNA-binding protein Musashi-2-like protein [Morus notabilis]	gnl|CDD|232134	KOG4205, KOG4205, KOG4205, RNA-binding protein musashi/mRNA cleavage and polyadenylation factor I complex, subunit HRP1 [RNA processing and modification].	sp|Q8W034|RNP1_ARATH	Heterogeneous nuclear ribonucleoprotein 1 OS=Arabidopsis thaliana GN=RNP1 PE=1 SV=1	GO:0003676	K14411	MSI			ko03015:mRNA surveillance pathway;
mtr-miR390	c143899_g1_i3	gi|703101792|ref|XP_010097281.1|	RNA-binding protein Musashi-2-like protein [Morus notabilis]<>RNA-binding protein Musashi-2-like protein [Morus notabilis]	gnl|CDD|232134	KOG4205, KOG4205, KOG4205, RNA-binding protein musashi/mRNA cleavage and polyadenylation factor I complex, subunit HRP1 [RNA processing and modification].	sp|Q8W034|RNP1_ARATH	Heterogeneous nuclear ribonucleoprotein 1 OS=Arabidopsis thaliana GN=RNP1 PE=1 SV=1	GO:0003676	K14411	MSI			ko03015:mRNA surveillance pathway;
mtr-miR390	c143899_g1_i5	gi|703101792|ref|XP_010097281.1|	RNA-binding protein Musashi-2-like protein [Morus notabilis]<>RNA-binding protein Musashi-2-like protein [Morus notabilis]	gnl|CDD|232134	KOG4205, KOG4205, KOG4205, RNA-binding protein musashi/mRNA cleavage and polyadenylation factor I complex, subunit HRP1 [RNA processing and modification].	sp|Q8W034|RNP1_ARATH	Heterogeneous nuclear ribonucleoprotein 1 OS=Arabidopsis thaliana GN=RNP1 PE=1 SV=1	GO:0003676	K14411	MSI			ko03015:mRNA surveillance pathway;
mtr-miR390	c143899_g1_i6	gi|255576302|ref|XP_002529044.1|	Heterogeneous nuclear ribonucleoprotein 27C, putative [Ricinus communis]<>Heterogeneous nuclear ribonucleoprotein 27C, putative [Ricinus communis]	gnl|CDD|232134	KOG4205, KOG4205, KOG4205, RNA-binding protein musashi/mRNA cleavage and polyadenylation factor I complex, subunit HRP1 [RNA processing and modification].	sp|Q8W034|RNP1_ARATH	Heterogeneous nuclear ribonucleoprotein 1 OS=Arabidopsis thaliana GN=RNP1 PE=1 SV=1	GO:0003676	K14411	MSI			ko03015:mRNA surveillance pathway;
mtr-miR390	c143899_g1_i7	gi|703101792|ref|XP_010097281.1|	RNA-binding protein Musashi-2-like protein [Morus notabilis]<>RNA-binding protein Musashi-2-like protein [Morus notabilis]	gnl|CDD|232134	KOG4205, KOG4205, KOG4205, RNA-binding protein musashi/mRNA cleavage and polyadenylation factor I complex, subunit HRP1 [RNA processing and modification].	sp|Q8W034|RNP1_ARATH	Heterogeneous nuclear ribonucleoprotein 1 OS=Arabidopsis thaliana GN=RNP1 PE=1 SV=1	GO:0003676	K14411	MSI			ko03015:mRNA surveillance pathway;
mtr-miR390	c143899_g1_i8	gi|703101792|ref|XP_010097281.1|	RNA-binding protein Musashi-2-like protein [Morus notabilis]<>RNA-binding protein Musashi-2-like protein [Morus notabilis]	gnl|CDD|232134	KOG4205, KOG4205, KOG4205, RNA-binding protein musashi/mRNA cleavage and polyadenylation factor I complex, subunit HRP1 [RNA processing and modification].	sp|Q8W034|RNP1_ARATH	Heterogeneous nuclear ribonucleoprotein 1 OS=Arabidopsis thaliana GN=RNP1 PE=1 SV=1	GO:0003676	K14411	MSI			ko03015:mRNA surveillance pathway;
mtr-miR390	c146667_g1_i2	gi|728810180|gb|KHF99482.1|	Ras-related RABA3 -like protein [Gossypium arboreum]	gnl|CDD|228038	KOG0087, KOG0087, KOG0087, GTPase Rab11/YPT3, small G protein superfamily [Intracellular trafficking, secretion, and vesicular transport].	sp|Q9LNK1|RABA3_ARATH	Ras-related protein RABA3 OS=Arabidopsis thaliana GN=RABA3 PE=2 SV=1	GO:0005525	--	--	--	--	--
mtr-miR390	c147170_g1_i2	gi|255550187|ref|XP_002516144.1|	erecta, putative [Ricinus communis]<>erecta, putative [Ricinus communis]	gnl|CDD|229129	KOG1187, KOG1187, KOG1187, Serine/threonine protein kinase [Signal transduction mechanisms].	sp|Q42371|ERECT_ARATH	LRR receptor-like serine/threonine-protein kinase ERECTA OS=Arabidopsis thaliana GN=ERECTA PE=1 SV=1	GO:0006468	--	--	--	--	--
mtr-miR390	c172272_g1_i1	gi|475603317|gb|EMT25381.1|	Transcription initiation factor IIB [Aegilops tauschii]	gnl|CDD|229538	KOG1597, KOG1597, KOG1597, Transcription initiation factor TFIIB [Transcription].	sp|Q8W0W3|TF2B_ORYSJ	Transcription initiation factor IIB OS=Oryza sativa subsp. japonica GN=TFIIB PE=1 SV=1	GO:0005737	K03124	TFIIB, GTF2B, SUA7, tfb			ko03022:Basal transcription factors;ko05169:Epstein-Barr virus infection;ko05203:Viral carcinogenesis;
mtr-miR390	c190656_g1_i1	--	--	--	--	--	--	--	--	--	--	--	--
mtr-miR390	c206151_g1_i1	gi|670420566|ref|XP_008651122.1|	PREDICTED: uncharacterized protein LOC100274085 isoform X1 [Zea mays]<>TPA: hypothetical protein ZEAMMB73_235289 [Zea mays]	--	--	sp|P12332|CB21_SILPR	Chlorophyll a-b binding protein, chloroplastic (Fragment) OS=Silene pratensis PE=2 SV=2	GO:0016020	K14172	LHCB7			ko00196:Photosynthesis - antenna proteins;
mtr-miR390	c221216_g1_i1	--	--	--	--	--	--	--	--	--	--	--	--
mtr-miR390	c231630_g1_i1	--	--	gnl|CDD|230226	KOG2287, KOG2287, KOG2287, Galactosyltransferases [Carbohydrate transport and metabolism].	sp|Q6AY39|B3GL1_RAT	UDP-GalNAc:beta-1,3-N-acetylgalactosaminyltransferase 1 OS=Rattus norvegicus GN=B3galnt1 PE=2 SV=1	--	K00719	B3GALNT1, B3GALT3	galactosylgalactosylglucosylceramide beta-D-acetylgalactosaminyltransferase	EC:2.4.1.79	ko00603:Glycosphingolipid biosynthesis - globo series;
mtr-miR390	c240912_g1_i1	--	--	--	--	sp|Q9Y5F6|PCDGM_HUMAN	Protocadherin gamma-C5 OS=Homo sapiens GN=PCDHGC5 PE=2 SV=1	--	K16497	PCDHGC
mtr-miR390	c254119_g1_i1	gi|514767718|ref|XP_004966311.1|	PREDICTED: LOW QUALITY PROTEIN: ATP-dependent zinc metalloprotease FTSH 2, chloroplastic-like [Setaria italica]	gnl|CDD|228678	KOG0731, KOG0731, KOG0731, AAA+-type ATPase containing the peptidase M41 domain [Posttranslational modification, protein turnover, chaperones].	sp|Q655S1|FTSH2_ORYSJ	ATP-dependent zinc metalloprotease FTSH 2, chloroplastic OS=Oryza sativa subsp. japonica GN=FTSH2 PE=3 SV=1	GO:0017111	--	--	--	--	--
vvi-miR403d	c135434_g2_i3	gi|645247605|ref|XP_008229914.1|	PREDICTED: glucose-6-phosphate 1-dehydrogenase, chloroplastic [Prunus mume]	gnl|CDD|228511	KOG0563, KOG0563, KOG0563, Glucose-6-phosphate 1-dehydrogenase [Carbohydrate transport and metabolism].	sp|O24357|G6PDC_SPIOL	Glucose-6-phosphate 1-dehydrogenase, chloroplastic OS=Spinacia oleracea GN=G6PD PE=2 SV=1	GO:0016491	K00036	G6PD, zwf	glucose-6-phosphate 1-dehydrogenase	EC:1.1.1.49	ko00030:Pentose phosphate pathway;ko00480:Glutathione metabolism;ko01200:Carbon metabolism;ko05230:Central carbon metabolism in cancer;
vvi-miR403d	c135434_g2_i4	gi|595926015|ref|XP_007215019.1|	hypothetical protein PRUPE_ppa003253mg [Prunus persica]<>hypothetical protein PRUPE_ppa003253mg [Prunus persica]	gnl|CDD|228511	KOG0563, KOG0563, KOG0563, Glucose-6-phosphate 1-dehydrogenase [Carbohydrate transport and metabolism].	sp|O24357|G6PDC_SPIOL	Glucose-6-phosphate 1-dehydrogenase, chloroplastic OS=Spinacia oleracea GN=G6PD PE=2 SV=1	GO:0016491	K00036	G6PD, zwf	glucose-6-phosphate 1-dehydrogenase	EC:1.1.1.49	ko00030:Pentose phosphate pathway;ko00480:Glutathione metabolism;ko01200:Carbon metabolism;ko05230:Central carbon metabolism in cancer;
vvi-miR403d	c135434_g2_i5	gi|802669241|ref|XP_012081460.1|	PREDICTED: glucose-6-phosphate 1-dehydrogenase, chloroplastic isoform X1 [Jatropha curcas]<>hypothetical protein JCGZ_18492 [Jatropha curcas]	gnl|CDD|228511	KOG0563, KOG0563, KOG0563, Glucose-6-phosphate 1-dehydrogenase [Carbohydrate transport and metabolism].	sp|Q43839|G6PDC_SOLTU	Glucose-6-phosphate 1-dehydrogenase, chloroplastic OS=Solanum tuberosum PE=1 SV=1	GO:0050661	K00036	G6PD, zwf	glucose-6-phosphate 1-dehydrogenase	EC:1.1.1.49	ko00030:Pentose phosphate pathway;ko00480:Glutathione metabolism;ko01200:Carbon metabolism;ko05230:Central carbon metabolism in cancer;
vvi-miR403d	c144145_g1_i1	gi|802716106|ref|XP_012084883.1|	PREDICTED: protein argonaute 2-like isoform X2 [Jatropha curcas]	gnl|CDD|228987	KOG1041, KOG1041, KOG1041, Translation initiation factor 2C (eIF-2C) and related proteins [Translation, ribosomal structure and biogenesis].	sp|Q9SHF3|AGO2_ARATH	Protein argonaute 2 OS=Arabidopsis thaliana GN=AGO2 PE=1 SV=1	--	K11593	ELF2C, AGO
tcc-miR398a	c3748_g1_i1	--	--	--	--	--	--	--	--	--	--	--	--
tcc-miR398a	c30907_g1_i1	--	--	--	--	--	--	--	--	--	--	--	--
tcc-miR398a	c42473_g1_i1	--	--	--	--	--	--	--	--	--	--	--	--
tcc-miR398a	c68065_g1_i1	--	--	--	--	--	--	--	--	--	--	--	--
tcc-miR398a	c142623_g1_i1	gi|703121412|ref|XP_010102321.1|	Putative copper-transporting ATPase 3 [Morus notabilis]<>Putative copper-transporting ATPase 3 [Morus notabilis]	gnl|CDD|228156	KOG0207, KOG0207, KOG0207, Cation transport ATPase [Inorganic ion transport and metabolism].	sp|Q9SH30|HMA5_ARATH	Probable copper-transporting ATPase HMA5 OS=Arabidopsis thaliana GN=HMA5 PE=1 SV=2	GO:0005507	K17686	copA, ATP7	Cu+-exporting ATPase	EC:3.6.3.54
tcc-miR398a	c147266_g2_i1	gi|326497203|dbj|BAK02186.1|	predicted protein [Hordeum vulgare subsp. vulgare]	gnl|CDD|228418	KOG0469, KOG0469, KOG0469, Elongation factor 2 [Translation, ribosomal structure and biogenesis].	sp|P13060|EF2_DROME	Elongation factor 2 OS=Drosophila melanogaster GN=EF2 PE=1 SV=4	GO:0006184	K03234	EEF2			ko04152:AMPK signaling pathway;ko04921:Oxytocin signaling pathway;
tcc-miR398a	c147803_g1_i4	gi|703146507|ref|XP_010108816.1|	hypothetical protein L484_020551 [Morus notabilis]<>hypothetical protein L484_020551 [Morus notabilis]	--	--	sp|Q7XZF5|RST1_ARATH	Protein RST1 OS=Arabidopsis thaliana GN=RST1 PE=2 SV=2	--	--	--	--	--	--
tcc-miR398a	c165342_g1_i1	gi|694448813|ref|XP_009350203.1|	PREDICTED: 40S ribosomal protein S28-B [Pyrus x bretschneideri]	gnl|CDD|231440	KOG3502, KOG3502, KOG3502, 40S ribosomal protein S28 [Translation, ribosomal structure and biogenesis].	sp|Q7S6W5|RS28_NEUCR	40S ribosomal protein S28 OS=Neurospora crassa (strain ATCC 24698 / 74-OR23-1A / CBS 708.71 / DSM 1257 / FGSC 987) GN=rps-28 PE=3 SV=1	GO:0003735	K02979	RP-S28e, RPS28			ko03010:Ribosome;
tcc-miR398a	c280028_g1_i1	--	--	--	--	--	--	--	--	--	--	--	--
gma-miR162a	c137699_g2_i2	--	--	--	--	--	--	--	--	--	--	--	--
gma-miR156o	c75324_g1_i2	gi|694332281|ref|XP_009356783.1|	PREDICTED: squamosa promoter-binding protein 1-like [Pyrus x bretschneideri]	--	--	sp|Q38741|SBP1_ANTMA	Squamosa promoter-binding protein 1 OS=Antirrhinum majus GN=SBP1 PE=2 SV=1	--	--	--	--	--	--
gma-miR156o	c122882_g2_i1	gi|659127620|ref|XP_008463797.1|	PREDICTED: squamosa promoter-binding protein 1-like [Cucumis melo]	--	--	sp|Q38741|SBP1_ANTMA	Squamosa promoter-binding protein 1 OS=Antirrhinum majus GN=SBP1 PE=2 SV=1	--	--	--	--	--	--
gma-miR156o	c128316_g1_i2	gi|595846840|ref|XP_007209206.1|	hypothetical protein PRUPE_ppa006611mg [Prunus persica]<>hypothetical protein PRUPE_ppa006611mg [Prunus persica]	--	--	sp|P0DI11|SP13B_ARATH	Squamosa promoter-binding-like protein 13B OS=Arabidopsis thaliana GN=SPL13B PE=3 SV=1	--	--	--	--	--	--
gma-miR156o	c128316_g1_i3	gi|645268369|ref|XP_008239496.1|	PREDICTED: squamosa promoter-binding-like protein 13A [Prunus mume]	--	--	sp|P0DI11|SP13B_ARATH	Squamosa promoter-binding-like protein 13B OS=Arabidopsis thaliana GN=SPL13B PE=3 SV=1	--	--	--	--	--	--
gma-miR156o	c136307_g1_i1	gi|703081142|ref|XP_010091609.1|	Squamosa promoter-binding-like protein 6 [Morus notabilis]<>Squamosa promoter-binding-like protein 6 [Morus notabilis]	--	--	sp|Q94JW8|SPL6_ARATH	Squamosa promoter-binding-like protein 6 OS=Arabidopsis thaliana GN=SPL6 PE=2 SV=2	--	--	--	--	--	--
gma-miR156o	c136307_g3_i1	gi|703081142|ref|XP_010091609.1|	Squamosa promoter-binding-like protein 6 [Morus notabilis]<>Squamosa promoter-binding-like protein 6 [Morus notabilis]	--	--	sp|Q94JW8|SPL6_ARATH	Squamosa promoter-binding-like protein 6 OS=Arabidopsis thaliana GN=SPL6 PE=2 SV=2	--	--	--	--	--	--
gma-miR156o	c136307_g3_i2	gi|703081142|ref|XP_010091609.1|	Squamosa promoter-binding-like protein 6 [Morus notabilis]<>Squamosa promoter-binding-like protein 6 [Morus notabilis]	--	--	sp|Q94JW8|SPL6_ARATH	Squamosa promoter-binding-like protein 6 OS=Arabidopsis thaliana GN=SPL6 PE=2 SV=2	--	--	--	--	--	--
gma-miR156o	c140040_g3_i3	gi|823158495|ref|XP_012479099.1|	PREDICTED: uncharacterized protein LOC105794463 isoform X2 [Gossypium raimondii]<>hypothetical protein B456_005G164100 [Gossypium raimondii]	--	--	--	--	--	--	--	--	--	--
gma-miR156o	c144224_g1_i1	gi|511513550|gb|AGN74918.1|	1-aminocyclopropane-1-carboxylate oxidase [Morus alba]	gnl|CDD|228093	KOG0143, KOG0143, KOG0143, Iron/ascorbate family oxidoreductases [Secondary metabolites biosynthesis, transport and catabolism, General function prediction only].	sp|Q08507|ACCO3_PETHY	1-aminocyclopropane-1-carboxylate oxidase 3 OS=Petunia hybrida GN=ACO3 PE=3 SV=1	GO:0046872	--	--	--	--	--
gma-miR156o	c146369_g1_i1	--	--	--	--	--	--	--	--	--	--	--	--
gma-miR156o	c289851_g1_i1	--	--	--	--	sp|Q7X6Y7|MMD1_ARATH	PHD finger protein MALE MEIOCYTE DEATH 1 OS=Arabidopsis thaliana GN=MMD1 PE=2 SV=1	--	--	--	--	--	--
cca-miR398	c3748_g1_i1	--	--	--	--	--	--	--	--	--	--	--	--
cca-miR398	c30907_g1_i1	--	--	--	--	--	--	--	--	--	--	--	--
cca-miR398	c42473_g1_i1	--	--	--	--	--	--	--	--	--	--	--	--
cca-miR398	c68065_g1_i1	--	--	--	--	--	--	--	--	--	--	--	--
cca-miR398	c142623_g1_i1	gi|703121412|ref|XP_010102321.1|	Putative copper-transporting ATPase 3 [Morus notabilis]<>Putative copper-transporting ATPase 3 [Morus notabilis]	gnl|CDD|228156	KOG0207, KOG0207, KOG0207, Cation transport ATPase [Inorganic ion transport and metabolism].	sp|Q9SH30|HMA5_ARATH	Probable copper-transporting ATPase HMA5 OS=Arabidopsis thaliana GN=HMA5 PE=1 SV=2	GO:0005507	K17686	copA, ATP7	Cu+-exporting ATPase	EC:3.6.3.54
cca-miR398	c147266_g2_i1	gi|326497203|dbj|BAK02186.1|	predicted protein [Hordeum vulgare subsp. vulgare]	gnl|CDD|228418	KOG0469, KOG0469, KOG0469, Elongation factor 2 [Translation, ribosomal structure and biogenesis].	sp|P13060|EF2_DROME	Elongation factor 2 OS=Drosophila melanogaster GN=EF2 PE=1 SV=4	GO:0006184	K03234	EEF2			ko04152:AMPK signaling pathway;ko04921:Oxytocin signaling pathway;
cca-miR398	c147803_g1_i4	gi|703146507|ref|XP_010108816.1|	hypothetical protein L484_020551 [Morus notabilis]<>hypothetical protein L484_020551 [Morus notabilis]	--	--	sp|Q7XZF5|RST1_ARATH	Protein RST1 OS=Arabidopsis thaliana GN=RST1 PE=2 SV=2	--	--	--	--	--	--
cca-miR398	c165342_g1_i1	gi|694448813|ref|XP_009350203.1|	PREDICTED: 40S ribosomal protein S28-B [Pyrus x bretschneideri]	gnl|CDD|231440	KOG3502, KOG3502, KOG3502, 40S ribosomal protein S28 [Translation, ribosomal structure and biogenesis].	sp|Q7S6W5|RS28_NEUCR	40S ribosomal protein S28 OS=Neurospora crassa (strain ATCC 24698 / 74-OR23-1A / CBS 708.71 / DSM 1257 / FGSC 987) GN=rps-28 PE=3 SV=1	GO:0003735	K02979	RP-S28e, RPS28			ko03010:Ribosome;
cca-miR398	c280028_g1_i1	--	--	--	--	--	--	--	--	--	--	--	--
gma-miR390a-3p	c231247_g1_i1	--	--	gnl|CDD|229731	KOG1792, KOG1792, KOG1792, Reticulon [Intracellular trafficking, secretion, and vesicular transport].	sp|Q6IFY7|RTN1A_XENLA	Reticulon-1-A OS=Xenopus laevis GN=rtn1-a PE=2 SV=1	--	--	--	--	--	--
vvi-miR396b	c65049_g2_i1	--	--	--	--	--	--	--	--	--	--	--	--
vvi-miR396b	c142547_g6_i1	--	--	--	--	--	--	--	--	--	--	--	--
vvi-miR396b	c142547_g6_i2	--	--	--	--	--	--	--	--	--	--	--	--
vvi-miR396b	c142547_g7_i5	--	--	--	--	--	--	--	--	--	--	--	--
vvi-miR396b	c142547_g7_i6	--	--	--	--	--	--	--	--	--	--	--	--
vvi-miR396b	c144298_g2_i1	gi|778662406|ref|XP_011659851.1|	PREDICTED: heat shock cognate protein 80-like [Cucumis sativus]<>hypothetical protein Csa_1G569270 [Cucumis sativus]	gnl|CDD|227970	KOG0019, KOG0019, KOG0019, Molecular chaperone (HSP90 family) [Posttranslational modification, protein turnover, chaperones].	sp|P36181|HSP80_SOLLC	Heat shock cognate protein 80 OS=Solanum lycopersicum GN=HSC80 PE=2 SV=1	GO:0006952	K04079	htpG, HSP90A			ko04141:Protein processing in endoplasmic reticulum;ko04151:PI3K-Akt signaling pathway;ko04612:Antigen processing and presentation;ko04621:NOD-like receptor signaling pathway;ko04626:Plant-pathogen interaction;ko04914:Progesterone-mediated oocyte maturation;ko04915:Estrogen signaling pathway;ko05200:Pathways in cancer;ko05215:Prostate cancer;
vvi-miR396b	c147663_g1_i1	gi|703092493|ref|XP_010094647.1|	Chromosome-associated kinesin KIF4A [Morus notabilis]<>Chromosome-associated kinesin KIF4A [Morus notabilis]	gnl|CDD|228193	KOG0244, KOG0244, KOG0244, Kinesin-like protein [Cytoskeleton].	sp|Q8GS71|FRA1_ARATH	Kinesin-like protein FRA1 OS=Arabidopsis thaliana GN=FRA1 PE=1 SV=1	GO:0007018	K10395	KIF4_21_27
vvi-miR396b	c147784_g2_i1	gi|694384666|ref|XP_009368220.1|	PREDICTED: uncharacterized protein LOC103957741 [Pyrus x bretschneideri]	--	--	--	--	--	--	--	--	--	--
ghr-miR390b	c38553_g1_i1	--	--	--	--	--	--	--	--	--	--	--	--
ghr-miR390b	c88759_g1_i1	--	--	gnl|CDD|228566	KOG0618, KOG0618, KOG0618, Serine/threonine phosphatase 2C containing leucine-rich repeats, similar to SCN circadian oscillatory protein (SCOP) [Signal transduction mechanisms].	sp|O49545|BAME1_ARATH	Leucine-rich repeat receptor-like serine/threonine-protein kinase BAM1 OS=Arabidopsis thaliana GN=BAM1 PE=1 SV=1	--	--	--	--	--	--
ghr-miR390b	c98864_g1_i1	--	--	--	--	--	--	--	--	--	--	--	--
ghr-miR390b	c119675_g1_i1	--	--	gnl|CDD|228565	KOG0617, KOG0617, KOG0617, Ras suppressor protein (contains leucine-rich repeats) [Signal transduction mechanisms].	sp|O49545|BAME1_ARATH	Leucine-rich repeat receptor-like serine/threonine-protein kinase BAM1 OS=Arabidopsis thaliana GN=BAM1 PE=1 SV=1	--	--	--	--	--	--
ghr-miR390b	c119770_g1_i1	--	--	--	--	--	--	--	--	--	--	--	--
ghr-miR390b	c137197_g2_i1	gi|552809593|ref|XP_005842977.1|	hypothetical protein CHLNCDRAFT_33289 [Chlorella variabilis]<>hypothetical protein CHLNCDRAFT_33289 [Chlorella variabilis]	gnl|CDD|230711	KOG2772, KOG2772, KOG2772, Transaldolase [Carbohydrate transport and metabolism].	sp|J9MJK9|TAL1_FUSO4	Transaldolase OS=Fusarium oxysporum f. sp. lycopersici (strain 4287 / CBS 123668 / FGSC 9935 / NRRL 34936) GN=FOXG_03074 PE=1 SV=1	GO:0003824	K00616	E2.2.1.2, talA, talB	transaldolase	EC:2.2.1.2	ko00030:Pentose phosphate pathway;ko01200:Carbon metabolism;ko01230:Biosynthesis of amino acids;
ghr-miR390b	c140375_g1_i1	gi|802620690|ref|XP_012075672.1|	PREDICTED: ABC transporter G family member 7 isoform X1 [Jatropha curcas]	gnl|CDD|228012	KOG0061, KOG0061, KOG0061, Transporter, ABC superfamily (Breast cancer resistance protein) [Secondary metabolites biosynthesis, transport and catabolism].	sp|Q9ZU35|AB7G_ARATH	ABC transporter G family member 7 OS=Arabidopsis thaliana GN=ABCG7 PE=2 SV=1	GO:0006200	--	--	--	--	--
ghr-miR390b	c140375_g1_i2	gi|802620693|ref|XP_012075673.1|	PREDICTED: ABC transporter G family member 7 isoform X2 [Jatropha curcas]	gnl|CDD|228012	KOG0061, KOG0061, KOG0061, Transporter, ABC superfamily (Breast cancer resistance protein) [Secondary metabolites biosynthesis, transport and catabolism].	sp|Q9ZU35|AB7G_ARATH	ABC transporter G family member 7 OS=Arabidopsis thaliana GN=ABCG7 PE=2 SV=1	GO:0006200	--	--	--	--	--
ghr-miR390b	c142746_g2_i1	--	--	--	--	--	--	--	--	--	--	--	--
ghr-miR390b	c142746_g2_i2	--	--	--	--	--	--	--	--	--	--	--	--
ghr-miR390b	c143899_g1_i2	gi|703101792|ref|XP_010097281.1|	RNA-binding protein Musashi-2-like protein [Morus notabilis]<>RNA-binding protein Musashi-2-like protein [Morus notabilis]	gnl|CDD|232134	KOG4205, KOG4205, KOG4205, RNA-binding protein musashi/mRNA cleavage and polyadenylation factor I complex, subunit HRP1 [RNA processing and modification].	sp|Q8W034|RNP1_ARATH	Heterogeneous nuclear ribonucleoprotein 1 OS=Arabidopsis thaliana GN=RNP1 PE=1 SV=1	GO:0003676	K14411	MSI			ko03015:mRNA surveillance pathway;
ghr-miR390b	c143899_g1_i3	gi|703101792|ref|XP_010097281.1|	RNA-binding protein Musashi-2-like protein [Morus notabilis]<>RNA-binding protein Musashi-2-like protein [Morus notabilis]	gnl|CDD|232134	KOG4205, KOG4205, KOG4205, RNA-binding protein musashi/mRNA cleavage and polyadenylation factor I complex, subunit HRP1 [RNA processing and modification].	sp|Q8W034|RNP1_ARATH	Heterogeneous nuclear ribonucleoprotein 1 OS=Arabidopsis thaliana GN=RNP1 PE=1 SV=1	GO:0003676	K14411	MSI			ko03015:mRNA surveillance pathway;
ghr-miR390b	c143899_g1_i5	gi|703101792|ref|XP_010097281.1|	RNA-binding protein Musashi-2-like protein [Morus notabilis]<>RNA-binding protein Musashi-2-like protein [Morus notabilis]	gnl|CDD|232134	KOG4205, KOG4205, KOG4205, RNA-binding protein musashi/mRNA cleavage and polyadenylation factor I complex, subunit HRP1 [RNA processing and modification].	sp|Q8W034|RNP1_ARATH	Heterogeneous nuclear ribonucleoprotein 1 OS=Arabidopsis thaliana GN=RNP1 PE=1 SV=1	GO:0003676	K14411	MSI			ko03015:mRNA surveillance pathway;
ghr-miR390b	c143899_g1_i6	gi|255576302|ref|XP_002529044.1|	Heterogeneous nuclear ribonucleoprotein 27C, putative [Ricinus communis]<>Heterogeneous nuclear ribonucleoprotein 27C, putative [Ricinus communis]	gnl|CDD|232134	KOG4205, KOG4205, KOG4205, RNA-binding protein musashi/mRNA cleavage and polyadenylation factor I complex, subunit HRP1 [RNA processing and modification].	sp|Q8W034|RNP1_ARATH	Heterogeneous nuclear ribonucleoprotein 1 OS=Arabidopsis thaliana GN=RNP1 PE=1 SV=1	GO:0003676	K14411	MSI			ko03015:mRNA surveillance pathway;
ghr-miR390b	c143899_g1_i7	gi|703101792|ref|XP_010097281.1|	RNA-binding protein Musashi-2-like protein [Morus notabilis]<>RNA-binding protein Musashi-2-like protein [Morus notabilis]	gnl|CDD|232134	KOG4205, KOG4205, KOG4205, RNA-binding protein musashi/mRNA cleavage and polyadenylation factor I complex, subunit HRP1 [RNA processing and modification].	sp|Q8W034|RNP1_ARATH	Heterogeneous nuclear ribonucleoprotein 1 OS=Arabidopsis thaliana GN=RNP1 PE=1 SV=1	GO:0003676	K14411	MSI			ko03015:mRNA surveillance pathway;
ghr-miR390b	c143899_g1_i8	gi|703101792|ref|XP_010097281.1|	RNA-binding protein Musashi-2-like protein [Morus notabilis]<>RNA-binding protein Musashi-2-like protein [Morus notabilis]	gnl|CDD|232134	KOG4205, KOG4205, KOG4205, RNA-binding protein musashi/mRNA cleavage and polyadenylation factor I complex, subunit HRP1 [RNA processing and modification].	sp|Q8W034|RNP1_ARATH	Heterogeneous nuclear ribonucleoprotein 1 OS=Arabidopsis thaliana GN=RNP1 PE=1 SV=1	GO:0003676	K14411	MSI			ko03015:mRNA surveillance pathway;
ghr-miR390b	c146667_g1_i2	gi|728810180|gb|KHF99482.1|	Ras-related RABA3 -like protein [Gossypium arboreum]	gnl|CDD|228038	KOG0087, KOG0087, KOG0087, GTPase Rab11/YPT3, small G protein superfamily [Intracellular trafficking, secretion, and vesicular transport].	sp|Q9LNK1|RABA3_ARATH	Ras-related protein RABA3 OS=Arabidopsis thaliana GN=RABA3 PE=2 SV=1	GO:0005525	--	--	--	--	--
ghr-miR390b	c147170_g1_i2	gi|255550187|ref|XP_002516144.1|	erecta, putative [Ricinus communis]<>erecta, putative [Ricinus communis]	gnl|CDD|229129	KOG1187, KOG1187, KOG1187, Serine/threonine protein kinase [Signal transduction mechanisms].	sp|Q42371|ERECT_ARATH	LRR receptor-like serine/threonine-protein kinase ERECTA OS=Arabidopsis thaliana GN=ERECTA PE=1 SV=1	GO:0006468	--	--	--	--	--
ghr-miR390b	c172272_g1_i1	gi|475603317|gb|EMT25381.1|	Transcription initiation factor IIB [Aegilops tauschii]	gnl|CDD|229538	KOG1597, KOG1597, KOG1597, Transcription initiation factor TFIIB [Transcription].	sp|Q8W0W3|TF2B_ORYSJ	Transcription initiation factor IIB OS=Oryza sativa subsp. japonica GN=TFIIB PE=1 SV=1	GO:0005737	K03124	TFIIB, GTF2B, SUA7, tfb			ko03022:Basal transcription factors;ko05169:Epstein-Barr virus infection;ko05203:Viral carcinogenesis;
ghr-miR390b	c190656_g1_i1	--	--	--	--	--	--	--	--	--	--	--	--
ghr-miR390b	c206151_g1_i1	gi|670420566|ref|XP_008651122.1|	PREDICTED: uncharacterized protein LOC100274085 isoform X1 [Zea mays]<>TPA: hypothetical protein ZEAMMB73_235289 [Zea mays]	--	--	sp|P12332|CB21_SILPR	Chlorophyll a-b binding protein, chloroplastic (Fragment) OS=Silene pratensis PE=2 SV=2	GO:0016020	K14172	LHCB7			ko00196:Photosynthesis - antenna proteins;
ghr-miR390b	c221216_g1_i1	--	--	--	--	--	--	--	--	--	--	--	--
ghr-miR390b	c231630_g1_i1	--	--	gnl|CDD|230226	KOG2287, KOG2287, KOG2287, Galactosyltransferases [Carbohydrate transport and metabolism].	sp|Q6AY39|B3GL1_RAT	UDP-GalNAc:beta-1,3-N-acetylgalactosaminyltransferase 1 OS=Rattus norvegicus GN=B3galnt1 PE=2 SV=1	--	K00719	B3GALNT1, B3GALT3	galactosylgalactosylglucosylceramide beta-D-acetylgalactosaminyltransferase	EC:2.4.1.79	ko00603:Glycosphingolipid biosynthesis - globo series;
ghr-miR390b	c240912_g1_i1	--	--	--	--	sp|Q9Y5F6|PCDGM_HUMAN	Protocadherin gamma-C5 OS=Homo sapiens GN=PCDHGC5 PE=2 SV=1	--	K16497	PCDHGC
ghr-miR390b	c254119_g1_i1	gi|514767718|ref|XP_004966311.1|	PREDICTED: LOW QUALITY PROTEIN: ATP-dependent zinc metalloprotease FTSH 2, chloroplastic-like [Setaria italica]	gnl|CDD|228678	KOG0731, KOG0731, KOG0731, AAA+-type ATPase containing the peptidase M41 domain [Posttranslational modification, protein turnover, chaperones].	sp|Q655S1|FTSH2_ORYSJ	ATP-dependent zinc metalloprotease FTSH 2, chloroplastic OS=Oryza sativa subsp. japonica GN=FTSH2 PE=3 SV=1	GO:0017111	--	--	--	--	--
bna-miR390c	c38553_g1_i1	--	--	--	--	--	--	--	--	--	--	--	--
bna-miR390c	c88759_g1_i1	--	--	gnl|CDD|228566	KOG0618, KOG0618, KOG0618, Serine/threonine phosphatase 2C containing leucine-rich repeats, similar to SCN circadian oscillatory protein (SCOP) [Signal transduction mechanisms].	sp|O49545|BAME1_ARATH	Leucine-rich repeat receptor-like serine/threonine-protein kinase BAM1 OS=Arabidopsis thaliana GN=BAM1 PE=1 SV=1	--	--	--	--	--	--
bna-miR390c	c98864_g1_i1	--	--	--	--	--	--	--	--	--	--	--	--
bna-miR390c	c119675_g1_i1	--	--	gnl|CDD|228565	KOG0617, KOG0617, KOG0617, Ras suppressor protein (contains leucine-rich repeats) [Signal transduction mechanisms].	sp|O49545|BAME1_ARATH	Leucine-rich repeat receptor-like serine/threonine-protein kinase BAM1 OS=Arabidopsis thaliana GN=BAM1 PE=1 SV=1	--	--	--	--	--	--
bna-miR390c	c119770_g1_i1	--	--	--	--	--	--	--	--	--	--	--	--
bna-miR390c	c137197_g2_i1	gi|552809593|ref|XP_005842977.1|	hypothetical protein CHLNCDRAFT_33289 [Chlorella variabilis]<>hypothetical protein CHLNCDRAFT_33289 [Chlorella variabilis]	gnl|CDD|230711	KOG2772, KOG2772, KOG2772, Transaldolase [Carbohydrate transport and metabolism].	sp|J9MJK9|TAL1_FUSO4	Transaldolase OS=Fusarium oxysporum f. sp. lycopersici (strain 4287 / CBS 123668 / FGSC 9935 / NRRL 34936) GN=FOXG_03074 PE=1 SV=1	GO:0003824	K00616	E2.2.1.2, talA, talB	transaldolase	EC:2.2.1.2	ko00030:Pentose phosphate pathway;ko01200:Carbon metabolism;ko01230:Biosynthesis of amino acids;
bna-miR390c	c140375_g1_i1	gi|802620690|ref|XP_012075672.1|	PREDICTED: ABC transporter G family member 7 isoform X1 [Jatropha curcas]	gnl|CDD|228012	KOG0061, KOG0061, KOG0061, Transporter, ABC superfamily (Breast cancer resistance protein) [Secondary metabolites biosynthesis, transport and catabolism].	sp|Q9ZU35|AB7G_ARATH	ABC transporter G family member 7 OS=Arabidopsis thaliana GN=ABCG7 PE=2 SV=1	GO:0006200	--	--	--	--	--
bna-miR390c	c140375_g1_i2	gi|802620693|ref|XP_012075673.1|	PREDICTED: ABC transporter G family member 7 isoform X2 [Jatropha curcas]	gnl|CDD|228012	KOG0061, KOG0061, KOG0061, Transporter, ABC superfamily (Breast cancer resistance protein) [Secondary metabolites biosynthesis, transport and catabolism].	sp|Q9ZU35|AB7G_ARATH	ABC transporter G family member 7 OS=Arabidopsis thaliana GN=ABCG7 PE=2 SV=1	GO:0006200	--	--	--	--	--
bna-miR390c	c142746_g2_i1	--	--	--	--	--	--	--	--	--	--	--	--
bna-miR390c	c142746_g2_i2	--	--	--	--	--	--	--	--	--	--	--	--
bna-miR390c	c143899_g1_i2	gi|703101792|ref|XP_010097281.1|	RNA-binding protein Musashi-2-like protein [Morus notabilis]<>RNA-binding protein Musashi-2-like protein [Morus notabilis]	gnl|CDD|232134	KOG4205, KOG4205, KOG4205, RNA-binding protein musashi/mRNA cleavage and polyadenylation factor I complex, subunit HRP1 [RNA processing and modification].	sp|Q8W034|RNP1_ARATH	Heterogeneous nuclear ribonucleoprotein 1 OS=Arabidopsis thaliana GN=RNP1 PE=1 SV=1	GO:0003676	K14411	MSI			ko03015:mRNA surveillance pathway;
bna-miR390c	c143899_g1_i3	gi|703101792|ref|XP_010097281.1|	RNA-binding protein Musashi-2-like protein [Morus notabilis]<>RNA-binding protein Musashi-2-like protein [Morus notabilis]	gnl|CDD|232134	KOG4205, KOG4205, KOG4205, RNA-binding protein musashi/mRNA cleavage and polyadenylation factor I complex, subunit HRP1 [RNA processing and modification].	sp|Q8W034|RNP1_ARATH	Heterogeneous nuclear ribonucleoprotein 1 OS=Arabidopsis thaliana GN=RNP1 PE=1 SV=1	GO:0003676	K14411	MSI			ko03015:mRNA surveillance pathway;
bna-miR390c	c143899_g1_i5	gi|703101792|ref|XP_010097281.1|	RNA-binding protein Musashi-2-like protein [Morus notabilis]<>RNA-binding protein Musashi-2-like protein [Morus notabilis]	gnl|CDD|232134	KOG4205, KOG4205, KOG4205, RNA-binding protein musashi/mRNA cleavage and polyadenylation factor I complex, subunit HRP1 [RNA processing and modification].	sp|Q8W034|RNP1_ARATH	Heterogeneous nuclear ribonucleoprotein 1 OS=Arabidopsis thaliana GN=RNP1 PE=1 SV=1	GO:0003676	K14411	MSI			ko03015:mRNA surveillance pathway;
bna-miR390c	c143899_g1_i6	gi|255576302|ref|XP_002529044.1|	Heterogeneous nuclear ribonucleoprotein 27C, putative [Ricinus communis]<>Heterogeneous nuclear ribonucleoprotein 27C, putative [Ricinus communis]	gnl|CDD|232134	KOG4205, KOG4205, KOG4205, RNA-binding protein musashi/mRNA cleavage and polyadenylation factor I complex, subunit HRP1 [RNA processing and modification].	sp|Q8W034|RNP1_ARATH	Heterogeneous nuclear ribonucleoprotein 1 OS=Arabidopsis thaliana GN=RNP1 PE=1 SV=1	GO:0003676	K14411	MSI			ko03015:mRNA surveillance pathway;
bna-miR390c	c143899_g1_i7	gi|703101792|ref|XP_010097281.1|	RNA-binding protein Musashi-2-like protein [Morus notabilis]<>RNA-binding protein Musashi-2-like protein [Morus notabilis]	gnl|CDD|232134	KOG4205, KOG4205, KOG4205, RNA-binding protein musashi/mRNA cleavage and polyadenylation factor I complex, subunit HRP1 [RNA processing and modification].	sp|Q8W034|RNP1_ARATH	Heterogeneous nuclear ribonucleoprotein 1 OS=Arabidopsis thaliana GN=RNP1 PE=1 SV=1	GO:0003676	K14411	MSI			ko03015:mRNA surveillance pathway;
bna-miR390c	c143899_g1_i8	gi|703101792|ref|XP_010097281.1|	RNA-binding protein Musashi-2-like protein [Morus notabilis]<>RNA-binding protein Musashi-2-like protein [Morus notabilis]	gnl|CDD|232134	KOG4205, KOG4205, KOG4205, RNA-binding protein musashi/mRNA cleavage and polyadenylation factor I complex, subunit HRP1 [RNA processing and modification].	sp|Q8W034|RNP1_ARATH	Heterogeneous nuclear ribonucleoprotein 1 OS=Arabidopsis thaliana GN=RNP1 PE=1 SV=1	GO:0003676	K14411	MSI			ko03015:mRNA surveillance pathway;
bna-miR390c	c146667_g1_i2	gi|728810180|gb|KHF99482.1|	Ras-related RABA3 -like protein [Gossypium arboreum]	gnl|CDD|228038	KOG0087, KOG0087, KOG0087, GTPase Rab11/YPT3, small G protein superfamily [Intracellular trafficking, secretion, and vesicular transport].	sp|Q9LNK1|RABA3_ARATH	Ras-related protein RABA3 OS=Arabidopsis thaliana GN=RABA3 PE=2 SV=1	GO:0005525	--	--	--	--	--
bna-miR390c	c147170_g1_i2	gi|255550187|ref|XP_002516144.1|	erecta, putative [Ricinus communis]<>erecta, putative [Ricinus communis]	gnl|CDD|229129	KOG1187, KOG1187, KOG1187, Serine/threonine protein kinase [Signal transduction mechanisms].	sp|Q42371|ERECT_ARATH	LRR receptor-like serine/threonine-protein kinase ERECTA OS=Arabidopsis thaliana GN=ERECTA PE=1 SV=1	GO:0006468	--	--	--	--	--
bna-miR390c	c172272_g1_i1	gi|475603317|gb|EMT25381.1|	Transcription initiation factor IIB [Aegilops tauschii]	gnl|CDD|229538	KOG1597, KOG1597, KOG1597, Transcription initiation factor TFIIB [Transcription].	sp|Q8W0W3|TF2B_ORYSJ	Transcription initiation factor IIB OS=Oryza sativa subsp. japonica GN=TFIIB PE=1 SV=1	GO:0005737	K03124	TFIIB, GTF2B, SUA7, tfb			ko03022:Basal transcription factors;ko05169:Epstein-Barr virus infection;ko05203:Viral carcinogenesis;
bna-miR390c	c190656_g1_i1	--	--	--	--	--	--	--	--	--	--	--	--
bna-miR390c	c206151_g1_i1	gi|670420566|ref|XP_008651122.1|	PREDICTED: uncharacterized protein LOC100274085 isoform X1 [Zea mays]<>TPA: hypothetical protein ZEAMMB73_235289 [Zea mays]	--	--	sp|P12332|CB21_SILPR	Chlorophyll a-b binding protein, chloroplastic (Fragment) OS=Silene pratensis PE=2 SV=2	GO:0016020	K14172	LHCB7			ko00196:Photosynthesis - antenna proteins;
bna-miR390c	c221216_g1_i1	--	--	--	--	--	--	--	--	--	--	--	--
bna-miR390c	c231630_g1_i1	--	--	gnl|CDD|230226	KOG2287, KOG2287, KOG2287, Galactosyltransferases [Carbohydrate transport and metabolism].	sp|Q6AY39|B3GL1_RAT	UDP-GalNAc:beta-1,3-N-acetylgalactosaminyltransferase 1 OS=Rattus norvegicus GN=B3galnt1 PE=2 SV=1	--	K00719	B3GALNT1, B3GALT3	galactosylgalactosylglucosylceramide beta-D-acetylgalactosaminyltransferase	EC:2.4.1.79	ko00603:Glycosphingolipid biosynthesis - globo series;
bna-miR390c	c240912_g1_i1	--	--	--	--	sp|Q9Y5F6|PCDGM_HUMAN	Protocadherin gamma-C5 OS=Homo sapiens GN=PCDHGC5 PE=2 SV=1	--	K16497	PCDHGC
bna-miR390c	c254119_g1_i1	gi|514767718|ref|XP_004966311.1|	PREDICTED: LOW QUALITY PROTEIN: ATP-dependent zinc metalloprotease FTSH 2, chloroplastic-like [Setaria italica]	gnl|CDD|228678	KOG0731, KOG0731, KOG0731, AAA+-type ATPase containing the peptidase M41 domain [Posttranslational modification, protein turnover, chaperones].	sp|Q655S1|FTSH2_ORYSJ	ATP-dependent zinc metalloprotease FTSH 2, chloroplastic OS=Oryza sativa subsp. japonica GN=FTSH2 PE=3 SV=1	GO:0017111	--	--	--	--	--
smo-miR156a	c97052_g1_i1	--	--	--	--	--	--	--	--	--	--	--	--
smo-miR156a	c122882_g2_i1	gi|659127620|ref|XP_008463797.1|	PREDICTED: squamosa promoter-binding protein 1-like [Cucumis melo]	--	--	sp|Q38741|SBP1_ANTMA	Squamosa promoter-binding protein 1 OS=Antirrhinum majus GN=SBP1 PE=2 SV=1	--	--	--	--	--	--
smo-miR156a	c128316_g1_i2	gi|595846840|ref|XP_007209206.1|	hypothetical protein PRUPE_ppa006611mg [Prunus persica]<>hypothetical protein PRUPE_ppa006611mg [Prunus persica]	--	--	sp|P0DI11|SP13B_ARATH	Squamosa promoter-binding-like protein 13B OS=Arabidopsis thaliana GN=SPL13B PE=3 SV=1	--	--	--	--	--	--
smo-miR156a	c128316_g1_i3	gi|645268369|ref|XP_008239496.1|	PREDICTED: squamosa promoter-binding-like protein 13A [Prunus mume]	--	--	sp|P0DI11|SP13B_ARATH	Squamosa promoter-binding-like protein 13B OS=Arabidopsis thaliana GN=SPL13B PE=3 SV=1	--	--	--	--	--	--
smo-miR156a	c136307_g1_i1	gi|703081142|ref|XP_010091609.1|	Squamosa promoter-binding-like protein 6 [Morus notabilis]<>Squamosa promoter-binding-like protein 6 [Morus notabilis]	--	--	sp|Q94JW8|SPL6_ARATH	Squamosa promoter-binding-like protein 6 OS=Arabidopsis thaliana GN=SPL6 PE=2 SV=2	--	--	--	--	--	--
smo-miR156a	c136307_g3_i1	gi|703081142|ref|XP_010091609.1|	Squamosa promoter-binding-like protein 6 [Morus notabilis]<>Squamosa promoter-binding-like protein 6 [Morus notabilis]	--	--	sp|Q94JW8|SPL6_ARATH	Squamosa promoter-binding-like protein 6 OS=Arabidopsis thaliana GN=SPL6 PE=2 SV=2	--	--	--	--	--	--
smo-miR156a	c136307_g3_i2	gi|703081142|ref|XP_010091609.1|	Squamosa promoter-binding-like protein 6 [Morus notabilis]<>Squamosa promoter-binding-like protein 6 [Morus notabilis]	--	--	sp|Q94JW8|SPL6_ARATH	Squamosa promoter-binding-like protein 6 OS=Arabidopsis thaliana GN=SPL6 PE=2 SV=2	--	--	--	--	--	--
smo-miR156a	c144224_g1_i1	gi|511513550|gb|AGN74918.1|	1-aminocyclopropane-1-carboxylate oxidase [Morus alba]	gnl|CDD|228093	KOG0143, KOG0143, KOG0143, Iron/ascorbate family oxidoreductases [Secondary metabolites biosynthesis, transport and catabolism, General function prediction only].	sp|Q08507|ACCO3_PETHY	1-aminocyclopropane-1-carboxylate oxidase 3 OS=Petunia hybrida GN=ACO3 PE=3 SV=1	GO:0046872	--	--	--	--	--
smo-miR156a	c155157_g1_i1	--	--	--	--	--	--	--	--	--	--	--	--
smo-miR156a	c173826_g1_i1	--	--	--	--	--	--	--	--	--	--	--	--
smo-miR156a	c210044_g1_i1	--	--	--	--	sp|P37568|CTSR_BACSU	Transcriptional regulator CtsR OS=Bacillus subtilis (strain 168) GN=ctsR PE=1 SV=1	--	K03708	ctsR
ptc-miR390d-5p	c38553_g1_i1	--	--	--	--	--	--	--	--	--	--	--	--
ptc-miR390d-5p	c88759_g1_i1	--	--	gnl|CDD|228566	KOG0618, KOG0618, KOG0618, Serine/threonine phosphatase 2C containing leucine-rich repeats, similar to SCN circadian oscillatory protein (SCOP) [Signal transduction mechanisms].	sp|O49545|BAME1_ARATH	Leucine-rich repeat receptor-like serine/threonine-protein kinase BAM1 OS=Arabidopsis thaliana GN=BAM1 PE=1 SV=1	--	--	--	--	--	--
ptc-miR390d-5p	c98864_g1_i1	--	--	--	--	--	--	--	--	--	--	--	--
ptc-miR390d-5p	c119675_g1_i1	--	--	gnl|CDD|228565	KOG0617, KOG0617, KOG0617, Ras suppressor protein (contains leucine-rich repeats) [Signal transduction mechanisms].	sp|O49545|BAME1_ARATH	Leucine-rich repeat receptor-like serine/threonine-protein kinase BAM1 OS=Arabidopsis thaliana GN=BAM1 PE=1 SV=1	--	--	--	--	--	--
ptc-miR390d-5p	c119770_g1_i1	--	--	--	--	--	--	--	--	--	--	--	--
ptc-miR390d-5p	c137197_g2_i1	gi|552809593|ref|XP_005842977.1|	hypothetical protein CHLNCDRAFT_33289 [Chlorella variabilis]<>hypothetical protein CHLNCDRAFT_33289 [Chlorella variabilis]	gnl|CDD|230711	KOG2772, KOG2772, KOG2772, Transaldolase [Carbohydrate transport and metabolism].	sp|J9MJK9|TAL1_FUSO4	Transaldolase OS=Fusarium oxysporum f. sp. lycopersici (strain 4287 / CBS 123668 / FGSC 9935 / NRRL 34936) GN=FOXG_03074 PE=1 SV=1	GO:0003824	K00616	E2.2.1.2, talA, talB	transaldolase	EC:2.2.1.2	ko00030:Pentose phosphate pathway;ko01200:Carbon metabolism;ko01230:Biosynthesis of amino acids;
ptc-miR390d-5p	c140375_g1_i1	gi|802620690|ref|XP_012075672.1|	PREDICTED: ABC transporter G family member 7 isoform X1 [Jatropha curcas]	gnl|CDD|228012	KOG0061, KOG0061, KOG0061, Transporter, ABC superfamily (Breast cancer resistance protein) [Secondary metabolites biosynthesis, transport and catabolism].	sp|Q9ZU35|AB7G_ARATH	ABC transporter G family member 7 OS=Arabidopsis thaliana GN=ABCG7 PE=2 SV=1	GO:0006200	--	--	--	--	--
ptc-miR390d-5p	c140375_g1_i2	gi|802620693|ref|XP_012075673.1|	PREDICTED: ABC transporter G family member 7 isoform X2 [Jatropha curcas]	gnl|CDD|228012	KOG0061, KOG0061, KOG0061, Transporter, ABC superfamily (Breast cancer resistance protein) [Secondary metabolites biosynthesis, transport and catabolism].	sp|Q9ZU35|AB7G_ARATH	ABC transporter G family member 7 OS=Arabidopsis thaliana GN=ABCG7 PE=2 SV=1	GO:0006200	--	--	--	--	--
ptc-miR390d-5p	c142746_g2_i1	--	--	--	--	--	--	--	--	--	--	--	--
ptc-miR390d-5p	c142746_g2_i2	--	--	--	--	--	--	--	--	--	--	--	--
ptc-miR390d-5p	c143899_g1_i2	gi|703101792|ref|XP_010097281.1|	RNA-binding protein Musashi-2-like protein [Morus notabilis]<>RNA-binding protein Musashi-2-like protein [Morus notabilis]	gnl|CDD|232134	KOG4205, KOG4205, KOG4205, RNA-binding protein musashi/mRNA cleavage and polyadenylation factor I complex, subunit HRP1 [RNA processing and modification].	sp|Q8W034|RNP1_ARATH	Heterogeneous nuclear ribonucleoprotein 1 OS=Arabidopsis thaliana GN=RNP1 PE=1 SV=1	GO:0003676	K14411	MSI			ko03015:mRNA surveillance pathway;
ptc-miR390d-5p	c143899_g1_i3	gi|703101792|ref|XP_010097281.1|	RNA-binding protein Musashi-2-like protein [Morus notabilis]<>RNA-binding protein Musashi-2-like protein [Morus notabilis]	gnl|CDD|232134	KOG4205, KOG4205, KOG4205, RNA-binding protein musashi/mRNA cleavage and polyadenylation factor I complex, subunit HRP1 [RNA processing and modification].	sp|Q8W034|RNP1_ARATH	Heterogeneous nuclear ribonucleoprotein 1 OS=Arabidopsis thaliana GN=RNP1 PE=1 SV=1	GO:0003676	K14411	MSI			ko03015:mRNA surveillance pathway;
ptc-miR390d-5p	c143899_g1_i5	gi|703101792|ref|XP_010097281.1|	RNA-binding protein Musashi-2-like protein [Morus notabilis]<>RNA-binding protein Musashi-2-like protein [Morus notabilis]	gnl|CDD|232134	KOG4205, KOG4205, KOG4205, RNA-binding protein musashi/mRNA cleavage and polyadenylation factor I complex, subunit HRP1 [RNA processing and modification].	sp|Q8W034|RNP1_ARATH	Heterogeneous nuclear ribonucleoprotein 1 OS=Arabidopsis thaliana GN=RNP1 PE=1 SV=1	GO:0003676	K14411	MSI			ko03015:mRNA surveillance pathway;
ptc-miR390d-5p	c143899_g1_i6	gi|255576302|ref|XP_002529044.1|	Heterogeneous nuclear ribonucleoprotein 27C, putative [Ricinus communis]<>Heterogeneous nuclear ribonucleoprotein 27C, putative [Ricinus communis]	gnl|CDD|232134	KOG4205, KOG4205, KOG4205, RNA-binding protein musashi/mRNA cleavage and polyadenylation factor I complex, subunit HRP1 [RNA processing and modification].	sp|Q8W034|RNP1_ARATH	Heterogeneous nuclear ribonucleoprotein 1 OS=Arabidopsis thaliana GN=RNP1 PE=1 SV=1	GO:0003676	K14411	MSI			ko03015:mRNA surveillance pathway;
ptc-miR390d-5p	c143899_g1_i7	gi|703101792|ref|XP_010097281.1|	RNA-binding protein Musashi-2-like protein [Morus notabilis]<>RNA-binding protein Musashi-2-like protein [Morus notabilis]	gnl|CDD|232134	KOG4205, KOG4205, KOG4205, RNA-binding protein musashi/mRNA cleavage and polyadenylation factor I complex, subunit HRP1 [RNA processing and modification].	sp|Q8W034|RNP1_ARATH	Heterogeneous nuclear ribonucleoprotein 1 OS=Arabidopsis thaliana GN=RNP1 PE=1 SV=1	GO:0003676	K14411	MSI			ko03015:mRNA surveillance pathway;
ptc-miR390d-5p	c143899_g1_i8	gi|703101792|ref|XP_010097281.1|	RNA-binding protein Musashi-2-like protein [Morus notabilis]<>RNA-binding protein Musashi-2-like protein [Morus notabilis]	gnl|CDD|232134	KOG4205, KOG4205, KOG4205, RNA-binding protein musashi/mRNA cleavage and polyadenylation factor I complex, subunit HRP1 [RNA processing and modification].	sp|Q8W034|RNP1_ARATH	Heterogeneous nuclear ribonucleoprotein 1 OS=Arabidopsis thaliana GN=RNP1 PE=1 SV=1	GO:0003676	K14411	MSI			ko03015:mRNA surveillance pathway;
ptc-miR390d-5p	c146667_g1_i2	gi|728810180|gb|KHF99482.1|	Ras-related RABA3 -like protein [Gossypium arboreum]	gnl|CDD|228038	KOG0087, KOG0087, KOG0087, GTPase Rab11/YPT3, small G protein superfamily [Intracellular trafficking, secretion, and vesicular transport].	sp|Q9LNK1|RABA3_ARATH	Ras-related protein RABA3 OS=Arabidopsis thaliana GN=RABA3 PE=2 SV=1	GO:0005525	--	--	--	--	--
ptc-miR390d-5p	c147170_g1_i2	gi|255550187|ref|XP_002516144.1|	erecta, putative [Ricinus communis]<>erecta, putative [Ricinus communis]	gnl|CDD|229129	KOG1187, KOG1187, KOG1187, Serine/threonine protein kinase [Signal transduction mechanisms].	sp|Q42371|ERECT_ARATH	LRR receptor-like serine/threonine-protein kinase ERECTA OS=Arabidopsis thaliana GN=ERECTA PE=1 SV=1	GO:0006468	--	--	--	--	--
ptc-miR390d-5p	c172272_g1_i1	gi|475603317|gb|EMT25381.1|	Transcription initiation factor IIB [Aegilops tauschii]	gnl|CDD|229538	KOG1597, KOG1597, KOG1597, Transcription initiation factor TFIIB [Transcription].	sp|Q8W0W3|TF2B_ORYSJ	Transcription initiation factor IIB OS=Oryza sativa subsp. japonica GN=TFIIB PE=1 SV=1	GO:0005737	K03124	TFIIB, GTF2B, SUA7, tfb			ko03022:Basal transcription factors;ko05169:Epstein-Barr virus infection;ko05203:Viral carcinogenesis;
ptc-miR390d-5p	c190656_g1_i1	--	--	--	--	--	--	--	--	--	--	--	--
ptc-miR390d-5p	c206151_g1_i1	gi|670420566|ref|XP_008651122.1|	PREDICTED: uncharacterized protein LOC100274085 isoform X1 [Zea mays]<>TPA: hypothetical protein ZEAMMB73_235289 [Zea mays]	--	--	sp|P12332|CB21_SILPR	Chlorophyll a-b binding protein, chloroplastic (Fragment) OS=Silene pratensis PE=2 SV=2	GO:0016020	K14172	LHCB7			ko00196:Photosynthesis - antenna proteins;
ptc-miR390d-5p	c221216_g1_i1	--	--	--	--	--	--	--	--	--	--	--	--
ptc-miR390d-5p	c231630_g1_i1	--	--	gnl|CDD|230226	KOG2287, KOG2287, KOG2287, Galactosyltransferases [Carbohydrate transport and metabolism].	sp|Q6AY39|B3GL1_RAT	UDP-GalNAc:beta-1,3-N-acetylgalactosaminyltransferase 1 OS=Rattus norvegicus GN=B3galnt1 PE=2 SV=1	--	K00719	B3GALNT1, B3GALT3	galactosylgalactosylglucosylceramide beta-D-acetylgalactosaminyltransferase	EC:2.4.1.79	ko00603:Glycosphingolipid biosynthesis - globo series;
ptc-miR390d-5p	c240912_g1_i1	--	--	--	--	sp|Q9Y5F6|PCDGM_HUMAN	Protocadherin gamma-C5 OS=Homo sapiens GN=PCDHGC5 PE=2 SV=1	--	K16497	PCDHGC
ptc-miR390d-5p	c254119_g1_i1	gi|514767718|ref|XP_004966311.1|	PREDICTED: LOW QUALITY PROTEIN: ATP-dependent zinc metalloprotease FTSH 2, chloroplastic-like [Setaria italica]	gnl|CDD|228678	KOG0731, KOG0731, KOG0731, AAA+-type ATPase containing the peptidase M41 domain [Posttranslational modification, protein turnover, chaperones].	sp|Q655S1|FTSH2_ORYSJ	ATP-dependent zinc metalloprotease FTSH 2, chloroplastic OS=Oryza sativa subsp. japonica GN=FTSH2 PE=3 SV=1	GO:0017111	--	--	--	--	--
osa-miR397a	c61040_g1_i1	--	--	gnl|CDD|229205	KOG1263, KOG1263, KOG1263, Multicopper oxidases [Secondary metabolites biosynthesis, transport and catabolism].	sp|Q9SIY8|LAC5_ARATH	Laccase-5 OS=Arabidopsis thaliana GN=LAC5 PE=2 SV=1	--	--	--	--	--	--
osa-miR397a	c132252_g6_i1	--	--	--	--	--	--	--	--	--	--	--	--
osa-miR397a	c144073_g4_i2	gi|596020058|ref|XP_007218932.1|	hypothetical protein PRUPE_ppa003349mg [Prunus persica]<>hypothetical protein PRUPE_ppa003349mg [Prunus persica]	gnl|CDD|229205	KOG1263, KOG1263, KOG1263, Multicopper oxidases [Secondary metabolites biosynthesis, transport and catabolism].	sp|Q9SIY8|LAC5_ARATH	Laccase-5 OS=Arabidopsis thaliana GN=LAC5 PE=2 SV=1	GO:0046688	K05909	E1.10.3.2	laccase	EC:1.10.3.2
osa-miR397a	c144073_g4_i3	gi|703063722|ref|XP_010087026.1|	Cation/H(+) antiporter 15 [Morus notabilis]<>Cation/H(+) antiporter 15 [Morus notabilis]	gnl|CDD|229205	KOG1263, KOG1263, KOG1263, Multicopper oxidases [Secondary metabolites biosynthesis, transport and catabolism].	sp|Q9SIY8|LAC5_ARATH	Laccase-5 OS=Arabidopsis thaliana GN=LAC5 PE=2 SV=1	--	K05909	E1.10.3.2	laccase	EC:1.10.3.2
osa-miR397a	c144073_g4_i4	gi|502130076|ref|XP_004500522.1|	PREDICTED: laccase-12-like [Cicer arietinum]	gnl|CDD|229205	KOG1263, KOG1263, KOG1263, Multicopper oxidases [Secondary metabolites biosynthesis, transport and catabolism].	sp|Q9SIY8|LAC5_ARATH	Laccase-5 OS=Arabidopsis thaliana GN=LAC5 PE=2 SV=1	GO:0052716	--	--	--	--	--
osa-miR397a	c304029_g1_i1	--	--	--	--	--	--	--	--	--	--	--	--
csi-miR319	c92547_g1_i1	--	--	--	--	--	--	--	--	--	--	--	--
csi-miR319	c126983_g1_i2	gi|567872745|ref|XP_006428962.1|	hypothetical protein CICLE_v10012656mg [Citrus clementina]<>hypothetical protein CICLE_v10012656mg [Citrus clementina]	--	--	--	--	--	--	--	--	--	--
csi-miR319	c126983_g1_i4	gi|723740238|ref|XP_010312427.1|	PREDICTED: uncharacterized protein LOC101255448 [Solanum lycopersicum]	--	--	--	--	--	--	--	--	--	--
csi-miR319	c133306_g2_i1	--	--	--	--	--	--	--	--	--	--	--	--
csi-miR319	c134078_g1_i1	gi|359486767|ref|XP_002271948.2|	PREDICTED: uncharacterized protein ycf45 [Vitis vinifera]	gnl|CDD|229133	KOG1191, KOG1191, KOG1191, Mitochondrial GTPase [Translation, ribosomal structure and biogenesis].	sp|P51281|YCF45_PORPU	Uncharacterized protein ycf45 OS=Porphyra purpurea GN=ycf45 PE=3 SV=1	GO:0005524	--	--	--	--	--
csi-miR319	c136098_g1_i1	gi|645260833|ref|XP_008236004.1|	PREDICTED: amino acid permease 3-like [Prunus mume]	gnl|CDD|229245	KOG1303, KOG1303, KOG1303, Amino acid transporters [Amino acid transport and metabolism].	sp|Q38967|AAP2_ARATH	Amino acid permease 2 OS=Arabidopsis thaliana GN=AAP2 PE=1 SV=1	GO:0016021	--	--	--	--	--
csi-miR319	c136098_g1_i2	gi|568866838|ref|XP_006486755.1|	PREDICTED: amino acid permease 3-like [Citrus sinensis]	gnl|CDD|229245	KOG1303, KOG1303, KOG1303, Amino acid transporters [Amino acid transport and metabolism].	sp|Q38967|AAP2_ARATH	Amino acid permease 2 OS=Arabidopsis thaliana GN=AAP2 PE=1 SV=1	GO:0016021	--	--	--	--	--
csi-miR319	c139133_g1_i6	gi|147852335|emb|CAN80123.1|	hypothetical protein VITISV_009646 [Vitis vinifera]	--	--	sp|P92519|M810_ARATH	Uncharacterized mitochondrial protein AtMg00810 OS=Arabidopsis thaliana GN=AtMg00810 PE=4 SV=1	GO:0003677	--	--	--	--	--
csi-miR319	c140181_g1_i1	gi|297740472|emb|CBI30654.3|	unnamed protein product [Vitis vinifera]	--	--	sp|O82277|TCP10_ARATH	Transcription factor TCP10 OS=Arabidopsis thaliana GN=TCP10 PE=1 SV=1	--	--	--	--	--	--
csi-miR319	c140353_g1_i1	--	--	--	--	--	--	--	--	--	--	--	--
csi-miR319	c140353_g1_i6	gi|470127537|ref|XP_004299725.1|	PREDICTED: AP-4 complex subunit mu [Fragaria vesca subsp. vesca]	gnl|CDD|228883	KOG0937, KOG0937, KOG0937, Adaptor complexes medium subunit family [Intracellular trafficking, secretion, and vesicular transport].	sp|Q9SB50|AP4M_ARATH	AP-4 complex subunit mu OS=Arabidopsis thaliana GN=AP4M PE=2 SV=1	--	K12402	AP4M1			ko04142:Lysosome;
csi-miR319	c142642_g1_i1	--	--	--	--	--	--	--	--	--	--	--	--
csi-miR319	c143754_g1_i2	gi|590622360|ref|XP_007025029.1|	Teosinte branched 1, putative isoform 1 [Theobroma cacao]<>Teosinte branched 1, putative isoform 1 [Theobroma cacao]<>Teosinte branched 1, putative isoform 1 [Theobroma cacao]<>Teosinte branched 1, putative isoform 1 [Theobroma cacao]<>Teosinte branched 1, putative isoform 1 [Theobroma cacao]<>Teosinte branched 1, putative isoform 1 [Theobroma cacao]<>Teosinte branched 1, putative isoform 1 [Theo…	--	--	sp|Q93V43|TCP2_ARATH	Transcription factor TCP2 OS=Arabidopsis thaliana GN=TCP2 PE=2 SV=1	--	--	--	--	--	--
csi-miR319	c144247_g1_i4	gi|667751848|gb|AIG89935.1|	hypothetical protein (mitochondrion) [Capsicum annuum]	gnl|CDD|231017	KOG3079, KOG3079, KOG3079, Uridylate kinase/adenylate kinase [Nucleotide transport and metabolism].	sp|O24464|KCY_PRUAR	UMP-CMP kinase OS=Prunus armeniaca PE=2 SV=1	GO:0005739	K13800	CMPK1, UMPK	UMP-CMP kinase	EC:2.7.4.14	ko00240:Pyrimidine metabolism;
csi-miR319	c144844_g1_i1	gi|595841068|ref|XP_007208141.1|	hypothetical protein PRUPE_ppa000218mg [Prunus persica]<>hypothetical protein PRUPE_ppa000218mg [Prunus persica]	--	--	--	--	--	--	--	--	--	--
csi-miR319	c144844_g1_i2	gi|255581905|ref|XP_002531751.1|	hypothetical protein RCOM_0301280 [Ricinus communis]<>hypothetical protein RCOM_0301280 [Ricinus communis]	--	--	--	--	--	--	--	--	--	--
csi-miR319	c146126_g1_i3	gi|596047176|ref|XP_007220266.1|	hypothetical protein PRUPE_ppa001092mg [Prunus persica]<>hypothetical protein PRUPE_ppa001092mg [Prunus persica]	gnl|CDD|230133	KOG2194, KOG2194, KOG2194, Aminopeptidases of the M20 family [Posttranslational modification, protein turnover, chaperones, General function prediction only].	sp|P0DI68|CSPL1_BRADI	CASP-like protein 5A1 OS=Brachypodium distachyon PE=2 SV=1	GO:0008233	--	--	--	--	--
csi-miR319	c200834_g1_i1	--	--	gnl|CDD|228917	KOG0971, KOG0971, KOG0971, Microtubule-associated protein dynactin DCTN1/Glued [Cell cycle control, cell division, chromosome partitioning, Cytoskeleton].	sp|P28023|DCTN1_RAT	Dynactin subunit 1 OS=Rattus norvegicus GN=Dctn1 PE=1 SV=2	--	--	--	--	--	--
csi-miR319	c242183_g1_i1	--	--	gnl|CDD|229518	KOG1577, KOG1577, KOG1577, Aldo/keto reductase family proteins [General function prediction only].	sp|O14088|YER5_SCHPO	Uncharacterized oxidoreductase C2F3.05c OS=Schizosaccharomyces pombe (strain 972 / ATCC 24843) GN=SPAC2F3.05c PE=3 SV=1	--	--	--	--	--	--
csi-miR319	c262450_g1_i1	--	--	--	--	--	--	--	--	--	--	--	--
ahy-miR156a	c75324_g1_i2	gi|694332281|ref|XP_009356783.1|	PREDICTED: squamosa promoter-binding protein 1-like [Pyrus x bretschneideri]	--	--	sp|Q38741|SBP1_ANTMA	Squamosa promoter-binding protein 1 OS=Antirrhinum majus GN=SBP1 PE=2 SV=1	--	--	--	--	--	--
ahy-miR156a	c121798_g1_i2	gi|743942418|ref|XP_011015707.1|	PREDICTED: uncharacterized protein LOC105119281 [Populus euphratica]	--	--	--	--	--	--	--	--	--	--
ahy-miR156a	c122882_g2_i1	gi|659127620|ref|XP_008463797.1|	PREDICTED: squamosa promoter-binding protein 1-like [Cucumis melo]	--	--	sp|Q38741|SBP1_ANTMA	Squamosa promoter-binding protein 1 OS=Antirrhinum majus GN=SBP1 PE=2 SV=1	--	--	--	--	--	--
ahy-miR156a	c128316_g1_i2	gi|595846840|ref|XP_007209206.1|	hypothetical protein PRUPE_ppa006611mg [Prunus persica]<>hypothetical protein PRUPE_ppa006611mg [Prunus persica]	--	--	sp|P0DI11|SP13B_ARATH	Squamosa promoter-binding-like protein 13B OS=Arabidopsis thaliana GN=SPL13B PE=3 SV=1	--	--	--	--	--	--
ahy-miR156a	c128316_g1_i3	gi|645268369|ref|XP_008239496.1|	PREDICTED: squamosa promoter-binding-like protein 13A [Prunus mume]	--	--	sp|P0DI11|SP13B_ARATH	Squamosa promoter-binding-like protein 13B OS=Arabidopsis thaliana GN=SPL13B PE=3 SV=1	--	--	--	--	--	--
ahy-miR156a	c129545_g1_i1	gi|657978819|ref|XP_008381353.1|	PREDICTED: uncharacterized oxidoreductase At4g09670 isoform X1 [Malus domestica]	gnl|CDD|230680	KOG2741, KOG2741, KOG2741, Dimeric dihydrodiol dehydrogenase [Carbohydrate transport and metabolism, Secondary metabolites biosynthesis, transport and catabolism].	sp|Q9SZ83|Y4967_ARATH	Uncharacterized oxidoreductase At4g09670 OS=Arabidopsis thaliana GN=At4g09670 PE=1 SV=1	--	--	--	--	--	--
ahy-miR156a	c129912_g1_i1	gi|703159986|ref|XP_010112387.1|	Squamosa promoter-binding-like protein 16 [Morus notabilis]<>Squamosa promoter-binding-like protein 16 [Morus notabilis]	--	--	sp|P0DI11|SP13B_ARATH	Squamosa promoter-binding-like protein 13B OS=Arabidopsis thaliana GN=SPL13B PE=3 SV=1	--	--	--	--	--	--
ahy-miR156a	c129912_g1_i2	gi|703159986|ref|XP_010112387.1|	Squamosa promoter-binding-like protein 16 [Morus notabilis]<>Squamosa promoter-binding-like protein 16 [Morus notabilis]	--	--	sp|P0DI11|SP13B_ARATH	Squamosa promoter-binding-like protein 13B OS=Arabidopsis thaliana GN=SPL13B PE=3 SV=1	--	--	--	--	--	--
ahy-miR156a	c131726_g1_i3	gi|703159986|ref|XP_010112387.1|	Squamosa promoter-binding-like protein 16 [Morus notabilis]<>Squamosa promoter-binding-like protein 16 [Morus notabilis]	--	--	sp|P0DI11|SP13B_ARATH	Squamosa promoter-binding-like protein 13B OS=Arabidopsis thaliana GN=SPL13B PE=3 SV=1	--	--	--	--	--	--
ahy-miR156a	c136017_g2_i1	gi|802733191|ref|XP_012086562.1|	PREDICTED: uncharacterized protein LOC105645554 isoform X1 [Jatropha curcas]	--	--	sp|B5X570|NAC14_ARATH	NAC domain-containing protein 14 OS=Arabidopsis thaliana GN=NAC014 PE=2 SV=1	--	--	--	--	--	--
ahy-miR156a	c136307_g1_i1	gi|703081142|ref|XP_010091609.1|	Squamosa promoter-binding-like protein 6 [Morus notabilis]<>Squamosa promoter-binding-like protein 6 [Morus notabilis]	--	--	sp|Q94JW8|SPL6_ARATH	Squamosa promoter-binding-like protein 6 OS=Arabidopsis thaliana GN=SPL6 PE=2 SV=2	--	--	--	--	--	--
ahy-miR156a	c136307_g3_i1	gi|703081142|ref|XP_010091609.1|	Squamosa promoter-binding-like protein 6 [Morus notabilis]<>Squamosa promoter-binding-like protein 6 [Morus notabilis]	--	--	sp|Q94JW8|SPL6_ARATH	Squamosa promoter-binding-like protein 6 OS=Arabidopsis thaliana GN=SPL6 PE=2 SV=2	--	--	--	--	--	--
ahy-miR156a	c136307_g3_i2	gi|703081142|ref|XP_010091609.1|	Squamosa promoter-binding-like protein 6 [Morus notabilis]<>Squamosa promoter-binding-like protein 6 [Morus notabilis]	--	--	sp|Q94JW8|SPL6_ARATH	Squamosa promoter-binding-like protein 6 OS=Arabidopsis thaliana GN=SPL6 PE=2 SV=2	--	--	--	--	--	--
ahy-miR156a	c144224_g1_i1	gi|511513550|gb|AGN74918.1|	1-aminocyclopropane-1-carboxylate oxidase [Morus alba]	gnl|CDD|228093	KOG0143, KOG0143, KOG0143, Iron/ascorbate family oxidoreductases [Secondary metabolites biosynthesis, transport and catabolism, General function prediction only].	sp|Q08507|ACCO3_PETHY	1-aminocyclopropane-1-carboxylate oxidase 3 OS=Petunia hybrida GN=ACO3 PE=3 SV=1	GO:0046872	--	--	--	--	--
ahy-miR156a	c147706_g2_i1	gi|645275448|ref|XP_008242819.1|	PREDICTED: CCR4-NOT transcription complex subunit 10 [Prunus mume]	gnl|CDD|230410	KOG2471, KOG2471, KOG2471, TPR repeat-containing protein [General function prediction only].	sp|A4IFB6|CNO10_BOVIN	CCR4-NOT transcription complex subunit 10 OS=Bos taurus GN=CNOT10 PE=2 SV=1	--	K12607	CNOT10			ko03018:RNA degradation;
ahy-miR156a	c173826_g1_i1	--	--	--	--	--	--	--	--	--	--	--	--
ahy-miR156a	c232322_g1_i1	--	--	--	--	--	--	--	--	--	--	--	--
ptc-miR398b	c3748_g1_i1	--	--	--	--	--	--	--	--	--	--	--	--
ptc-miR398b	c30907_g1_i1	--	--	--	--	--	--	--	--	--	--	--	--
ptc-miR398b	c42473_g1_i1	--	--	--	--	--	--	--	--	--	--	--	--
ptc-miR398b	c68065_g1_i1	--	--	--	--	--	--	--	--	--	--	--	--
ptc-miR398b	c142623_g1_i1	gi|703121412|ref|XP_010102321.1|	Putative copper-transporting ATPase 3 [Morus notabilis]<>Putative copper-transporting ATPase 3 [Morus notabilis]	gnl|CDD|228156	KOG0207, KOG0207, KOG0207, Cation transport ATPase [Inorganic ion transport and metabolism].	sp|Q9SH30|HMA5_ARATH	Probable copper-transporting ATPase HMA5 OS=Arabidopsis thaliana GN=HMA5 PE=1 SV=2	GO:0005507	K17686	copA, ATP7	Cu+-exporting ATPase	EC:3.6.3.54
ptc-miR398b	c147266_g2_i1	gi|326497203|dbj|BAK02186.1|	predicted protein [Hordeum vulgare subsp. vulgare]	gnl|CDD|228418	KOG0469, KOG0469, KOG0469, Elongation factor 2 [Translation, ribosomal structure and biogenesis].	sp|P13060|EF2_DROME	Elongation factor 2 OS=Drosophila melanogaster GN=EF2 PE=1 SV=4	GO:0006184	K03234	EEF2			ko04152:AMPK signaling pathway;ko04921:Oxytocin signaling pathway;
ptc-miR398b	c147803_g1_i4	gi|703146507|ref|XP_010108816.1|	hypothetical protein L484_020551 [Morus notabilis]<>hypothetical protein L484_020551 [Morus notabilis]	--	--	sp|Q7XZF5|RST1_ARATH	Protein RST1 OS=Arabidopsis thaliana GN=RST1 PE=2 SV=2	--	--	--	--	--	--
ptc-miR398b	c165342_g1_i1	gi|694448813|ref|XP_009350203.1|	PREDICTED: 40S ribosomal protein S28-B [Pyrus x bretschneideri]	gnl|CDD|231440	KOG3502, KOG3502, KOG3502, 40S ribosomal protein S28 [Translation, ribosomal structure and biogenesis].	sp|Q7S6W5|RS28_NEUCR	40S ribosomal protein S28 OS=Neurospora crassa (strain ATCC 24698 / 74-OR23-1A / CBS 708.71 / DSM 1257 / FGSC 987) GN=rps-28 PE=3 SV=1	GO:0003735	K02979	RP-S28e, RPS28			ko03010:Ribosome;
ptc-miR398b	c280028_g1_i1	--	--	--	--	--	--	--	--	--	--	--	--
ppe-miR403	c135434_g2_i3	gi|645247605|ref|XP_008229914.1|	PREDICTED: glucose-6-phosphate 1-dehydrogenase, chloroplastic [Prunus mume]	gnl|CDD|228511	KOG0563, KOG0563, KOG0563, Glucose-6-phosphate 1-dehydrogenase [Carbohydrate transport and metabolism].	sp|O24357|G6PDC_SPIOL	Glucose-6-phosphate 1-dehydrogenase, chloroplastic OS=Spinacia oleracea GN=G6PD PE=2 SV=1	GO:0016491	K00036	G6PD, zwf	glucose-6-phosphate 1-dehydrogenase	EC:1.1.1.49	ko00030:Pentose phosphate pathway;ko00480:Glutathione metabolism;ko01200:Carbon metabolism;ko05230:Central carbon metabolism in cancer;
ppe-miR403	c135434_g2_i4	gi|595926015|ref|XP_007215019.1|	hypothetical protein PRUPE_ppa003253mg [Prunus persica]<>hypothetical protein PRUPE_ppa003253mg [Prunus persica]	gnl|CDD|228511	KOG0563, KOG0563, KOG0563, Glucose-6-phosphate 1-dehydrogenase [Carbohydrate transport and metabolism].	sp|O24357|G6PDC_SPIOL	Glucose-6-phosphate 1-dehydrogenase, chloroplastic OS=Spinacia oleracea GN=G6PD PE=2 SV=1	GO:0016491	K00036	G6PD, zwf	glucose-6-phosphate 1-dehydrogenase	EC:1.1.1.49	ko00030:Pentose phosphate pathway;ko00480:Glutathione metabolism;ko01200:Carbon metabolism;ko05230:Central carbon metabolism in cancer;
ppe-miR403	c135434_g2_i5	gi|802669241|ref|XP_012081460.1|	PREDICTED: glucose-6-phosphate 1-dehydrogenase, chloroplastic isoform X1 [Jatropha curcas]<>hypothetical protein JCGZ_18492 [Jatropha curcas]	gnl|CDD|228511	KOG0563, KOG0563, KOG0563, Glucose-6-phosphate 1-dehydrogenase [Carbohydrate transport and metabolism].	sp|Q43839|G6PDC_SOLTU	Glucose-6-phosphate 1-dehydrogenase, chloroplastic OS=Solanum tuberosum PE=1 SV=1	GO:0050661	K00036	G6PD, zwf	glucose-6-phosphate 1-dehydrogenase	EC:1.1.1.49	ko00030:Pentose phosphate pathway;ko00480:Glutathione metabolism;ko01200:Carbon metabolism;ko05230:Central carbon metabolism in cancer;
ppe-miR403	c144145_g1_i1	gi|802716106|ref|XP_012084883.1|	PREDICTED: protein argonaute 2-like isoform X2 [Jatropha curcas]	gnl|CDD|228987	KOG1041, KOG1041, KOG1041, Translation initiation factor 2C (eIF-2C) and related proteins [Translation, ribosomal structure and biogenesis].	sp|Q9SHF3|AGO2_ARATH	Protein argonaute 2 OS=Arabidopsis thaliana GN=AGO2 PE=1 SV=1	--	K11593	ELF2C, AGO
gma-miR160d	c4162_g1_i1	--	--	--	--	--	--	--	--	--	--	--	--
gma-miR160d	c14615_g1_i1	--	--	gnl|CDD|228804	KOG0858, KOG0858, KOG0858, Predicted membrane protein [Function unknown].	sp|Q8VZU9|DERL1_ARATH	Derlin-1 OS=Arabidopsis thaliana GN=DER1 PE=2 SV=1	--	--	--	--	--	--
gma-miR160d	c25504_g1_i1	--	--	--	--	--	--	--	--	--	--	--	--
gma-miR160d	c31215_g1_i1	--	--	gnl|CDD|229295	KOG1353, KOG1353, KOG1353, F0F1-type ATP synthase, alpha subunit [Energy production and conversion].	sp|P35381|ATPA_DROME	ATP synthase subunit alpha, mitochondrial OS=Drosophila melanogaster GN=blw PE=1 SV=2	--	--	--	--	--	--
gma-miR160d	c36871_g1_i1	--	--	--	--	--	--	--	--	--	--	--	--
gma-miR160d	c40510_g1_i1	--	--	--	--	--	--	--	--	--	--	--	--
gma-miR160d	c66338_g1_i1	gi|5802953|gb|AAD51853.1|AF178989_1	pectin methylesterase [Vitis riparia]	--	--	sp|P17872|PME_ASPTU	Pectinesterase OS=Aspergillus tubingensis GN=pme1 PE=1 SV=1	GO:0016788	--	--	--	--	--
gma-miR160d	c66742_g1_i1	--	--	--	--	--	--	--	--	--	--	--	--
gma-miR160d	c73394_g1_i1	--	--	--	--	--	--	--	--	--	--	--	--
gma-miR160d	c75613_g1_i1	--	--	--	--	--	--	--	--	--	--	--	--
gma-miR160d	c76573_g1_i2	gi|2588661|dbj|BAA23205.1|	phosphoglucose isomerase [Dioscorea quinqueloba]	gnl|CDD|230385	KOG2446, KOG2446, KOG2446, Glucose-6-phosphate isomerase [Carbohydrate transport and metabolism].	sp|P52031|G6PI_DROYA	Glucose-6-phosphate isomerase OS=Drosophila yakuba GN=Pgi PE=3 SV=1	--	K01810	GPI, pgi	glucose-6-phosphate isomerase	EC:5.3.1.9	ko00010:Glycolysis / Gluconeogenesis;ko00030:Pentose phosphate pathway;ko00500:Starch and sucrose metabolism;ko00520:Amino sugar and nucleotide sugar metabolism;ko01200:Carbon metabolism;
gma-miR160d	c81292_g1_i1	--	--	--	--	--	--	--	--	--	--	--	--
gma-miR160d	c94553_g1_i1	gi|326532784|dbj|BAJ89237.1|	predicted protein [Hordeum vulgare subsp. vulgare]	gnl|CDD|227971	KOG0020, KOG0020, KOG0020, Endoplasmic reticulum glucose-regulated protein (GRP94/endoplasmin), HSP90 family [Posttranslational modification, protein turnover, chaperones].	sp|Q95M18|ENPL_BOVIN	Endoplasmin OS=Bos taurus GN=HSP90B1 PE=2 SV=1	GO:0009987	K09487	HSP90B, TRA1			ko04141:Protein processing in endoplasmic reticulum;ko04151:PI3K-Akt signaling pathway;ko04621:NOD-like receptor signaling pathway;ko04626:Plant-pathogen interaction;ko04915:Estrogen signaling pathway;ko04918:Thyroid hormone synthesis;ko05200:Pathways in cancer;ko05215:Prostate cancer;
gma-miR160d	c105668_g1_i2	--	--	--	--	--	--	--	--	--	--	--	--
gma-miR160d	c116513_g2_i1	gi|34559256|gb|AAQ75384.1|	putative opsin [Oryza sativa Indica Group]	--	--	sp|Q9UW81|NOP1_NEUCR	Opsin-1 OS=Neurospora crassa (strain ATCC 24698 / 74-OR23-1A / CBS 708.71 / DSM 1257 / FGSC 987) GN=nop-1 PE=1 SV=1	--	--	--	--	--	--
gma-miR160d	c121934_g1_i1	--	--	--	--	--	--	--	--	--	--	--	--
gma-miR160d	c121934_g1_i2	--	--	--	--	--	--	--	--	--	--	--	--
gma-miR160d	c123683_g2_i1	--	--	--	--	sp|P05348|RBS_MAIZE	Ribulose bisphosphate carboxylase small chain, chloroplastic OS=Zea mays GN=RBCS PE=1 SV=1	--	--	--	--	--	--
gma-miR160d	c128136_g1_i1	--	--	--	--	--	--	--	--	--	--	--	--
gma-miR160d	c133852_g2_i1	gi|30580446|sp|Q96UF2.1|G3P2_MUCCL	RecName: Full=Glyceraldehyde-3-phosphate dehydrogenase 2; Short=GAPDH 2<>glyceraldehyde-3-phosphate dehydrogenase [Mucor racemosus]<>glyceraldehyde-3-phosphate dehydrogenase, cytosolic [Zea mays]	gnl|CDD|228604	KOG0657, KOG0657, KOG0657, Glyceraldehyde 3-phosphate dehydrogenase [Carbohydrate transport and metabolism].	sp|P07486|G3P1_DROME	Glyceraldehyde-3-phosphate dehydrogenase 1 OS=Drosophila melanogaster GN=Gapdh1 PE=2 SV=2	GO:0005737	K00134	GAPDH, gapA	glyceraldehyde 3-phosphate dehydrogenase	EC:1.2.1.12	ko00010:Glycolysis / Gluconeogenesis;ko00710:Carbon fixation in photosynthetic organisms;ko01200:Carbon metabolism;ko01230:Biosynthesis of amino acids;ko04066:HIF-1 signaling pathway;ko05010:Alzheimer's disease;
gma-miR160d	c133852_g2_i3	gi|30580446|sp|Q96UF2.1|G3P2_MUCCL	RecName: Full=Glyceraldehyde-3-phosphate dehydrogenase 2; Short=GAPDH 2<>glyceraldehyde-3-phosphate dehydrogenase [Mucor racemosus]<>glyceraldehyde-3-phosphate dehydrogenase, cytosolic [Zea mays]	gnl|CDD|228604	KOG0657, KOG0657, KOG0657, Glyceraldehyde 3-phosphate dehydrogenase [Carbohydrate transport and metabolism].	sp|P07487|G3P2_DROME	Glyceraldehyde-3-phosphate dehydrogenase 2 OS=Drosophila melanogaster GN=Gapdh2 PE=1 SV=2	GO:0005737	K00134	GAPDH, gapA	glyceraldehyde 3-phosphate dehydrogenase	EC:1.2.1.12	ko00010:Glycolysis / Gluconeogenesis;ko00710:Carbon fixation in photosynthetic organisms;ko01200:Carbon metabolism;ko01230:Biosynthesis of amino acids;ko04066:HIF-1 signaling pathway;ko05010:Alzheimer's disease;
gma-miR160d	c133852_g4_i2	--	--	gnl|CDD|228604	KOG0657, KOG0657, KOG0657, Glyceraldehyde 3-phosphate dehydrogenase [Carbohydrate transport and metabolism].	sp|Q8WZN0|G3P_SORMA	Glyceraldehyde-3-phosphate dehydrogenase OS=Sordaria macrospora GN=GPD PE=3 SV=2	--	--	--	--	--	--
gma-miR160d	c133852_g4_i3	gi|659495389|gb|AID66750.1|	glyceraldehyde-3-phosphate dehydrogenase, partial [Robinia pseudoacacia]	gnl|CDD|228604	KOG0657, KOG0657, KOG0657, Glyceraldehyde 3-phosphate dehydrogenase [Carbohydrate transport and metabolism].	sp|P32637|G3P_PODAS	Glyceraldehyde-3-phosphate dehydrogenase OS=Podospora anserina GN=GPD PE=3 SV=1	--	--	--	--	--	--
gma-miR160d	c136065_g1_i1	gi|133872|sp|P29344.1|RR1_SPIOL	RecName: Full=30S ribosomal protein S1, chloroplastic; AltName: Full=CS1; Flags: Precursor [Spinacia oleracea]<>ribosomal protein S1 [Spinacia oleracea]<>chloroplast ribosomal protein S1 [Spinacia oleracea]<>hypothetical protein SOVF_099990 [Spinacia oleracea]	gnl|CDD|229016	KOG1070, KOG1070, KOG1070, rRNA processing protein Rrp5 [RNA processing and modification].	sp|P29344|RR1_SPIOL	30S ribosomal protein S1, chloroplastic OS=Spinacia oleracea GN=RPS1 PE=1 SV=1	GO:0005840	K02945	RP-S1, rpsA			ko03010:Ribosome;
gma-miR160d	c138288_g1_i1	gi|470103345|ref|XP_004288100.1|	PREDICTED: 2-oxoisovalerate dehydrogenase subunit alpha 2, mitochondrial [Fragaria vesca subsp. vesca]	gnl|CDD|229124	KOG1182, KOG1182, KOG1182, Branched chain alpha-keto acid dehydrogenase complex, alpha subunit [Energy production and conversion].	sp|Q84JL2|ODBA2_ARATH	2-oxoisovalerate dehydrogenase subunit alpha 2, mitochondrial OS=Arabidopsis thaliana GN=At5g09300 PE=1 SV=1	GO:0016624	K00166	BCKDHA, bkdA1	2-oxoisovalerate dehydrogenase E1 component alpha subunit	EC:1.2.4.4	ko00280:Valine, leucine and isoleucine degradation;
gma-miR160d	c145718_g1_i2	--	--	gnl|CDD|228693	KOG0746, KOG0746, KOG0746, 60S ribosomal protein L3 and related proteins [Translation, ribosomal structure and biogenesis].	sp|P59671|RL3_NEUCR	60S ribosomal protein L3 OS=Neurospora crassa (strain ATCC 24698 / 74-OR23-1A / CBS 708.71 / DSM 1257 / FGSC 987) GN=rpl-3 PE=3 SV=1	--	--	--	--	--	--
gma-miR160d	c145777_g1_i1	gi|225435334|ref|XP_002282437.1|	PREDICTED: auxin response factor 18 [Vitis vinifera]<>PREDICTED: auxin response factor 18 [Vitis vinifera]<>PREDICTED: auxin response factor 18 [Vitis vinifera]<>PREDICTED: auxin response factor 18 [Vitis vinifera]<>PREDICTED: auxin response factor 18 [Vitis vinifera]	--	--	sp|Q653H7|ARFR_ORYSJ	Auxin response factor 18 OS=Oryza sativa subsp. japonica GN=ARF18 PE=2 SV=1	GO:0048589	--	--	--	--	--
gma-miR160d	c145777_g1_i2	gi|595842062|ref|XP_007208339.1|	hypothetical protein PRUPE_ppa002082mg [Prunus persica]<>hypothetical protein PRUPE_ppa002082mg [Prunus persica]	gnl|CDD|228591	KOG0644, KOG0644, KOG0644, Uncharacterized conserved protein, contains WD40 repeat and BROMO domains [General function prediction only].	sp|Q653H7|ARFR_ORYSJ	Auxin response factor 18 OS=Oryza sativa subsp. japonica GN=ARF18 PE=2 SV=1	GO:0006351	--	--	--	--	--
gma-miR160d	c145777_g1_i3	gi|595842062|ref|XP_007208339.1|	hypothetical protein PRUPE_ppa002082mg [Prunus persica]<>hypothetical protein PRUPE_ppa002082mg [Prunus persica]	gnl|CDD|228591	KOG0644, KOG0644, KOG0644, Uncharacterized conserved protein, contains WD40 repeat and BROMO domains [General function prediction only].	sp|Q653H7|ARFR_ORYSJ	Auxin response factor 18 OS=Oryza sativa subsp. japonica GN=ARF18 PE=2 SV=1	GO:0048589	--	--	--	--	--
gma-miR160d	c145870_g1_i1	gi|595820205|ref|XP_007204626.1|	hypothetical protein PRUPE_ppa002189mg [Prunus persica]<>hypothetical protein PRUPE_ppa002189mg [Prunus persica]	gnl|CDD|229536	KOG1595, KOG1595, KOG1595, CCCH-type Zn-finger protein [General function prediction only].	sp|P93755|C3H30_ARATH	Zinc finger CCCH domain-containing protein 30 OS=Arabidopsis thaliana GN=At2g41900 PE=1 SV=2	GO:0008270	--	--	--	--	--
gma-miR160d	c145870_g1_i2	gi|595820205|ref|XP_007204626.1|	hypothetical protein PRUPE_ppa002189mg [Prunus persica]<>hypothetical protein PRUPE_ppa002189mg [Prunus persica]	gnl|CDD|229536	KOG1595, KOG1595, KOG1595, CCCH-type Zn-finger protein [General function prediction only].	sp|P93755|C3H30_ARATH	Zinc finger CCCH domain-containing protein 30 OS=Arabidopsis thaliana GN=At2g41900 PE=1 SV=2	GO:0008270	--	--	--	--	--
gma-miR160d	c148567_g1_i1	--	--	--	--	--	--	--	--	--	--	--	--
gma-miR160d	c148779_g1_i1	--	--	--	--	sp|P58821|CALY_RAT	Neuron-specific vesicular protein calcyon OS=Rattus norvegicus GN=Caly PE=1 SV=1	--	K15493	CALY			ko04728:Dopaminergic synapse;
gma-miR160d	c148873_g1_i1	--	--	--	--	--	--	--	--	--	--	--	--
gma-miR160d	c149063_g1_i1	--	--	--	--	sp|P02656|APOC3_HUMAN	Apolipoprotein C-III OS=Homo sapiens GN=APOC3 PE=1 SV=1	--	K08759	APOC3			ko03320:PPAR signaling pathway;
gma-miR160d	c152922_g1_i1	--	--	--	--	sp|P39015|STM1_YEAST	Suppressor protein STM1 OS=Saccharomyces cerevisiae (strain ATCC 204508 / S288c) GN=STM1 PE=1 SV=3	--	--	--	--	--	--
gma-miR160d	c154759_g1_i1	--	--	--	--	--	--	--	--	--	--	--	--
gma-miR160d	c155130_g1_i1	--	--	--	--	--	--	--	--	--	--	--	--
gma-miR160d	c155548_g1_i1	--	--	gnl|CDD|227991	KOG0040, KOG0040, KOG0040, Ca2+-binding actin-bundling protein (spectrin), alpha chain (EF-Hand protein superfamily) [Cytoskeleton].	sp|P07751|SPTN1_CHICK	Spectrin alpha chain, non-erythrocytic 1 OS=Gallus gallus GN=SPTAN1 PE=1 SV=3	--	K06114	SPTA
gma-miR160d	c157442_g1_i1	--	--	--	--	--	--	--	K18400	KANSL1
gma-miR160d	c159163_g1_i1	--	--	--	--	--	--	--	--	--	--	--	--
gma-miR160d	c167730_g1_i1	--	--	--	--	--	--	--	--	--	--	--	--
gma-miR160d	c176700_g1_i1	--	--	gnl|CDD|228673	KOG0726, KOG0726, KOG0726, 26S proteasome regulatory complex, ATPase RPT2 [Posttranslational modification, protein turnover, chaperones].	sp|Q55BV5|PRS4_DICDI	26S protease regulatory subunit 4 homolog OS=Dictyostelium discoideum GN=psmC1 PE=1 SV=1	--	--	--	--	--	--
gma-miR160d	c177657_g1_i1	--	--	--	--	--	--	--	--	--	--	--	--
gma-miR160d	c183356_g1_i1	--	--	--	--	--	--	--	--	--	--	--	--
gma-miR160d	c187342_g1_i1	--	--	--	--	--	--	--	--	--	--	--	--
gma-miR160d	c191078_g1_i1	--	--	--	--	sp|Q7XLC6|HAK11_ORYSJ	Probable potassium transporter 11 OS=Oryza sativa subsp. japonica GN=HAK11 PE=2 SV=3	--	--	--	--	--	--
gma-miR160d	c192030_g1_i1	--	--	--	--	--	--	--	--	--	--	--	--
gma-miR160d	c197159_g1_i1	--	--	--	--	--	--	--	--	--	--	--	--
gma-miR160d	c199300_g1_i1	--	--	--	--	sp|Q93W93|FBK22_ARATH	F-box/kelch-repeat protein At1g55270 OS=Arabidopsis thaliana GN=At1g55270 PE=2 SV=1	--	--	--	--	--	--
gma-miR160d	c199389_g1_i1	--	--	--	--	sp|Q9CMD0|Y901_PASMU	Uncharacterized protein PM0901 OS=Pasteurella multocida (strain Pm70) GN=PM0901 PE=4 SV=1	--	--	--	--	--	--
gma-miR160d	c202318_g1_i1	--	--	--	--	--	--	--	--	--	--	--	--
gma-miR160d	c202892_g1_i1	--	--	--	--	--	--	--	--	--	--	--	--
gma-miR160d	c208383_g1_i1	--	--	--	--	--	--	--	--	--	--	--	--
gma-miR160d	c212051_g1_i1	--	--	--	--	sp|Q7Z9M7|GUN7_HYPJQ	Endoglucanase-7 OS=Hypocrea jecorina (strain QM6a) GN=cel61b PE=1 SV=3	--	--	--	--	--	--
gma-miR160d	c221750_g1_i1	--	--	--	--	--	--	--	--	--	--	--	--
gma-miR160d	c224394_g1_i1	--	--	--	--	--	--	--	--	--	--	--	--
gma-miR160d	c225386_g1_i1	--	--	gnl|CDD|231719	KOG3787, KOG3787, KOG3787, Glutamate/aspartate and neutral amino acid transporters [Amino acid transport and metabolism].	sp|P51907|EAA3_RAT	Excitatory amino acid transporter 3 OS=Rattus norvegicus GN=Slc1a1 PE=1 SV=1	--	--	--	--	--	--
gma-miR160d	c236263_g1_i1	--	--	--	--	sp|Q925T8|BRNP1_RAT	BMP/retinoic acid-inducible neural-specific protein 1 OS=Rattus norvegicus GN=Brinp1 PE=2 SV=1	--	--	--	--	--	--
gma-miR160d	c238994_g1_i1	--	--	--	--	--	--	--	--	--	--	--	--
gma-miR160d	c252329_g1_i1	--	--	--	--	--	--	--	--	--	--	--	--
gma-miR160d	c253829_g1_i1	--	--	--	--	--	--	--	--	--	--	--	--
gma-miR160d	c256698_g1_i1	--	--	--	--	--	--	--	--	--	--	--	--
gma-miR160d	c257320_g1_i1	--	--	gnl|CDD|232006	KOG4075, KOG4075, KOG4075, Cytochrome c oxidase, subunit IV/COX5b [Energy production and conversion].	sp|P13073|COX41_HUMAN	Cytochrome c oxidase subunit 4 isoform 1, mitochondrial OS=Homo sapiens GN=COX4I1 PE=1 SV=1	--	K02263	COX4			ko00190:Oxidative phosphorylation;ko04260:Cardiac muscle contraction;ko04932:Non-alcoholic fatty liver disease (NAFLD);ko05010:Alzheimer's disease;ko05012:Parkinson's disease;ko05016:Huntington's disease;
gma-miR160d	c278528_g1_i1	--	--	--	--	sp|Q96VH4|HBN1_YEAST	Putative nitroreductase HBN1 OS=Saccharomyces cerevisiae (strain ATCC 204508 / S288c) GN=HBN1 PE=1 SV=1	--	K07078	K07078
gma-miR160d	c285471_g1_i1	--	--	--	--	--	--	--	--	--	--	--	--
gma-miR160d	c285879_g1_i1	--	--	--	--	--	--	--	--	--	--	--	--
gma-miR160d	c295791_g1_i1	--	--	--	--	--	--	--	--	--	--	--	--
mtr-miR2111d-5p	c131910_g1_i1	gi|802539322|ref|XP_012070479.1|	PREDICTED: F-box/kelch-repeat protein At3g27150 [Jatropha curcas]	--	--	sp|Q9LI89|FBK70_ARATH	F-box/kelch-repeat protein At3g27150 OS=Arabidopsis thaliana GN=At3g27150 PE=2 SV=1	--	--	--	--	--	--
mtr-miR2111d-5p	c131910_g1_i2	gi|802539322|ref|XP_012070479.1|	PREDICTED: F-box/kelch-repeat protein At3g27150 [Jatropha curcas]	gnl|CDD|232370	KOG4441, KOG4441, KOG4441, Proteins containing BTB/POZ and Kelch domains, involved in regulatory/signal transduction processes [Signal transduction mechanisms, General function prediction only].	sp|Q9LI89|FBK70_ARATH	F-box/kelch-repeat protein At3g27150 OS=Arabidopsis thaliana GN=At3g27150 PE=2 SV=1	--	--	--	--	--	--
mtr-miR2111d-5p	c133695_g1_i2	gi|743919792|ref|XP_011003926.1|	PREDICTED: F-box/kelch-repeat protein At3g27150 [Populus euphratica]<>PREDICTED: F-box/kelch-repeat protein At3g27150 [Populus euphratica]	gnl|CDD|232370	KOG4441, KOG4441, KOG4441, Proteins containing BTB/POZ and Kelch domains, involved in regulatory/signal transduction processes [Signal transduction mechanisms, General function prediction only].	sp|Q9LI89|FBK70_ARATH	F-box/kelch-repeat protein At3g27150 OS=Arabidopsis thaliana GN=At3g27150 PE=2 SV=1	--	--	--	--	--	--
mtr-miR2111d-5p	c133695_g1_i3	gi|743919792|ref|XP_011003926.1|	PREDICTED: F-box/kelch-repeat protein At3g27150 [Populus euphratica]<>PREDICTED: F-box/kelch-repeat protein At3g27150 [Populus euphratica]	gnl|CDD|232370	KOG4441, KOG4441, KOG4441, Proteins containing BTB/POZ and Kelch domains, involved in regulatory/signal transduction processes [Signal transduction mechanisms, General function prediction only].	sp|Q9LI89|FBK70_ARATH	F-box/kelch-repeat protein At3g27150 OS=Arabidopsis thaliana GN=At3g27150 PE=2 SV=1	--	--	--	--	--	--
mtr-miR2111d-5p	c259416_g1_i1	--	--	--	--	--	--	--	--	--	--	--	--
mtr-miR2111d-5p	c304032_g1_i1	--	--	--	--	--	--	--	--	--	--	--	--
stu-miR390-5p	c88759_g1_i1	--	--	gnl|CDD|228566	KOG0618, KOG0618, KOG0618, Serine/threonine phosphatase 2C containing leucine-rich repeats, similar to SCN circadian oscillatory protein (SCOP) [Signal transduction mechanisms].	sp|O49545|BAME1_ARATH	Leucine-rich repeat receptor-like serine/threonine-protein kinase BAM1 OS=Arabidopsis thaliana GN=BAM1 PE=1 SV=1	--	--	--	--	--	--
stu-miR390-5p	c119675_g1_i1	--	--	gnl|CDD|228565	KOG0617, KOG0617, KOG0617, Ras suppressor protein (contains leucine-rich repeats) [Signal transduction mechanisms].	sp|O49545|BAME1_ARATH	Leucine-rich repeat receptor-like serine/threonine-protein kinase BAM1 OS=Arabidopsis thaliana GN=BAM1 PE=1 SV=1	--	--	--	--	--	--
stu-miR390-5p	c119770_g1_i1	--	--	--	--	--	--	--	--	--	--	--	--
stu-miR390-5p	c142746_g2_i1	--	--	--	--	--	--	--	--	--	--	--	--
stu-miR390-5p	c142746_g2_i2	--	--	--	--	--	--	--	--	--	--	--	--
stu-miR390-5p	c143899_g1_i2	gi|703101792|ref|XP_010097281.1|	RNA-binding protein Musashi-2-like protein [Morus notabilis]<>RNA-binding protein Musashi-2-like protein [Morus notabilis]	gnl|CDD|232134	KOG4205, KOG4205, KOG4205, RNA-binding protein musashi/mRNA cleavage and polyadenylation factor I complex, subunit HRP1 [RNA processing and modification].	sp|Q8W034|RNP1_ARATH	Heterogeneous nuclear ribonucleoprotein 1 OS=Arabidopsis thaliana GN=RNP1 PE=1 SV=1	GO:0003676	K14411	MSI			ko03015:mRNA surveillance pathway;
stu-miR390-5p	c143899_g1_i3	gi|703101792|ref|XP_010097281.1|	RNA-binding protein Musashi-2-like protein [Morus notabilis]<>RNA-binding protein Musashi-2-like protein [Morus notabilis]	gnl|CDD|232134	KOG4205, KOG4205, KOG4205, RNA-binding protein musashi/mRNA cleavage and polyadenylation factor I complex, subunit HRP1 [RNA processing and modification].	sp|Q8W034|RNP1_ARATH	Heterogeneous nuclear ribonucleoprotein 1 OS=Arabidopsis thaliana GN=RNP1 PE=1 SV=1	GO:0003676	K14411	MSI			ko03015:mRNA surveillance pathway;
stu-miR390-5p	c143899_g1_i5	gi|703101792|ref|XP_010097281.1|	RNA-binding protein Musashi-2-like protein [Morus notabilis]<>RNA-binding protein Musashi-2-like protein [Morus notabilis]	gnl|CDD|232134	KOG4205, KOG4205, KOG4205, RNA-binding protein musashi/mRNA cleavage and polyadenylation factor I complex, subunit HRP1 [RNA processing and modification].	sp|Q8W034|RNP1_ARATH	Heterogeneous nuclear ribonucleoprotein 1 OS=Arabidopsis thaliana GN=RNP1 PE=1 SV=1	GO:0003676	K14411	MSI			ko03015:mRNA surveillance pathway;
stu-miR390-5p	c143899_g1_i6	gi|255576302|ref|XP_002529044.1|	Heterogeneous nuclear ribonucleoprotein 27C, putative [Ricinus communis]<>Heterogeneous nuclear ribonucleoprotein 27C, putative [Ricinus communis]	gnl|CDD|232134	KOG4205, KOG4205, KOG4205, RNA-binding protein musashi/mRNA cleavage and polyadenylation factor I complex, subunit HRP1 [RNA processing and modification].	sp|Q8W034|RNP1_ARATH	Heterogeneous nuclear ribonucleoprotein 1 OS=Arabidopsis thaliana GN=RNP1 PE=1 SV=1	GO:0003676	K14411	MSI			ko03015:mRNA surveillance pathway;
stu-miR390-5p	c143899_g1_i7	gi|703101792|ref|XP_010097281.1|	RNA-binding protein Musashi-2-like protein [Morus notabilis]<>RNA-binding protein Musashi-2-like protein [Morus notabilis]	gnl|CDD|232134	KOG4205, KOG4205, KOG4205, RNA-binding protein musashi/mRNA cleavage and polyadenylation factor I complex, subunit HRP1 [RNA processing and modification].	sp|Q8W034|RNP1_ARATH	Heterogeneous nuclear ribonucleoprotein 1 OS=Arabidopsis thaliana GN=RNP1 PE=1 SV=1	GO:0003676	K14411	MSI			ko03015:mRNA surveillance pathway;
stu-miR390-5p	c143899_g1_i8	gi|703101792|ref|XP_010097281.1|	RNA-binding protein Musashi-2-like protein [Morus notabilis]<>RNA-binding protein Musashi-2-like protein [Morus notabilis]	gnl|CDD|232134	KOG4205, KOG4205, KOG4205, RNA-binding protein musashi/mRNA cleavage and polyadenylation factor I complex, subunit HRP1 [RNA processing and modification].	sp|Q8W034|RNP1_ARATH	Heterogeneous nuclear ribonucleoprotein 1 OS=Arabidopsis thaliana GN=RNP1 PE=1 SV=1	GO:0003676	K14411	MSI			ko03015:mRNA surveillance pathway;
stu-miR390-5p	c147170_g1_i2	gi|255550187|ref|XP_002516144.1|	erecta, putative [Ricinus communis]<>erecta, putative [Ricinus communis]	gnl|CDD|229129	KOG1187, KOG1187, KOG1187, Serine/threonine protein kinase [Signal transduction mechanisms].	sp|Q42371|ERECT_ARATH	LRR receptor-like serine/threonine-protein kinase ERECTA OS=Arabidopsis thaliana GN=ERECTA PE=1 SV=1	GO:0006468	--	--	--	--	--
stu-miR390-5p	c206151_g1_i1	gi|670420566|ref|XP_008651122.1|	PREDICTED: uncharacterized protein LOC100274085 isoform X1 [Zea mays]<>TPA: hypothetical protein ZEAMMB73_235289 [Zea mays]	--	--	sp|P12332|CB21_SILPR	Chlorophyll a-b binding protein, chloroplastic (Fragment) OS=Silene pratensis PE=2 SV=2	GO:0016020	K14172	LHCB7			ko00196:Photosynthesis - antenna proteins;
stu-miR390-5p	c231630_g1_i1	--	--	gnl|CDD|230226	KOG2287, KOG2287, KOG2287, Galactosyltransferases [Carbohydrate transport and metabolism].	sp|Q6AY39|B3GL1_RAT	UDP-GalNAc:beta-1,3-N-acetylgalactosaminyltransferase 1 OS=Rattus norvegicus GN=B3galnt1 PE=2 SV=1	--	K00719	B3GALNT1, B3GALT3	galactosylgalactosylglucosylceramide beta-D-acetylgalactosaminyltransferase	EC:2.4.1.79	ko00603:Glycosphingolipid biosynthesis - globo series;
ptc-miR403b	c135434_g2_i3	gi|645247605|ref|XP_008229914.1|	PREDICTED: glucose-6-phosphate 1-dehydrogenase, chloroplastic [Prunus mume]	gnl|CDD|228511	KOG0563, KOG0563, KOG0563, Glucose-6-phosphate 1-dehydrogenase [Carbohydrate transport and metabolism].	sp|O24357|G6PDC_SPIOL	Glucose-6-phosphate 1-dehydrogenase, chloroplastic OS=Spinacia oleracea GN=G6PD PE=2 SV=1	GO:0016491	K00036	G6PD, zwf	glucose-6-phosphate 1-dehydrogenase	EC:1.1.1.49	ko00030:Pentose phosphate pathway;ko00480:Glutathione metabolism;ko01200:Carbon metabolism;ko05230:Central carbon metabolism in cancer;
ptc-miR403b	c135434_g2_i4	gi|595926015|ref|XP_007215019.1|	hypothetical protein PRUPE_ppa003253mg [Prunus persica]<>hypothetical protein PRUPE_ppa003253mg [Prunus persica]	gnl|CDD|228511	KOG0563, KOG0563, KOG0563, Glucose-6-phosphate 1-dehydrogenase [Carbohydrate transport and metabolism].	sp|O24357|G6PDC_SPIOL	Glucose-6-phosphate 1-dehydrogenase, chloroplastic OS=Spinacia oleracea GN=G6PD PE=2 SV=1	GO:0016491	K00036	G6PD, zwf	glucose-6-phosphate 1-dehydrogenase	EC:1.1.1.49	ko00030:Pentose phosphate pathway;ko00480:Glutathione metabolism;ko01200:Carbon metabolism;ko05230:Central carbon metabolism in cancer;
ptc-miR403b	c135434_g2_i5	gi|802669241|ref|XP_012081460.1|	PREDICTED: glucose-6-phosphate 1-dehydrogenase, chloroplastic isoform X1 [Jatropha curcas]<>hypothetical protein JCGZ_18492 [Jatropha curcas]	gnl|CDD|228511	KOG0563, KOG0563, KOG0563, Glucose-6-phosphate 1-dehydrogenase [Carbohydrate transport and metabolism].	sp|Q43839|G6PDC_SOLTU	Glucose-6-phosphate 1-dehydrogenase, chloroplastic OS=Solanum tuberosum PE=1 SV=1	GO:0050661	K00036	G6PD, zwf	glucose-6-phosphate 1-dehydrogenase	EC:1.1.1.49	ko00030:Pentose phosphate pathway;ko00480:Glutathione metabolism;ko01200:Carbon metabolism;ko05230:Central carbon metabolism in cancer;
ptc-miR403b	c144145_g1_i1	gi|802716106|ref|XP_012084883.1|	PREDICTED: protein argonaute 2-like isoform X2 [Jatropha curcas]	gnl|CDD|228987	KOG1041, KOG1041, KOG1041, Translation initiation factor 2C (eIF-2C) and related proteins [Translation, ribosomal structure and biogenesis].	sp|Q9SHF3|AGO2_ARATH	Protein argonaute 2 OS=Arabidopsis thaliana GN=AGO2 PE=1 SV=1	--	K11593	ELF2C, AGO
ath-miR394a	c139976_g1_i1	gi|566205985|ref|XP_006374256.1|	hypothetical protein POPTR_0015s05440g [Populus trichocarpa]<>hypothetical protein POPTR_0015s05440g [Populus trichocarpa]	--	--	--	--	--	--	--	--	--	--
zma-miR166m-5p	c32738_g1_i1	--	--	--	--	--	--	--	--	--	--	--	--
zma-miR166m-5p	c109647_g1_i1	--	--	--	--	--	--	--	--	--	--	--	--
zma-miR166m-5p	c125332_g1_i2	--	--	--	--	--	--	--	--	--	--	--	--
zma-miR166m-5p	c125332_g1_i3	--	--	--	--	--	--	--	--	--	--	--	--
zma-miR166m-5p	c127528_g2_i5	gi|747094630|ref|XP_011095159.1|	PREDICTED: thioredoxin H9 isoform X1 [Sesamum indicum]<>PREDICTED: thioredoxin H9 isoform X1 [Sesamum indicum]<>PREDICTED: thioredoxin H9 isoform X1 [Sesamum indicum]	gnl|CDD|228853	KOG0907, KOG0907, KOG0907, Thioredoxin [Posttranslational modification, protein turnover, chaperones].	sp|P85801|TRXH_POPJC	Thioredoxin H-type OS=Populus jackii PE=1 SV=1	--	--	--	--	--	--
zma-miR166m-5p	c128688_g1_i1	gi|645244079|ref|XP_008228274.1|	PREDICTED: serine/threonine-protein phosphatase 7 long form homolog [Prunus mume]	--	--	sp|Q9LNG5|PPP7L_ARATH	Serine/threonine-protein phosphatase 7 long form homolog OS=Arabidopsis thaliana GN=At1g48120 PE=2 SV=1	--	--	--	--	--	--
zma-miR166m-5p	c145432_g1_i1	gi|645218767|ref|XP_008232346.1|	PREDICTED: systemin receptor SR160 [Prunus mume]	gnl|CDD|229129	KOG1187, KOG1187, KOG1187, Serine/threonine protein kinase [Signal transduction mechanisms].	sp|Q8L899|BRI1_SOLPE	Systemin receptor SR160 OS=Solanum peruvianum PE=1 SV=1	--	K13415	BRI1	protein brassinosteroid insensitive 1	EC:2.7.10.1 EC:2.7.11.1	ko04075:Plant hormone signal transduction;
zma-miR166m-5p	c242507_g1_i1	--	--	--	--	sp|Q9HAU5|RENT2_HUMAN	Regulator of nonsense transcripts 2 OS=Homo sapiens GN=UPF2 PE=1 SV=1	--	K14327	UPF2, RENT2			ko03013:RNA transport;ko03015:mRNA surveillance pathway;
zma-miR166m-5p	c255281_g1_i1	--	--	--	--	--	--	--	--	--	--	--	--
zma-miR162-3p	c137699_g2_i2	--	--	--	--	--	--	--	--	--	--	--	--
lja-miR167c	c19370_g1_i1	--	--	--	--	sp|P78746|CHSD_ASPFU	Chitin synthase D OS=Neosartorya fumigata (strain ATCC MYA-4609 / Af293 / CBS 101355 / FGSC A1100) GN=chsD PE=3 SV=1	--	--	--	--	--	--
lja-miR167c	c60132_g1_i1	--	--	--	--	--	--	--	--	--	--	--	--
lja-miR167c	c104503_g2_i1	--	--	--	--	--	--	--	--	--	--	--	--
lja-miR167c	c146942_g1_i1	gi|657950809|ref|XP_008349764.1|	PREDICTED: pentatricopeptide repeat-containing protein At5g64320, mitochondrial [Malus domestica]	gnl|CDD|232351	KOG4422, KOG4422, KOG4422, Uncharacterized conserved protein [Function unknown].	sp|Q9FMF6|PP444_ARATH	Pentatricopeptide repeat-containing protein At5g64320, mitochondrial OS=Arabidopsis thaliana GN=At5g64320 PE=2 SV=1	--	--	--	--	--	--
lja-miR167c	c146942_g1_i2	gi|657950809|ref|XP_008349764.1|	PREDICTED: pentatricopeptide repeat-containing protein At5g64320, mitochondrial [Malus domestica]	gnl|CDD|232351	KOG4422, KOG4422, KOG4422, Uncharacterized conserved protein [Function unknown].	sp|Q9FMF6|PP444_ARATH	Pentatricopeptide repeat-containing protein At5g64320, mitochondrial OS=Arabidopsis thaliana GN=At5g64320 PE=2 SV=1	--	--	--	--	--	--
lja-miR167c	c146942_g1_i3	gi|657950809|ref|XP_008349764.1|	PREDICTED: pentatricopeptide repeat-containing protein At5g64320, mitochondrial [Malus domestica]	gnl|CDD|232351	KOG4422, KOG4422, KOG4422, Uncharacterized conserved protein [Function unknown].	sp|Q9FMF6|PP444_ARATH	Pentatricopeptide repeat-containing protein At5g64320, mitochondrial OS=Arabidopsis thaliana GN=At5g64320 PE=2 SV=1	--	--	--	--	--	--
lja-miR167c	c146942_g1_i4	gi|657950809|ref|XP_008349764.1|	PREDICTED: pentatricopeptide repeat-containing protein At5g64320, mitochondrial [Malus domestica]	gnl|CDD|232351	KOG4422, KOG4422, KOG4422, Uncharacterized conserved protein [Function unknown].	sp|Q9FMF6|PP444_ARATH	Pentatricopeptide repeat-containing protein At5g64320, mitochondrial OS=Arabidopsis thaliana GN=At5g64320 PE=2 SV=1	--	--	--	--	--	--
lja-miR167c	c146942_g1_i9	gi|657950809|ref|XP_008349764.1|	PREDICTED: pentatricopeptide repeat-containing protein At5g64320, mitochondrial [Malus domestica]	gnl|CDD|232351	KOG4422, KOG4422, KOG4422, Uncharacterized conserved protein [Function unknown].	sp|Q9FMF6|PP444_ARATH	Pentatricopeptide repeat-containing protein At5g64320, mitochondrial OS=Arabidopsis thaliana GN=At5g64320 PE=2 SV=1	--	--	--	--	--	--
lja-miR167c	c173083_g1_i1	--	--	--	--	--	--	--	--	--	--	--	--
sbi-miR169e	c2852_g1_i1	--	--	--	--	--	--	--	--	--	--	--	--
sbi-miR169e	c54194_g1_i1	--	--	--	--	sp|P50519|HSP9_SCHPO	Heat shock protein hsp9 OS=Schizosaccharomyces pombe (strain 972 / ATCC 24843) GN=hsp9 PE=2 SV=1	--	--	--	--	--	--
sbi-miR169e	c70097_g1_i1	--	--	--	--	--	--	--	--	--	--	--	--
sbi-miR169e	c70127_g1_i1	--	--	--	--	--	--	--	--	--	--	--	--
sbi-miR169e	c72600_g1_i1	gi|545355756|ref|XP_005643653.1|	60S ribosomal protein L7 [Coccomyxa subellipsoidea C-169]<>60S ribosomal protein L7 [Coccomyxa subellipsoidea C-169]	gnl|CDD|231122	KOG3184, KOG3184, KOG3184, 60S ribosomal protein L7 [Translation, ribosomal structure and biogenesis].	sp|O01802|RL7_CAEEL	60S ribosomal protein L7 OS=Caenorhabditis elegans GN=rpl-7 PE=3 SV=1	--	--	--	--	--	--
sbi-miR169e	c74158_g1_i1	--	--	--	--	--	--	--	--	--	--	--	--
sbi-miR169e	c95234_g1_i1	--	--	gnl|CDD|228485	KOG0537, KOG0537, KOG0537, Cytochrome b5 [Energy production and conversion].	sp|P49100|CYB5_ORYSJ	Cytochrome b5 OS=Oryza sativa subsp. japonica GN=Os05g0108800 PE=2 SV=2	--	--	--	--	--	--
sbi-miR169e	c96149_g1_i1	--	--	--	--	--	--	--	--	--	--	--	--
sbi-miR169e	c113804_g1_i1	--	--	--	--	--	--	--	--	--	--	--	--
sbi-miR169e	c122249_g1_i1	gi|658008271|ref|XP_008339327.1|	PREDICTED: probable cation-transporting ATPase [Malus domestica]	gnl|CDD|228158	KOG0209, KOG0209, KOG0209, P-type ATPase [Inorganic ion transport and metabolism].	sp|Q9LT02|PDR2_ARATH	Probable manganese-transporting ATPase PDR2 OS=Arabidopsis thaliana GN=PDR2 PE=1 SV=1	--	K14950	ATP13A1	cation-transporting ATPase 13A1
sbi-miR169e	c128141_g1_i1	gi|595809325|ref|XP_007202894.1|	hypothetical protein PRUPE_ppa016008mg [Prunus persica]<>hypothetical protein PRUPE_ppa016008mg [Prunus persica]	gnl|CDD|229502	KOG1561, KOG1561, KOG1561, CCAAT-binding factor, subunit B (HAP2) [Transcription].	sp|Q9LNP6|NFYA8_ARATH	Nuclear transcription factor Y subunit A-8 OS=Arabidopsis thaliana GN=NFYA8 PE=2 SV=2	--	K08064	NFYA			ko04612:Antigen processing and presentation;ko05152:Tuberculosis;
sbi-miR169e	c128141_g1_i2	gi|703075592|ref|XP_010090113.1|	Nuclear transcription factor Y subunit A-8 [Morus notabilis]<>Nuclear transcription factor Y subunit A-8 [Morus notabilis]	--	--	--	--	--	--	--	--	--	--
sbi-miR169e	c128141_g1_i4	gi|595809325|ref|XP_007202894.1|	hypothetical protein PRUPE_ppa016008mg [Prunus persica]<>hypothetical protein PRUPE_ppa016008mg [Prunus persica]	gnl|CDD|229502	KOG1561, KOG1561, KOG1561, CCAAT-binding factor, subunit B (HAP2) [Transcription].	sp|Q9LNP6|NFYA8_ARATH	Nuclear transcription factor Y subunit A-8 OS=Arabidopsis thaliana GN=NFYA8 PE=2 SV=2	--	K08064	NFYA			ko04612:Antigen processing and presentation;ko05152:Tuberculosis;
sbi-miR169e	c128141_g1_i5	gi|595809325|ref|XP_007202894.1|	hypothetical protein PRUPE_ppa016008mg [Prunus persica]<>hypothetical protein PRUPE_ppa016008mg [Prunus persica]	gnl|CDD|229502	KOG1561, KOG1561, KOG1561, CCAAT-binding factor, subunit B (HAP2) [Transcription].	sp|Q9LNP6|NFYA8_ARATH	Nuclear transcription factor Y subunit A-8 OS=Arabidopsis thaliana GN=NFYA8 PE=2 SV=2	--	K08064	NFYA			ko04612:Antigen processing and presentation;ko05152:Tuberculosis;
sbi-miR169e	c129201_g2_i1	gi|694416940|ref|XP_009336569.1|	PREDICTED: cytochrome P450 CYP736A12-like [Pyrus x bretschneideri]	gnl|CDD|228106	KOG0156, KOG0156, KOG0156, Cytochrome P450 CYP2 subfamily [Secondary metabolites biosynthesis, transport and catabolism].	sp|H2DH18|C7A12_PANGI	Cytochrome P450 CYP736A12 OS=Panax ginseng PE=2 SV=1	GO:0046872	--	--	--	--	--
sbi-miR169e	c129201_g2_i2	gi|694416940|ref|XP_009336569.1|	PREDICTED: cytochrome P450 CYP736A12-like [Pyrus x bretschneideri]	gnl|CDD|228106	KOG0156, KOG0156, KOG0156, Cytochrome P450 CYP2 subfamily [Secondary metabolites biosynthesis, transport and catabolism].	sp|H2DH18|C7A12_PANGI	Cytochrome P450 CYP736A12 OS=Panax ginseng PE=2 SV=1	GO:0046872	--	--	--	--	--
sbi-miR169e	c129744_g1_i2	gi|595945670|ref|XP_007216073.1|	hypothetical protein PRUPE_ppa017989mg [Prunus persica]<>hypothetical protein PRUPE_ppa017989mg [Prunus persica]	gnl|CDD|230283	KOG2344, KOG2344, KOG2344, Exocyst component protein and related proteins [Intracellular trafficking, secretion, and vesicular transport].	sp|Q9FGH9|E70B1_ARATH	Exocyst complex component EXO70B1 OS=Arabidopsis thaliana GN=EXO70B1 PE=1 SV=1	--	K07195	EXOC7, EXO70			ko04910:Insulin signaling pathway;
sbi-miR169e	c133093_g3_i1	gi|297740978|emb|CBI31290.3|	unnamed protein product [Vitis vinifera]	--	--	--	--	--	--	--	--	--	--
sbi-miR169e	c133906_g1_i1	gi|728833400|gb|KHG12843.1|	PPPDE peptidase domain-containing 2 [Gossypium arboreum]	gnl|CDD|228273	KOG0324, KOG0324, KOG0324, Uncharacterized conserved protein [Function unknown].	sp|Q6ICB0|DESI1_HUMAN	Desumoylating isopeptidase 1 OS=Homo sapiens GN=DESI1 PE=1 SV=1	--	--	--	--	--	--
sbi-miR169e	c133906_g1_i2	gi|823189414|ref|XP_012490825.1|	PREDICTED: deSI-like protein At4g17486 [Gossypium raimondii]<>PREDICTED: deSI-like protein At4g17486 [Gossypium raimondii]<>hypothetical protein B456_007G153900 [Gossypium raimondii]<>hypothetical protein B456_007G153900 [Gossypium raimondii]	gnl|CDD|228273	KOG0324, KOG0324, KOG0324, Uncharacterized conserved protein [Function unknown].	sp|Q6ICB0|DESI1_HUMAN	Desumoylating isopeptidase 1 OS=Homo sapiens GN=DESI1 PE=1 SV=1	--	--	--	--	--	--
sbi-miR169e	c133906_g1_i4	gi|823189414|ref|XP_012490825.1|	PREDICTED: deSI-like protein At4g17486 [Gossypium raimondii]<>PREDICTED: deSI-like protein At4g17486 [Gossypium raimondii]<>hypothetical protein B456_007G153900 [Gossypium raimondii]<>hypothetical protein B456_007G153900 [Gossypium raimondii]	gnl|CDD|228273	KOG0324, KOG0324, KOG0324, Uncharacterized conserved protein [Function unknown].	sp|Q6ICB0|DESI1_HUMAN	Desumoylating isopeptidase 1 OS=Homo sapiens GN=DESI1 PE=1 SV=1	--	--	--	--	--	--
sbi-miR169e	c134804_g1_i3	gi|255543963|ref|XP_002513044.1|	Aspartic proteinase nepenthesin-1 precursor, putative [Ricinus communis]<>Aspartic proteinase nepenthesin-1 precursor, putative [Ricinus communis]	gnl|CDD|229281	KOG1339, KOG1339, KOG1339, Aspartyl protease [Posttranslational modification, protein turnover, chaperones].	sp|Q9LS40|ASPG1_ARATH	Protein ASPARTIC PROTEASE IN GUARD CELL 1 OS=Arabidopsis thaliana GN=ASPG1 PE=1 SV=1	GO:0004190	--	--	--	--	--
sbi-miR169e	c135639_g2_i1	gi|743893348|ref|XP_011039922.1|	PREDICTED: uncharacterized protein LOC105136325 isoform X2 [Populus euphratica]	--	--	sp|P32295|ARG7_VIGRR	Indole-3-acetic acid-induced protein ARG7 OS=Vigna radiata var. radiata GN=ARG7 PE=2 SV=1	--	K14488	SAUR			ko04075:Plant hormone signal transduction;
sbi-miR169e	c135639_g2_i2	gi|743893342|ref|XP_011039920.1|	PREDICTED: uncharacterized protein LOC105136325 isoform X1 [Populus euphratica]<>PREDICTED: uncharacterized protein LOC105136325 isoform X1 [Populus euphratica]	--	--	sp|P32295|ARG7_VIGRR	Indole-3-acetic acid-induced protein ARG7 OS=Vigna radiata var. radiata GN=ARG7 PE=2 SV=1	--	K14488	SAUR			ko04075:Plant hormone signal transduction;
sbi-miR169e	c135639_g2_i3	gi|743893348|ref|XP_011039922.1|	PREDICTED: uncharacterized protein LOC105136325 isoform X2 [Populus euphratica]	--	--	sp|P32295|ARG7_VIGRR	Indole-3-acetic acid-induced protein ARG7 OS=Vigna radiata var. radiata GN=ARG7 PE=2 SV=1	--	K14488	SAUR			ko04075:Plant hormone signal transduction;
sbi-miR169e	c136519_g1_i1	gi|255547732|ref|XP_002514923.1|	DNA binding protein, putative [Ricinus communis]<>DNA binding protein, putative [Ricinus communis]	gnl|CDD|229598	KOG1657, KOG1657, KOG1657, CCAAT-binding factor, subunit C (HAP5) [Transcription].	--	--	GO:0005622	--	--	--	--	--
sbi-miR169e	c138170_g3_i1	--	--	--	--	--	--	--	--	--	--	--	--
sbi-miR169e	c140828_g1_i1	gi|703139828|ref|XP_010107070.1|	UDP-3-O-[3-hydroxymyristoyl] N-acetylglucosamine deacetylase [Morus notabilis]<>UDP-3-O-[3-hydroxymyristoyl] N-acetylglucosamine deacetylase [Morus notabilis]	--	--	sp|F4IAW1|LPXC5_ARATH	Probable UDP-3-O-[3-hydroxymyristoyl] N-acetylglucosamine deacetylase 5 OS=Arabidopsis thaliana GN=LPXC5 PE=2 SV=2	--	K02535	lpxC	UDP-3-O-[3-hydroxymyristoyl] N-acetylglucosamine deacetylase	EC:3.5.1.108	ko00540:Lipopolysaccharide biosynthesis;
sbi-miR169e	c140828_g1_i2	gi|470122818|ref|XP_004297435.1|	PREDICTED: probable UDP-3-O-[3-hydroxymyristoyl] N-acetylglucosamine deacetylase 2 [Fragaria vesca subsp. vesca]	--	--	sp|F4IAW1|LPXC5_ARATH	Probable UDP-3-O-[3-hydroxymyristoyl] N-acetylglucosamine deacetylase 5 OS=Arabidopsis thaliana GN=LPXC5 PE=2 SV=2	--	K02535	lpxC	UDP-3-O-[3-hydroxymyristoyl] N-acetylglucosamine deacetylase	EC:3.5.1.108	ko00540:Lipopolysaccharide biosynthesis;
sbi-miR169e	c140828_g1_i3	gi|657993746|ref|XP_008389169.1|	PREDICTED: probable UDP-3-O-[3-hydroxymyristoyl] N-acetylglucosamine deacetylase 2 [Malus domestica]	--	--	sp|F4IAW1|LPXC5_ARATH	Probable UDP-3-O-[3-hydroxymyristoyl] N-acetylglucosamine deacetylase 5 OS=Arabidopsis thaliana GN=LPXC5 PE=2 SV=2	--	K02535	lpxC	UDP-3-O-[3-hydroxymyristoyl] N-acetylglucosamine deacetylase	EC:3.5.1.108	ko00540:Lipopolysaccharide biosynthesis;
sbi-miR169e	c141367_g1_i6	--	--	--	--	--	--	--	--	--	--	--	--
sbi-miR169e	c141697_g2_i2	gi|147834281|emb|CAN67490.1|	hypothetical protein VITISV_035976 [Vitis vinifera]	--	--	--	--	GO:0003676	--	--	--	--	--
sbi-miR169e	c141823_g12_i2	--	--	--	--	--	--	--	--	--	--	--	--
sbi-miR169e	c141823_g12_i3	--	--	--	--	--	--	--	--	--	--	--	--
sbi-miR169e	c142274_g1_i3	gi|645246495|ref|XP_008229380.1|	PREDICTED: hexaprenyldihydroxybenzoate methyltransferase, mitochondrial [Prunus mume]	gnl|CDD|229212	KOG1270, KOG1270, KOG1270, Methyltransferases [Coenzyme transport and metabolism].	sp|O49354|COQ3_ARATH	Ubiquinone biosynthesis O-methyltransferase, mitochondrial OS=Arabidopsis thaliana GN=COQ3 PE=2 SV=2	--	--	--	--	--	--
sbi-miR169e	c142274_g1_i4	gi|702315594|ref|XP_010051802.1|	PREDICTED: hexaprenyldihydroxybenzoate methyltransferase, mitochondrial [Eucalyptus grandis]<>hypothetical protein EUGRSUZ_D00004 [Eucalyptus grandis]	gnl|CDD|229212	KOG1270, KOG1270, KOG1270, Methyltransferases [Coenzyme transport and metabolism].	sp|O49354|COQ3_ARATH	Ubiquinone biosynthesis O-methyltransferase, mitochondrial OS=Arabidopsis thaliana GN=COQ3 PE=2 SV=2	--	--	--	--	--	--
sbi-miR169e	c142274_g1_i5	gi|645246495|ref|XP_008229380.1|	PREDICTED: hexaprenyldihydroxybenzoate methyltransferase, mitochondrial [Prunus mume]	gnl|CDD|229212	KOG1270, KOG1270, KOG1270, Methyltransferases [Coenzyme transport and metabolism].	sp|O49354|COQ3_ARATH	Ubiquinone biosynthesis O-methyltransferase, mitochondrial OS=Arabidopsis thaliana GN=COQ3 PE=2 SV=2	--	K00591	COQ3	polyprenyldihydroxybenzoate methyltransferase / 3-demethylubiquinol 3-O-methyltransferase	EC:2.1.1.114 EC:2.1.1.64	ko00130:Ubiquinone and other terpenoid-quinone biosynthesis;
sbi-miR169e	c142869_g1_i1	gi|703089342|ref|XP_010093777.1|	hypothetical protein L484_019182 [Morus notabilis]<>hypothetical protein L484_019182 [Morus notabilis]	gnl|CDD|228989	KOG1043, KOG1043, KOG1043, Ca2+-binding transmembrane protein LETM1/MRS7 [Function unknown].	sp|Q9CAX1|TBL8_ARATH	Protein trichome birefringence-like 8 OS=Arabidopsis thaliana GN=TBL8 PE=2 SV=1	--	--	--	--	--	--
sbi-miR169e	c142869_g1_i2	gi|645276872|ref|XP_008243496.1|	PREDICTED: uncharacterized protein LOC103341732 isoform X1 [Prunus mume]<>PREDICTED: uncharacterized protein LOC103341732 isoform X1 [Prunus mume]	gnl|CDD|228989	KOG1043, KOG1043, KOG1043, Ca2+-binding transmembrane protein LETM1/MRS7 [Function unknown].	sp|Q9CAX1|TBL8_ARATH	Protein trichome birefringence-like 8 OS=Arabidopsis thaliana GN=TBL8 PE=2 SV=1	--	--	--	--	--	--
sbi-miR169e	c142869_g1_i3	gi|703089346|ref|XP_010093778.1|	hypothetical protein L484_019183 [Morus notabilis]<>hypothetical protein L484_019183 [Morus notabilis]	gnl|CDD|228989	KOG1043, KOG1043, KOG1043, Ca2+-binding transmembrane protein LETM1/MRS7 [Function unknown].	sp|Q9CAX1|TBL8_ARATH	Protein trichome birefringence-like 8 OS=Arabidopsis thaliana GN=TBL8 PE=2 SV=1	--	--	--	--	--	--
sbi-miR169e	c142869_g1_i4	gi|703089346|ref|XP_010093778.1|	hypothetical protein L484_019183 [Morus notabilis]<>hypothetical protein L484_019183 [Morus notabilis]	gnl|CDD|228989	KOG1043, KOG1043, KOG1043, Ca2+-binding transmembrane protein LETM1/MRS7 [Function unknown].	sp|Q9CAX1|TBL8_ARATH	Protein trichome birefringence-like 8 OS=Arabidopsis thaliana GN=TBL8 PE=2 SV=1	--	--	--	--	--	--
sbi-miR169e	c144350_g1_i1	gi|596284725|ref|XP_007225346.1|	hypothetical protein PRUPE_ppa000989mg [Prunus persica]<>hypothetical protein PRUPE_ppa000989mg [Prunus persica]	gnl|CDD|232177	KOG4248, KOG4248, KOG4248, Ubiquitin-like protein, regulator of apoptosis [Posttranslational modification, protein turnover, chaperones].	sp|Q9Z1R2|BAG6_MOUSE	Large proline-rich protein BAG6 OS=Mus musculus GN=Bag6 PE=1 SV=1	--	--	--	--	--	--
sbi-miR169e	c144350_g1_i2	gi|645228807|ref|XP_008221168.1|	PREDICTED: large proline-rich protein BAG6 isoform X1 [Prunus mume]<>PREDICTED: large proline-rich protein BAG6 isoform X1 [Prunus mume]	gnl|CDD|232177	KOG4248, KOG4248, KOG4248, Ubiquitin-like protein, regulator of apoptosis [Posttranslational modification, protein turnover, chaperones].	sp|Q9Z1R2|BAG6_MOUSE	Large proline-rich protein BAG6 OS=Mus musculus GN=Bag6 PE=1 SV=1	--	--	--	--	--	--
sbi-miR169e	c144840_g1_i2	gi|731379078|ref|XP_010660494.1|	PREDICTED: transmembrane protein 120 homolog [Vitis vinifera]<>unnamed protein product [Vitis vinifera]	gnl|CDD|232683	KOG4758, KOG4758, KOG4758, Predicted membrane protein [General function prediction only].	sp|Q54IK2|TM120_DICDI	Transmembrane protein 120 homolog OS=Dictyostelium discoideum GN=tmem120 PE=3 SV=1	GO:0016021	--	--	--	--	--
sbi-miR169e	c144840_g1_i4	gi|731379078|ref|XP_010660494.1|	PREDICTED: transmembrane protein 120 homolog [Vitis vinifera]<>unnamed protein product [Vitis vinifera]	gnl|CDD|232683	KOG4758, KOG4758, KOG4758, Predicted membrane protein [General function prediction only].	sp|Q54IK2|TM120_DICDI	Transmembrane protein 120 homolog OS=Dictyostelium discoideum GN=tmem120 PE=3 SV=1	GO:0016021	--	--	--	--	--
sbi-miR169e	c145750_g2_i1	gi|595883376|ref|XP_007212775.1|	hypothetical protein PRUPE_ppa019758mg [Prunus persica]<>hypothetical protein PRUPE_ppa019758mg [Prunus persica]	--	--	sp|Q9LVD3|PP434_ARATH	Pentatricopeptide repeat-containing protein At5g57250, mitochondrial OS=Arabidopsis thaliana GN=At5g57250 PE=2 SV=2	--	K17964	LRPPRC
sbi-miR169e	c145887_g2_i1	--	--	--	--	--	--	--	--	--	--	--	--
sbi-miR169e	c147990_g2_i1	--	--	--	--	--	--	--	--	--	--	--	--
sbi-miR169e	c149162_g1_i1	--	--	--	--	--	--	--	--	--	--	--	--
sbi-miR169e	c153778_g1_i1	--	--	--	--	--	--	--	--	--	--	--	--
sbi-miR169e	c156189_g1_i1	--	--	--	--	--	--	--	--	--	--	--	--
sbi-miR169e	c168381_g1_i1	--	--	--	--	--	--	--	--	--	--	--	--
sbi-miR169e	c169324_g1_i1	--	--	gnl|CDD|228765	KOG0819, KOG0819, KOG0819, Annexin [Intracellular trafficking, secretion, and vesicular transport].	sp|Q5R5A0|ANXA2_PONAB	Annexin A2 OS=Pongo abelii GN=ANXA2 PE=2 SV=1	--	--	--	--	--	--
sbi-miR169e	c170998_g1_i1	--	--	gnl|CDD|229962	KOG2023, KOG2023, KOG2023, Nuclear transport receptor Karyopherin-beta2/Transportin (importin beta superfamily) [Nuclear structure, Intracellular trafficking, secretion, and vesicular transport].	sp|O14089|IMB2_SCHPO	Importin subunit beta-2 OS=Schizosaccharomyces pombe (strain 972 / ATCC 24843) GN=kap104 PE=3 SV=1	--	--	--	--	--	--
sbi-miR169e	c183329_g1_i1	--	--	--	--	--	--	--	--	--	--	--	--
sbi-miR169e	c184163_g1_i1	--	--	gnl|CDD|231943	KOG4012, KOG4012, KOG4012, Histone H1 [Chromatin structure and dynamics].	sp|P23444|H1_MAIZE	Histone H1 OS=Zea mays PE=2 SV=2	--	K11275	H1_5
sbi-miR169e	c191554_g1_i1	--	--	--	--	sp|P81713|IBB3_WHEAT	Bowman-Birk type trypsin inhibitor OS=Triticum aestivum PE=1 SV=1	--	--	--	--	--	--
sbi-miR169e	c203548_g1_i1	--	--	--	--	--	--	--	--	--	--	--	--
sbi-miR169e	c203707_g1_i1	--	--	--	--	--	--	--	--	--	--	--	--
sbi-miR169e	c212079_g1_i1	--	--	gnl|CDD|230472	KOG2533, KOG2533, KOG2533, Permease of the major facilitator superfamily [Carbohydrate transport and metabolism].	sp|Q10097|YAOI_SCHPO	Uncharacterized transporter C11D3.18C OS=Schizosaccharomyces pombe (strain 972 / ATCC 24843) GN=SPAC11D3.18c PE=3 SV=1	--	--	--	--	--	--
sbi-miR169e	c225845_g1_i1	--	--	--	--	--	--	--	--	--	--	--	--
sbi-miR169e	c229195_g1_i1	--	--	--	--	--	--	--	--	--	--	--	--
sbi-miR169e	c241262_g1_i1	--	--	--	--	sp|A1D2R3|QUTD_NEOFI	Probable quinate permease OS=Neosartorya fischeri (strain ATCC 1020 / DSM 3700 / FGSC A1164 / NRRL 181) GN=qutD PE=3 SV=1	--	--	--	--	--	--
sbi-miR169e	c259272_g1_i1	--	--	--	--	--	--	--	--	--	--	--	--
sbi-miR169e	c261566_g1_i1	--	--	--	--	--	--	--	--	--	--	--	--
sbi-miR169e	c264149_g1_i1	--	--	--	--	sp|Q64PL4|DNAA_BACFR	Chromosomal replication initiator protein DnaA OS=Bacteroides fragilis (strain YCH46) GN=dnaA PE=3 SV=1	--	K02313	dnaA			ko02020:Two-component system;ko04112:Cell cycle - Caulobacter;
sbi-miR169e	c267161_g1_i1	--	--	gnl|CDD|229315	KOG1373, KOG1373, KOG1373, Transport protein Sec61, alpha subunit [Intracellular trafficking, secretion, and vesicular transport, Posttranslational modification, protein turnover, chaperones].	sp|Q5NVM7|S61A2_PONAB	Protein transport protein Sec61 subunit alpha isoform 2 OS=Pongo abelii GN=SEC61A2 PE=2 SV=1	--	--	--	--	--	--
sbi-miR169e	c275045_g1_i1	--	--	--	--	--	--	--	--	--	--	--	--
sbi-miR169e	c282837_g1_i1	--	--	--	--	--	--	--	--	--	--	--	--
sbi-miR169e	c292362_g1_i1	--	--	--	--	sp|A7LXT5|SUSD_BACO1	SusD-like protein BACOVA_02651 OS=Bacteroides ovatus (strain ATCC 8483 / DSM 1896 / JCM 5824 / NCTC 11153) GN=BACOVA_02651 PE=3 SV=1	--	--	--	--	--	--
sbi-miR169e	c303374_g1_i1	--	--	--	--	sp|Q9Y7G5|PHACA_EMEND	Phenylacetate 2-hydroxylase OS=Emericella nidulans GN=phacA PE=1 SV=1	--	--	--	--	--	--
hpa-miR156a	c75324_g1_i2	gi|694332281|ref|XP_009356783.1|	PREDICTED: squamosa promoter-binding protein 1-like [Pyrus x bretschneideri]	--	--	sp|Q38741|SBP1_ANTMA	Squamosa promoter-binding protein 1 OS=Antirrhinum majus GN=SBP1 PE=2 SV=1	--	--	--	--	--	--
hpa-miR156a	c121798_g1_i2	gi|743942418|ref|XP_011015707.1|	PREDICTED: uncharacterized protein LOC105119281 [Populus euphratica]	--	--	--	--	--	--	--	--	--	--
hpa-miR156a	c122882_g2_i1	gi|659127620|ref|XP_008463797.1|	PREDICTED: squamosa promoter-binding protein 1-like [Cucumis melo]	--	--	sp|Q38741|SBP1_ANTMA	Squamosa promoter-binding protein 1 OS=Antirrhinum majus GN=SBP1 PE=2 SV=1	--	--	--	--	--	--
hpa-miR156a	c128316_g1_i2	gi|595846840|ref|XP_007209206.1|	hypothetical protein PRUPE_ppa006611mg [Prunus persica]<>hypothetical protein PRUPE_ppa006611mg [Prunus persica]	--	--	sp|P0DI11|SP13B_ARATH	Squamosa promoter-binding-like protein 13B OS=Arabidopsis thaliana GN=SPL13B PE=3 SV=1	--	--	--	--	--	--
hpa-miR156a	c128316_g1_i3	gi|645268369|ref|XP_008239496.1|	PREDICTED: squamosa promoter-binding-like protein 13A [Prunus mume]	--	--	sp|P0DI11|SP13B_ARATH	Squamosa promoter-binding-like protein 13B OS=Arabidopsis thaliana GN=SPL13B PE=3 SV=1	--	--	--	--	--	--
hpa-miR156a	c129545_g1_i1	gi|657978819|ref|XP_008381353.1|	PREDICTED: uncharacterized oxidoreductase At4g09670 isoform X1 [Malus domestica]	gnl|CDD|230680	KOG2741, KOG2741, KOG2741, Dimeric dihydrodiol dehydrogenase [Carbohydrate transport and metabolism, Secondary metabolites biosynthesis, transport and catabolism].	sp|Q9SZ83|Y4967_ARATH	Uncharacterized oxidoreductase At4g09670 OS=Arabidopsis thaliana GN=At4g09670 PE=1 SV=1	--	--	--	--	--	--
hpa-miR156a	c129912_g1_i1	gi|703159986|ref|XP_010112387.1|	Squamosa promoter-binding-like protein 16 [Morus notabilis]<>Squamosa promoter-binding-like protein 16 [Morus notabilis]	--	--	sp|P0DI11|SP13B_ARATH	Squamosa promoter-binding-like protein 13B OS=Arabidopsis thaliana GN=SPL13B PE=3 SV=1	--	--	--	--	--	--
hpa-miR156a	c129912_g1_i2	gi|703159986|ref|XP_010112387.1|	Squamosa promoter-binding-like protein 16 [Morus notabilis]<>Squamosa promoter-binding-like protein 16 [Morus notabilis]	--	--	sp|P0DI11|SP13B_ARATH	Squamosa promoter-binding-like protein 13B OS=Arabidopsis thaliana GN=SPL13B PE=3 SV=1	--	--	--	--	--	--
hpa-miR156a	c131726_g1_i3	gi|703159986|ref|XP_010112387.1|	Squamosa promoter-binding-like protein 16 [Morus notabilis]<>Squamosa promoter-binding-like protein 16 [Morus notabilis]	--	--	sp|P0DI11|SP13B_ARATH	Squamosa promoter-binding-like protein 13B OS=Arabidopsis thaliana GN=SPL13B PE=3 SV=1	--	--	--	--	--	--
hpa-miR156a	c136017_g2_i1	gi|802733191|ref|XP_012086562.1|	PREDICTED: uncharacterized protein LOC105645554 isoform X1 [Jatropha curcas]	--	--	sp|B5X570|NAC14_ARATH	NAC domain-containing protein 14 OS=Arabidopsis thaliana GN=NAC014 PE=2 SV=1	--	--	--	--	--	--
hpa-miR156a	c136307_g1_i1	gi|703081142|ref|XP_010091609.1|	Squamosa promoter-binding-like protein 6 [Morus notabilis]<>Squamosa promoter-binding-like protein 6 [Morus notabilis]	--	--	sp|Q94JW8|SPL6_ARATH	Squamosa promoter-binding-like protein 6 OS=Arabidopsis thaliana GN=SPL6 PE=2 SV=2	--	--	--	--	--	--
hpa-miR156a	c136307_g3_i1	gi|703081142|ref|XP_010091609.1|	Squamosa promoter-binding-like protein 6 [Morus notabilis]<>Squamosa promoter-binding-like protein 6 [Morus notabilis]	--	--	sp|Q94JW8|SPL6_ARATH	Squamosa promoter-binding-like protein 6 OS=Arabidopsis thaliana GN=SPL6 PE=2 SV=2	--	--	--	--	--	--
hpa-miR156a	c136307_g3_i2	gi|703081142|ref|XP_010091609.1|	Squamosa promoter-binding-like protein 6 [Morus notabilis]<>Squamosa promoter-binding-like protein 6 [Morus notabilis]	--	--	sp|Q94JW8|SPL6_ARATH	Squamosa promoter-binding-like protein 6 OS=Arabidopsis thaliana GN=SPL6 PE=2 SV=2	--	--	--	--	--	--
hpa-miR156a	c144224_g1_i1	gi|511513550|gb|AGN74918.1|	1-aminocyclopropane-1-carboxylate oxidase [Morus alba]	gnl|CDD|228093	KOG0143, KOG0143, KOG0143, Iron/ascorbate family oxidoreductases [Secondary metabolites biosynthesis, transport and catabolism, General function prediction only].	sp|Q08507|ACCO3_PETHY	1-aminocyclopropane-1-carboxylate oxidase 3 OS=Petunia hybrida GN=ACO3 PE=3 SV=1	GO:0046872	--	--	--	--	--
hpa-miR156a	c147706_g2_i1	gi|645275448|ref|XP_008242819.1|	PREDICTED: CCR4-NOT transcription complex subunit 10 [Prunus mume]	gnl|CDD|230410	KOG2471, KOG2471, KOG2471, TPR repeat-containing protein [General function prediction only].	sp|A4IFB6|CNO10_BOVIN	CCR4-NOT transcription complex subunit 10 OS=Bos taurus GN=CNOT10 PE=2 SV=1	--	K12607	CNOT10			ko03018:RNA degradation;
hpa-miR156a	c173826_g1_i1	--	--	--	--	--	--	--	--	--	--	--	--
hpa-miR156a	c232322_g1_i1	--	--	--	--	--	--	--	--	--	--	--	--
mdm-miR390b	c38553_g1_i1	--	--	--	--	--	--	--	--	--	--	--	--
mdm-miR390b	c88759_g1_i1	--	--	gnl|CDD|228566	KOG0618, KOG0618, KOG0618, Serine/threonine phosphatase 2C containing leucine-rich repeats, similar to SCN circadian oscillatory protein (SCOP) [Signal transduction mechanisms].	sp|O49545|BAME1_ARATH	Leucine-rich repeat receptor-like serine/threonine-protein kinase BAM1 OS=Arabidopsis thaliana GN=BAM1 PE=1 SV=1	--	--	--	--	--	--
mdm-miR390b	c98864_g1_i1	--	--	--	--	--	--	--	--	--	--	--	--
mdm-miR390b	c119675_g1_i1	--	--	gnl|CDD|228565	KOG0617, KOG0617, KOG0617, Ras suppressor protein (contains leucine-rich repeats) [Signal transduction mechanisms].	sp|O49545|BAME1_ARATH	Leucine-rich repeat receptor-like serine/threonine-protein kinase BAM1 OS=Arabidopsis thaliana GN=BAM1 PE=1 SV=1	--	--	--	--	--	--
mdm-miR390b	c119770_g1_i1	--	--	--	--	--	--	--	--	--	--	--	--
mdm-miR390b	c137197_g2_i1	gi|552809593|ref|XP_005842977.1|	hypothetical protein CHLNCDRAFT_33289 [Chlorella variabilis]<>hypothetical protein CHLNCDRAFT_33289 [Chlorella variabilis]	gnl|CDD|230711	KOG2772, KOG2772, KOG2772, Transaldolase [Carbohydrate transport and metabolism].	sp|J9MJK9|TAL1_FUSO4	Transaldolase OS=Fusarium oxysporum f. sp. lycopersici (strain 4287 / CBS 123668 / FGSC 9935 / NRRL 34936) GN=FOXG_03074 PE=1 SV=1	GO:0003824	K00616	E2.2.1.2, talA, talB	transaldolase	EC:2.2.1.2	ko00030:Pentose phosphate pathway;ko01200:Carbon metabolism;ko01230:Biosynthesis of amino acids;
mdm-miR390b	c140375_g1_i1	gi|802620690|ref|XP_012075672.1|	PREDICTED: ABC transporter G family member 7 isoform X1 [Jatropha curcas]	gnl|CDD|228012	KOG0061, KOG0061, KOG0061, Transporter, ABC superfamily (Breast cancer resistance protein) [Secondary metabolites biosynthesis, transport and catabolism].	sp|Q9ZU35|AB7G_ARATH	ABC transporter G family member 7 OS=Arabidopsis thaliana GN=ABCG7 PE=2 SV=1	GO:0006200	--	--	--	--	--
mdm-miR390b	c140375_g1_i2	gi|802620693|ref|XP_012075673.1|	PREDICTED: ABC transporter G family member 7 isoform X2 [Jatropha curcas]	gnl|CDD|228012	KOG0061, KOG0061, KOG0061, Transporter, ABC superfamily (Breast cancer resistance protein) [Secondary metabolites biosynthesis, transport and catabolism].	sp|Q9ZU35|AB7G_ARATH	ABC transporter G family member 7 OS=Arabidopsis thaliana GN=ABCG7 PE=2 SV=1	GO:0006200	--	--	--	--	--
mdm-miR390b	c142746_g2_i1	--	--	--	--	--	--	--	--	--	--	--	--
mdm-miR390b	c142746_g2_i2	--	--	--	--	--	--	--	--	--	--	--	--
mdm-miR390b	c143899_g1_i2	gi|703101792|ref|XP_010097281.1|	RNA-binding protein Musashi-2-like protein [Morus notabilis]<>RNA-binding protein Musashi-2-like protein [Morus notabilis]	gnl|CDD|232134	KOG4205, KOG4205, KOG4205, RNA-binding protein musashi/mRNA cleavage and polyadenylation factor I complex, subunit HRP1 [RNA processing and modification].	sp|Q8W034|RNP1_ARATH	Heterogeneous nuclear ribonucleoprotein 1 OS=Arabidopsis thaliana GN=RNP1 PE=1 SV=1	GO:0003676	K14411	MSI			ko03015:mRNA surveillance pathway;
mdm-miR390b	c143899_g1_i3	gi|703101792|ref|XP_010097281.1|	RNA-binding protein Musashi-2-like protein [Morus notabilis]<>RNA-binding protein Musashi-2-like protein [Morus notabilis]	gnl|CDD|232134	KOG4205, KOG4205, KOG4205, RNA-binding protein musashi/mRNA cleavage and polyadenylation factor I complex, subunit HRP1 [RNA processing and modification].	sp|Q8W034|RNP1_ARATH	Heterogeneous nuclear ribonucleoprotein 1 OS=Arabidopsis thaliana GN=RNP1 PE=1 SV=1	GO:0003676	K14411	MSI			ko03015:mRNA surveillance pathway;
mdm-miR390b	c143899_g1_i5	gi|703101792|ref|XP_010097281.1|	RNA-binding protein Musashi-2-like protein [Morus notabilis]<>RNA-binding protein Musashi-2-like protein [Morus notabilis]	gnl|CDD|232134	KOG4205, KOG4205, KOG4205, RNA-binding protein musashi/mRNA cleavage and polyadenylation factor I complex, subunit HRP1 [RNA processing and modification].	sp|Q8W034|RNP1_ARATH	Heterogeneous nuclear ribonucleoprotein 1 OS=Arabidopsis thaliana GN=RNP1 PE=1 SV=1	GO:0003676	K14411	MSI			ko03015:mRNA surveillance pathway;
mdm-miR390b	c143899_g1_i6	gi|255576302|ref|XP_002529044.1|	Heterogeneous nuclear ribonucleoprotein 27C, putative [Ricinus communis]<>Heterogeneous nuclear ribonucleoprotein 27C, putative [Ricinus communis]	gnl|CDD|232134	KOG4205, KOG4205, KOG4205, RNA-binding protein musashi/mRNA cleavage and polyadenylation factor I complex, subunit HRP1 [RNA processing and modification].	sp|Q8W034|RNP1_ARATH	Heterogeneous nuclear ribonucleoprotein 1 OS=Arabidopsis thaliana GN=RNP1 PE=1 SV=1	GO:0003676	K14411	MSI			ko03015:mRNA surveillance pathway;
mdm-miR390b	c143899_g1_i7	gi|703101792|ref|XP_010097281.1|	RNA-binding protein Musashi-2-like protein [Morus notabilis]<>RNA-binding protein Musashi-2-like protein [Morus notabilis]	gnl|CDD|232134	KOG4205, KOG4205, KOG4205, RNA-binding protein musashi/mRNA cleavage and polyadenylation factor I complex, subunit HRP1 [RNA processing and modification].	sp|Q8W034|RNP1_ARATH	Heterogeneous nuclear ribonucleoprotein 1 OS=Arabidopsis thaliana GN=RNP1 PE=1 SV=1	GO:0003676	K14411	MSI			ko03015:mRNA surveillance pathway;
mdm-miR390b	c143899_g1_i8	gi|703101792|ref|XP_010097281.1|	RNA-binding protein Musashi-2-like protein [Morus notabilis]<>RNA-binding protein Musashi-2-like protein [Morus notabilis]	gnl|CDD|232134	KOG4205, KOG4205, KOG4205, RNA-binding protein musashi/mRNA cleavage and polyadenylation factor I complex, subunit HRP1 [RNA processing and modification].	sp|Q8W034|RNP1_ARATH	Heterogeneous nuclear ribonucleoprotein 1 OS=Arabidopsis thaliana GN=RNP1 PE=1 SV=1	GO:0003676	K14411	MSI			ko03015:mRNA surveillance pathway;
mdm-miR390b	c146667_g1_i2	gi|728810180|gb|KHF99482.1|	Ras-related RABA3 -like protein [Gossypium arboreum]	gnl|CDD|228038	KOG0087, KOG0087, KOG0087, GTPase Rab11/YPT3, small G protein superfamily [Intracellular trafficking, secretion, and vesicular transport].	sp|Q9LNK1|RABA3_ARATH	Ras-related protein RABA3 OS=Arabidopsis thaliana GN=RABA3 PE=2 SV=1	GO:0005525	--	--	--	--	--
mdm-miR390b	c147170_g1_i2	gi|255550187|ref|XP_002516144.1|	erecta, putative [Ricinus communis]<>erecta, putative [Ricinus communis]	gnl|CDD|229129	KOG1187, KOG1187, KOG1187, Serine/threonine protein kinase [Signal transduction mechanisms].	sp|Q42371|ERECT_ARATH	LRR receptor-like serine/threonine-protein kinase ERECTA OS=Arabidopsis thaliana GN=ERECTA PE=1 SV=1	GO:0006468	--	--	--	--	--
mdm-miR390b	c172272_g1_i1	gi|475603317|gb|EMT25381.1|	Transcription initiation factor IIB [Aegilops tauschii]	gnl|CDD|229538	KOG1597, KOG1597, KOG1597, Transcription initiation factor TFIIB [Transcription].	sp|Q8W0W3|TF2B_ORYSJ	Transcription initiation factor IIB OS=Oryza sativa subsp. japonica GN=TFIIB PE=1 SV=1	GO:0005737	K03124	TFIIB, GTF2B, SUA7, tfb			ko03022:Basal transcription factors;ko05169:Epstein-Barr virus infection;ko05203:Viral carcinogenesis;
mdm-miR390b	c190656_g1_i1	--	--	--	--	--	--	--	--	--	--	--	--
mdm-miR390b	c206151_g1_i1	gi|670420566|ref|XP_008651122.1|	PREDICTED: uncharacterized protein LOC100274085 isoform X1 [Zea mays]<>TPA: hypothetical protein ZEAMMB73_235289 [Zea mays]	--	--	sp|P12332|CB21_SILPR	Chlorophyll a-b binding protein, chloroplastic (Fragment) OS=Silene pratensis PE=2 SV=2	GO:0016020	K14172	LHCB7			ko00196:Photosynthesis - antenna proteins;
mdm-miR390b	c221216_g1_i1	--	--	--	--	--	--	--	--	--	--	--	--
mdm-miR390b	c231630_g1_i1	--	--	gnl|CDD|230226	KOG2287, KOG2287, KOG2287, Galactosyltransferases [Carbohydrate transport and metabolism].	sp|Q6AY39|B3GL1_RAT	UDP-GalNAc:beta-1,3-N-acetylgalactosaminyltransferase 1 OS=Rattus norvegicus GN=B3galnt1 PE=2 SV=1	--	K00719	B3GALNT1, B3GALT3	galactosylgalactosylglucosylceramide beta-D-acetylgalactosaminyltransferase	EC:2.4.1.79	ko00603:Glycosphingolipid biosynthesis - globo series;
mdm-miR390b	c240912_g1_i1	--	--	--	--	sp|Q9Y5F6|PCDGM_HUMAN	Protocadherin gamma-C5 OS=Homo sapiens GN=PCDHGC5 PE=2 SV=1	--	K16497	PCDHGC
mdm-miR390b	c254119_g1_i1	gi|514767718|ref|XP_004966311.1|	PREDICTED: LOW QUALITY PROTEIN: ATP-dependent zinc metalloprotease FTSH 2, chloroplastic-like [Setaria italica]	gnl|CDD|228678	KOG0731, KOG0731, KOG0731, AAA+-type ATPase containing the peptidase M41 domain [Posttranslational modification, protein turnover, chaperones].	sp|Q655S1|FTSH2_ORYSJ	ATP-dependent zinc metalloprotease FTSH 2, chloroplastic OS=Oryza sativa subsp. japonica GN=FTSH2 PE=3 SV=1	GO:0017111	--	--	--	--	--
ghr-miR390c	c38553_g1_i1	--	--	--	--	--	--	--	--	--	--	--	--
ghr-miR390c	c88759_g1_i1	--	--	gnl|CDD|228566	KOG0618, KOG0618, KOG0618, Serine/threonine phosphatase 2C containing leucine-rich repeats, similar to SCN circadian oscillatory protein (SCOP) [Signal transduction mechanisms].	sp|O49545|BAME1_ARATH	Leucine-rich repeat receptor-like serine/threonine-protein kinase BAM1 OS=Arabidopsis thaliana GN=BAM1 PE=1 SV=1	--	--	--	--	--	--
ghr-miR390c	c98864_g1_i1	--	--	--	--	--	--	--	--	--	--	--	--
ghr-miR390c	c119675_g1_i1	--	--	gnl|CDD|228565	KOG0617, KOG0617, KOG0617, Ras suppressor protein (contains leucine-rich repeats) [Signal transduction mechanisms].	sp|O49545|BAME1_ARATH	Leucine-rich repeat receptor-like serine/threonine-protein kinase BAM1 OS=Arabidopsis thaliana GN=BAM1 PE=1 SV=1	--	--	--	--	--	--
ghr-miR390c	c119770_g1_i1	--	--	--	--	--	--	--	--	--	--	--	--
ghr-miR390c	c137197_g2_i1	gi|552809593|ref|XP_005842977.1|	hypothetical protein CHLNCDRAFT_33289 [Chlorella variabilis]<>hypothetical protein CHLNCDRAFT_33289 [Chlorella variabilis]	gnl|CDD|230711	KOG2772, KOG2772, KOG2772, Transaldolase [Carbohydrate transport and metabolism].	sp|J9MJK9|TAL1_FUSO4	Transaldolase OS=Fusarium oxysporum f. sp. lycopersici (strain 4287 / CBS 123668 / FGSC 9935 / NRRL 34936) GN=FOXG_03074 PE=1 SV=1	GO:0003824	K00616	E2.2.1.2, talA, talB	transaldolase	EC:2.2.1.2	ko00030:Pentose phosphate pathway;ko01200:Carbon metabolism;ko01230:Biosynthesis of amino acids;
ghr-miR390c	c140375_g1_i1	gi|802620690|ref|XP_012075672.1|	PREDICTED: ABC transporter G family member 7 isoform X1 [Jatropha curcas]	gnl|CDD|228012	KOG0061, KOG0061, KOG0061, Transporter, ABC superfamily (Breast cancer resistance protein) [Secondary metabolites biosynthesis, transport and catabolism].	sp|Q9ZU35|AB7G_ARATH	ABC transporter G family member 7 OS=Arabidopsis thaliana GN=ABCG7 PE=2 SV=1	GO:0006200	--	--	--	--	--
ghr-miR390c	c140375_g1_i2	gi|802620693|ref|XP_012075673.1|	PREDICTED: ABC transporter G family member 7 isoform X2 [Jatropha curcas]	gnl|CDD|228012	KOG0061, KOG0061, KOG0061, Transporter, ABC superfamily (Breast cancer resistance protein) [Secondary metabolites biosynthesis, transport and catabolism].	sp|Q9ZU35|AB7G_ARATH	ABC transporter G family member 7 OS=Arabidopsis thaliana GN=ABCG7 PE=2 SV=1	GO:0006200	--	--	--	--	--
ghr-miR390c	c142746_g2_i1	--	--	--	--	--	--	--	--	--	--	--	--
ghr-miR390c	c142746_g2_i2	--	--	--	--	--	--	--	--	--	--	--	--
ghr-miR390c	c143899_g1_i2	gi|703101792|ref|XP_010097281.1|	RNA-binding protein Musashi-2-like protein [Morus notabilis]<>RNA-binding protein Musashi-2-like protein [Morus notabilis]	gnl|CDD|232134	KOG4205, KOG4205, KOG4205, RNA-binding protein musashi/mRNA cleavage and polyadenylation factor I complex, subunit HRP1 [RNA processing and modification].	sp|Q8W034|RNP1_ARATH	Heterogeneous nuclear ribonucleoprotein 1 OS=Arabidopsis thaliana GN=RNP1 PE=1 SV=1	GO:0003676	K14411	MSI			ko03015:mRNA surveillance pathway;
ghr-miR390c	c143899_g1_i3	gi|703101792|ref|XP_010097281.1|	RNA-binding protein Musashi-2-like protein [Morus notabilis]<>RNA-binding protein Musashi-2-like protein [Morus notabilis]	gnl|CDD|232134	KOG4205, KOG4205, KOG4205, RNA-binding protein musashi/mRNA cleavage and polyadenylation factor I complex, subunit HRP1 [RNA processing and modification].	sp|Q8W034|RNP1_ARATH	Heterogeneous nuclear ribonucleoprotein 1 OS=Arabidopsis thaliana GN=RNP1 PE=1 SV=1	GO:0003676	K14411	MSI			ko03015:mRNA surveillance pathway;
ghr-miR390c	c143899_g1_i5	gi|703101792|ref|XP_010097281.1|	RNA-binding protein Musashi-2-like protein [Morus notabilis]<>RNA-binding protein Musashi-2-like protein [Morus notabilis]	gnl|CDD|232134	KOG4205, KOG4205, KOG4205, RNA-binding protein musashi/mRNA cleavage and polyadenylation factor I complex, subunit HRP1 [RNA processing and modification].	sp|Q8W034|RNP1_ARATH	Heterogeneous nuclear ribonucleoprotein 1 OS=Arabidopsis thaliana GN=RNP1 PE=1 SV=1	GO:0003676	K14411	MSI			ko03015:mRNA surveillance pathway;
ghr-miR390c	c143899_g1_i6	gi|255576302|ref|XP_002529044.1|	Heterogeneous nuclear ribonucleoprotein 27C, putative [Ricinus communis]<>Heterogeneous nuclear ribonucleoprotein 27C, putative [Ricinus communis]	gnl|CDD|232134	KOG4205, KOG4205, KOG4205, RNA-binding protein musashi/mRNA cleavage and polyadenylation factor I complex, subunit HRP1 [RNA processing and modification].	sp|Q8W034|RNP1_ARATH	Heterogeneous nuclear ribonucleoprotein 1 OS=Arabidopsis thaliana GN=RNP1 PE=1 SV=1	GO:0003676	K14411	MSI			ko03015:mRNA surveillance pathway;
ghr-miR390c	c143899_g1_i7	gi|703101792|ref|XP_010097281.1|	RNA-binding protein Musashi-2-like protein [Morus notabilis]<>RNA-binding protein Musashi-2-like protein [Morus notabilis]	gnl|CDD|232134	KOG4205, KOG4205, KOG4205, RNA-binding protein musashi/mRNA cleavage and polyadenylation factor I complex, subunit HRP1 [RNA processing and modification].	sp|Q8W034|RNP1_ARATH	Heterogeneous nuclear ribonucleoprotein 1 OS=Arabidopsis thaliana GN=RNP1 PE=1 SV=1	GO:0003676	K14411	MSI			ko03015:mRNA surveillance pathway;
ghr-miR390c	c143899_g1_i8	gi|703101792|ref|XP_010097281.1|	RNA-binding protein Musashi-2-like protein [Morus notabilis]<>RNA-binding protein Musashi-2-like protein [Morus notabilis]	gnl|CDD|232134	KOG4205, KOG4205, KOG4205, RNA-binding protein musashi/mRNA cleavage and polyadenylation factor I complex, subunit HRP1 [RNA processing and modification].	sp|Q8W034|RNP1_ARATH	Heterogeneous nuclear ribonucleoprotein 1 OS=Arabidopsis thaliana GN=RNP1 PE=1 SV=1	GO:0003676	K14411	MSI			ko03015:mRNA surveillance pathway;
ghr-miR390c	c146667_g1_i2	gi|728810180|gb|KHF99482.1|	Ras-related RABA3 -like protein [Gossypium arboreum]	gnl|CDD|228038	KOG0087, KOG0087, KOG0087, GTPase Rab11/YPT3, small G protein superfamily [Intracellular trafficking, secretion, and vesicular transport].	sp|Q9LNK1|RABA3_ARATH	Ras-related protein RABA3 OS=Arabidopsis thaliana GN=RABA3 PE=2 SV=1	GO:0005525	--	--	--	--	--
ghr-miR390c	c147170_g1_i2	gi|255550187|ref|XP_002516144.1|	erecta, putative [Ricinus communis]<>erecta, putative [Ricinus communis]	gnl|CDD|229129	KOG1187, KOG1187, KOG1187, Serine/threonine protein kinase [Signal transduction mechanisms].	sp|Q42371|ERECT_ARATH	LRR receptor-like serine/threonine-protein kinase ERECTA OS=Arabidopsis thaliana GN=ERECTA PE=1 SV=1	GO:0006468	--	--	--	--	--
ghr-miR390c	c172272_g1_i1	gi|475603317|gb|EMT25381.1|	Transcription initiation factor IIB [Aegilops tauschii]	gnl|CDD|229538	KOG1597, KOG1597, KOG1597, Transcription initiation factor TFIIB [Transcription].	sp|Q8W0W3|TF2B_ORYSJ	Transcription initiation factor IIB OS=Oryza sativa subsp. japonica GN=TFIIB PE=1 SV=1	GO:0005737	K03124	TFIIB, GTF2B, SUA7, tfb			ko03022:Basal transcription factors;ko05169:Epstein-Barr virus infection;ko05203:Viral carcinogenesis;
ghr-miR390c	c190656_g1_i1	--	--	--	--	--	--	--	--	--	--	--	--
ghr-miR390c	c206151_g1_i1	gi|670420566|ref|XP_008651122.1|	PREDICTED: uncharacterized protein LOC100274085 isoform X1 [Zea mays]<>TPA: hypothetical protein ZEAMMB73_235289 [Zea mays]	--	--	sp|P12332|CB21_SILPR	Chlorophyll a-b binding protein, chloroplastic (Fragment) OS=Silene pratensis PE=2 SV=2	GO:0016020	K14172	LHCB7			ko00196:Photosynthesis - antenna proteins;
ghr-miR390c	c221216_g1_i1	--	--	--	--	--	--	--	--	--	--	--	--
ghr-miR390c	c231630_g1_i1	--	--	gnl|CDD|230226	KOG2287, KOG2287, KOG2287, Galactosyltransferases [Carbohydrate transport and metabolism].	sp|Q6AY39|B3GL1_RAT	UDP-GalNAc:beta-1,3-N-acetylgalactosaminyltransferase 1 OS=Rattus norvegicus GN=B3galnt1 PE=2 SV=1	--	K00719	B3GALNT1, B3GALT3	galactosylgalactosylglucosylceramide beta-D-acetylgalactosaminyltransferase	EC:2.4.1.79	ko00603:Glycosphingolipid biosynthesis - globo series;
ghr-miR390c	c240912_g1_i1	--	--	--	--	sp|Q9Y5F6|PCDGM_HUMAN	Protocadherin gamma-C5 OS=Homo sapiens GN=PCDHGC5 PE=2 SV=1	--	K16497	PCDHGC
ghr-miR390c	c254119_g1_i1	gi|514767718|ref|XP_004966311.1|	PREDICTED: LOW QUALITY PROTEIN: ATP-dependent zinc metalloprotease FTSH 2, chloroplastic-like [Setaria italica]	gnl|CDD|228678	KOG0731, KOG0731, KOG0731, AAA+-type ATPase containing the peptidase M41 domain [Posttranslational modification, protein turnover, chaperones].	sp|Q655S1|FTSH2_ORYSJ	ATP-dependent zinc metalloprotease FTSH 2, chloroplastic OS=Oryza sativa subsp. japonica GN=FTSH2 PE=3 SV=1	GO:0017111	--	--	--	--	--
gma-miR160b	c4162_g1_i1	--	--	--	--	--	--	--	--	--	--	--	--
gma-miR160b	c14615_g1_i1	--	--	gnl|CDD|228804	KOG0858, KOG0858, KOG0858, Predicted membrane protein [Function unknown].	sp|Q8VZU9|DERL1_ARATH	Derlin-1 OS=Arabidopsis thaliana GN=DER1 PE=2 SV=1	--	--	--	--	--	--
gma-miR160b	c25504_g1_i1	--	--	--	--	--	--	--	--	--	--	--	--
gma-miR160b	c31215_g1_i1	--	--	gnl|CDD|229295	KOG1353, KOG1353, KOG1353, F0F1-type ATP synthase, alpha subunit [Energy production and conversion].	sp|P35381|ATPA_DROME	ATP synthase subunit alpha, mitochondrial OS=Drosophila melanogaster GN=blw PE=1 SV=2	--	--	--	--	--	--
gma-miR160b	c36871_g1_i1	--	--	--	--	--	--	--	--	--	--	--	--
gma-miR160b	c40510_g1_i1	--	--	--	--	--	--	--	--	--	--	--	--
gma-miR160b	c66338_g1_i1	gi|5802953|gb|AAD51853.1|AF178989_1	pectin methylesterase [Vitis riparia]	--	--	sp|P17872|PME_ASPTU	Pectinesterase OS=Aspergillus tubingensis GN=pme1 PE=1 SV=1	GO:0016788	--	--	--	--	--
gma-miR160b	c66742_g1_i1	--	--	--	--	--	--	--	--	--	--	--	--
gma-miR160b	c73394_g1_i1	--	--	--	--	--	--	--	--	--	--	--	--
gma-miR160b	c75613_g1_i1	--	--	--	--	--	--	--	--	--	--	--	--
gma-miR160b	c76573_g1_i2	gi|2588661|dbj|BAA23205.1|	phosphoglucose isomerase [Dioscorea quinqueloba]	gnl|CDD|230385	KOG2446, KOG2446, KOG2446, Glucose-6-phosphate isomerase [Carbohydrate transport and metabolism].	sp|P52031|G6PI_DROYA	Glucose-6-phosphate isomerase OS=Drosophila yakuba GN=Pgi PE=3 SV=1	--	K01810	GPI, pgi	glucose-6-phosphate isomerase	EC:5.3.1.9	ko00010:Glycolysis / Gluconeogenesis;ko00030:Pentose phosphate pathway;ko00500:Starch and sucrose metabolism;ko00520:Amino sugar and nucleotide sugar metabolism;ko01200:Carbon metabolism;
gma-miR160b	c81292_g1_i1	--	--	--	--	--	--	--	--	--	--	--	--
gma-miR160b	c94553_g1_i1	gi|326532784|dbj|BAJ89237.1|	predicted protein [Hordeum vulgare subsp. vulgare]	gnl|CDD|227971	KOG0020, KOG0020, KOG0020, Endoplasmic reticulum glucose-regulated protein (GRP94/endoplasmin), HSP90 family [Posttranslational modification, protein turnover, chaperones].	sp|Q95M18|ENPL_BOVIN	Endoplasmin OS=Bos taurus GN=HSP90B1 PE=2 SV=1	GO:0009987	K09487	HSP90B, TRA1			ko04141:Protein processing in endoplasmic reticulum;ko04151:PI3K-Akt signaling pathway;ko04621:NOD-like receptor signaling pathway;ko04626:Plant-pathogen interaction;ko04915:Estrogen signaling pathway;ko04918:Thyroid hormone synthesis;ko05200:Pathways in cancer;ko05215:Prostate cancer;
gma-miR160b	c105668_g1_i2	--	--	--	--	--	--	--	--	--	--	--	--
gma-miR160b	c116513_g2_i1	gi|34559256|gb|AAQ75384.1|	putative opsin [Oryza sativa Indica Group]	--	--	sp|Q9UW81|NOP1_NEUCR	Opsin-1 OS=Neurospora crassa (strain ATCC 24698 / 74-OR23-1A / CBS 708.71 / DSM 1257 / FGSC 987) GN=nop-1 PE=1 SV=1	--	--	--	--	--	--
gma-miR160b	c121934_g1_i1	--	--	--	--	--	--	--	--	--	--	--	--
gma-miR160b	c121934_g1_i2	--	--	--	--	--	--	--	--	--	--	--	--
gma-miR160b	c123683_g2_i1	--	--	--	--	sp|P05348|RBS_MAIZE	Ribulose bisphosphate carboxylase small chain, chloroplastic OS=Zea mays GN=RBCS PE=1 SV=1	--	--	--	--	--	--
gma-miR160b	c128136_g1_i1	--	--	--	--	--	--	--	--	--	--	--	--
gma-miR160b	c133852_g2_i1	gi|30580446|sp|Q96UF2.1|G3P2_MUCCL	RecName: Full=Glyceraldehyde-3-phosphate dehydrogenase 2; Short=GAPDH 2<>glyceraldehyde-3-phosphate dehydrogenase [Mucor racemosus]<>glyceraldehyde-3-phosphate dehydrogenase, cytosolic [Zea mays]	gnl|CDD|228604	KOG0657, KOG0657, KOG0657, Glyceraldehyde 3-phosphate dehydrogenase [Carbohydrate transport and metabolism].	sp|P07486|G3P1_DROME	Glyceraldehyde-3-phosphate dehydrogenase 1 OS=Drosophila melanogaster GN=Gapdh1 PE=2 SV=2	GO:0005737	K00134	GAPDH, gapA	glyceraldehyde 3-phosphate dehydrogenase	EC:1.2.1.12	ko00010:Glycolysis / Gluconeogenesis;ko00710:Carbon fixation in photosynthetic organisms;ko01200:Carbon metabolism;ko01230:Biosynthesis of amino acids;ko04066:HIF-1 signaling pathway;ko05010:Alzheimer's disease;
gma-miR160b	c133852_g2_i3	gi|30580446|sp|Q96UF2.1|G3P2_MUCCL	RecName: Full=Glyceraldehyde-3-phosphate dehydrogenase 2; Short=GAPDH 2<>glyceraldehyde-3-phosphate dehydrogenase [Mucor racemosus]<>glyceraldehyde-3-phosphate dehydrogenase, cytosolic [Zea mays]	gnl|CDD|228604	KOG0657, KOG0657, KOG0657, Glyceraldehyde 3-phosphate dehydrogenase [Carbohydrate transport and metabolism].	sp|P07487|G3P2_DROME	Glyceraldehyde-3-phosphate dehydrogenase 2 OS=Drosophila melanogaster GN=Gapdh2 PE=1 SV=2	GO:0005737	K00134	GAPDH, gapA	glyceraldehyde 3-phosphate dehydrogenase	EC:1.2.1.12	ko00010:Glycolysis / Gluconeogenesis;ko00710:Carbon fixation in photosynthetic organisms;ko01200:Carbon metabolism;ko01230:Biosynthesis of amino acids;ko04066:HIF-1 signaling pathway;ko05010:Alzheimer's disease;
gma-miR160b	c133852_g4_i2	--	--	gnl|CDD|228604	KOG0657, KOG0657, KOG0657, Glyceraldehyde 3-phosphate dehydrogenase [Carbohydrate transport and metabolism].	sp|Q8WZN0|G3P_SORMA	Glyceraldehyde-3-phosphate dehydrogenase OS=Sordaria macrospora GN=GPD PE=3 SV=2	--	--	--	--	--	--
gma-miR160b	c133852_g4_i3	gi|659495389|gb|AID66750.1|	glyceraldehyde-3-phosphate dehydrogenase, partial [Robinia pseudoacacia]	gnl|CDD|228604	KOG0657, KOG0657, KOG0657, Glyceraldehyde 3-phosphate dehydrogenase [Carbohydrate transport and metabolism].	sp|P32637|G3P_PODAS	Glyceraldehyde-3-phosphate dehydrogenase OS=Podospora anserina GN=GPD PE=3 SV=1	--	--	--	--	--	--
gma-miR160b	c136065_g1_i1	gi|133872|sp|P29344.1|RR1_SPIOL	RecName: Full=30S ribosomal protein S1, chloroplastic; AltName: Full=CS1; Flags: Precursor [Spinacia oleracea]<>ribosomal protein S1 [Spinacia oleracea]<>chloroplast ribosomal protein S1 [Spinacia oleracea]<>hypothetical protein SOVF_099990 [Spinacia oleracea]	gnl|CDD|229016	KOG1070, KOG1070, KOG1070, rRNA processing protein Rrp5 [RNA processing and modification].	sp|P29344|RR1_SPIOL	30S ribosomal protein S1, chloroplastic OS=Spinacia oleracea GN=RPS1 PE=1 SV=1	GO:0005840	K02945	RP-S1, rpsA			ko03010:Ribosome;
gma-miR160b	c138288_g1_i1	gi|470103345|ref|XP_004288100.1|	PREDICTED: 2-oxoisovalerate dehydrogenase subunit alpha 2, mitochondrial [Fragaria vesca subsp. vesca]	gnl|CDD|229124	KOG1182, KOG1182, KOG1182, Branched chain alpha-keto acid dehydrogenase complex, alpha subunit [Energy production and conversion].	sp|Q84JL2|ODBA2_ARATH	2-oxoisovalerate dehydrogenase subunit alpha 2, mitochondrial OS=Arabidopsis thaliana GN=At5g09300 PE=1 SV=1	GO:0016624	K00166	BCKDHA, bkdA1	2-oxoisovalerate dehydrogenase E1 component alpha subunit	EC:1.2.4.4	ko00280:Valine, leucine and isoleucine degradation;
gma-miR160b	c145718_g1_i2	--	--	gnl|CDD|228693	KOG0746, KOG0746, KOG0746, 60S ribosomal protein L3 and related proteins [Translation, ribosomal structure and biogenesis].	sp|P59671|RL3_NEUCR	60S ribosomal protein L3 OS=Neurospora crassa (strain ATCC 24698 / 74-OR23-1A / CBS 708.71 / DSM 1257 / FGSC 987) GN=rpl-3 PE=3 SV=1	--	--	--	--	--	--
gma-miR160b	c145777_g1_i1	gi|225435334|ref|XP_002282437.1|	PREDICTED: auxin response factor 18 [Vitis vinifera]<>PREDICTED: auxin response factor 18 [Vitis vinifera]<>PREDICTED: auxin response factor 18 [Vitis vinifera]<>PREDICTED: auxin response factor 18 [Vitis vinifera]<>PREDICTED: auxin response factor 18 [Vitis vinifera]	--	--	sp|Q653H7|ARFR_ORYSJ	Auxin response factor 18 OS=Oryza sativa subsp. japonica GN=ARF18 PE=2 SV=1	GO:0048589	--	--	--	--	--
gma-miR160b	c145777_g1_i2	gi|595842062|ref|XP_007208339.1|	hypothetical protein PRUPE_ppa002082mg [Prunus persica]<>hypothetical protein PRUPE_ppa002082mg [Prunus persica]	gnl|CDD|228591	KOG0644, KOG0644, KOG0644, Uncharacterized conserved protein, contains WD40 repeat and BROMO domains [General function prediction only].	sp|Q653H7|ARFR_ORYSJ	Auxin response factor 18 OS=Oryza sativa subsp. japonica GN=ARF18 PE=2 SV=1	GO:0006351	--	--	--	--	--
gma-miR160b	c145777_g1_i3	gi|595842062|ref|XP_007208339.1|	hypothetical protein PRUPE_ppa002082mg [Prunus persica]<>hypothetical protein PRUPE_ppa002082mg [Prunus persica]	gnl|CDD|228591	KOG0644, KOG0644, KOG0644, Uncharacterized conserved protein, contains WD40 repeat and BROMO domains [General function prediction only].	sp|Q653H7|ARFR_ORYSJ	Auxin response factor 18 OS=Oryza sativa subsp. japonica GN=ARF18 PE=2 SV=1	GO:0048589	--	--	--	--	--
gma-miR160b	c145870_g1_i1	gi|595820205|ref|XP_007204626.1|	hypothetical protein PRUPE_ppa002189mg [Prunus persica]<>hypothetical protein PRUPE_ppa002189mg [Prunus persica]	gnl|CDD|229536	KOG1595, KOG1595, KOG1595, CCCH-type Zn-finger protein [General function prediction only].	sp|P93755|C3H30_ARATH	Zinc finger CCCH domain-containing protein 30 OS=Arabidopsis thaliana GN=At2g41900 PE=1 SV=2	GO:0008270	--	--	--	--	--
gma-miR160b	c145870_g1_i2	gi|595820205|ref|XP_007204626.1|	hypothetical protein PRUPE_ppa002189mg [Prunus persica]<>hypothetical protein PRUPE_ppa002189mg [Prunus persica]	gnl|CDD|229536	KOG1595, KOG1595, KOG1595, CCCH-type Zn-finger protein [General function prediction only].	sp|P93755|C3H30_ARATH	Zinc finger CCCH domain-containing protein 30 OS=Arabidopsis thaliana GN=At2g41900 PE=1 SV=2	GO:0008270	--	--	--	--	--
gma-miR160b	c148567_g1_i1	--	--	--	--	--	--	--	--	--	--	--	--
gma-miR160b	c148779_g1_i1	--	--	--	--	sp|P58821|CALY_RAT	Neuron-specific vesicular protein calcyon OS=Rattus norvegicus GN=Caly PE=1 SV=1	--	K15493	CALY			ko04728:Dopaminergic synapse;
gma-miR160b	c148873_g1_i1	--	--	--	--	--	--	--	--	--	--	--	--
gma-miR160b	c149063_g1_i1	--	--	--	--	sp|P02656|APOC3_HUMAN	Apolipoprotein C-III OS=Homo sapiens GN=APOC3 PE=1 SV=1	--	K08759	APOC3			ko03320:PPAR signaling pathway;
gma-miR160b	c152922_g1_i1	--	--	--	--	sp|P39015|STM1_YEAST	Suppressor protein STM1 OS=Saccharomyces cerevisiae (strain ATCC 204508 / S288c) GN=STM1 PE=1 SV=3	--	--	--	--	--	--
gma-miR160b	c154759_g1_i1	--	--	--	--	--	--	--	--	--	--	--	--
gma-miR160b	c155130_g1_i1	--	--	--	--	--	--	--	--	--	--	--	--
gma-miR160b	c155548_g1_i1	--	--	gnl|CDD|227991	KOG0040, KOG0040, KOG0040, Ca2+-binding actin-bundling protein (spectrin), alpha chain (EF-Hand protein superfamily) [Cytoskeleton].	sp|P07751|SPTN1_CHICK	Spectrin alpha chain, non-erythrocytic 1 OS=Gallus gallus GN=SPTAN1 PE=1 SV=3	--	K06114	SPTA
gma-miR160b	c157442_g1_i1	--	--	--	--	--	--	--	K18400	KANSL1
gma-miR160b	c159163_g1_i1	--	--	--	--	--	--	--	--	--	--	--	--
gma-miR160b	c167730_g1_i1	--	--	--	--	--	--	--	--	--	--	--	--
gma-miR160b	c176700_g1_i1	--	--	gnl|CDD|228673	KOG0726, KOG0726, KOG0726, 26S proteasome regulatory complex, ATPase RPT2 [Posttranslational modification, protein turnover, chaperones].	sp|Q55BV5|PRS4_DICDI	26S protease regulatory subunit 4 homolog OS=Dictyostelium discoideum GN=psmC1 PE=1 SV=1	--	--	--	--	--	--
gma-miR160b	c177657_g1_i1	--	--	--	--	--	--	--	--	--	--	--	--
gma-miR160b	c183356_g1_i1	--	--	--	--	--	--	--	--	--	--	--	--
gma-miR160b	c187342_g1_i1	--	--	--	--	--	--	--	--	--	--	--	--
gma-miR160b	c191078_g1_i1	--	--	--	--	sp|Q7XLC6|HAK11_ORYSJ	Probable potassium transporter 11 OS=Oryza sativa subsp. japonica GN=HAK11 PE=2 SV=3	--	--	--	--	--	--
gma-miR160b	c192030_g1_i1	--	--	--	--	--	--	--	--	--	--	--	--
gma-miR160b	c197159_g1_i1	--	--	--	--	--	--	--	--	--	--	--	--
gma-miR160b	c199300_g1_i1	--	--	--	--	sp|Q93W93|FBK22_ARATH	F-box/kelch-repeat protein At1g55270 OS=Arabidopsis thaliana GN=At1g55270 PE=2 SV=1	--	--	--	--	--	--
gma-miR160b	c199389_g1_i1	--	--	--	--	sp|Q9CMD0|Y901_PASMU	Uncharacterized protein PM0901 OS=Pasteurella multocida (strain Pm70) GN=PM0901 PE=4 SV=1	--	--	--	--	--	--
gma-miR160b	c202318_g1_i1	--	--	--	--	--	--	--	--	--	--	--	--
gma-miR160b	c202892_g1_i1	--	--	--	--	--	--	--	--	--	--	--	--
gma-miR160b	c208383_g1_i1	--	--	--	--	--	--	--	--	--	--	--	--
gma-miR160b	c212051_g1_i1	--	--	--	--	sp|Q7Z9M7|GUN7_HYPJQ	Endoglucanase-7 OS=Hypocrea jecorina (strain QM6a) GN=cel61b PE=1 SV=3	--	--	--	--	--	--
gma-miR160b	c221750_g1_i1	--	--	--	--	--	--	--	--	--	--	--	--
gma-miR160b	c224394_g1_i1	--	--	--	--	--	--	--	--	--	--	--	--
gma-miR160b	c225386_g1_i1	--	--	gnl|CDD|231719	KOG3787, KOG3787, KOG3787, Glutamate/aspartate and neutral amino acid transporters [Amino acid transport and metabolism].	sp|P51907|EAA3_RAT	Excitatory amino acid transporter 3 OS=Rattus norvegicus GN=Slc1a1 PE=1 SV=1	--	--	--	--	--	--
gma-miR160b	c236263_g1_i1	--	--	--	--	sp|Q925T8|BRNP1_RAT	BMP/retinoic acid-inducible neural-specific protein 1 OS=Rattus norvegicus GN=Brinp1 PE=2 SV=1	--	--	--	--	--	--
gma-miR160b	c238994_g1_i1	--	--	--	--	--	--	--	--	--	--	--	--
gma-miR160b	c252329_g1_i1	--	--	--	--	--	--	--	--	--	--	--	--
gma-miR160b	c253829_g1_i1	--	--	--	--	--	--	--	--	--	--	--	--
gma-miR160b	c256698_g1_i1	--	--	--	--	--	--	--	--	--	--	--	--
gma-miR160b	c257320_g1_i1	--	--	gnl|CDD|232006	KOG4075, KOG4075, KOG4075, Cytochrome c oxidase, subunit IV/COX5b [Energy production and conversion].	sp|P13073|COX41_HUMAN	Cytochrome c oxidase subunit 4 isoform 1, mitochondrial OS=Homo sapiens GN=COX4I1 PE=1 SV=1	--	K02263	COX4			ko00190:Oxidative phosphorylation;ko04260:Cardiac muscle contraction;ko04932:Non-alcoholic fatty liver disease (NAFLD);ko05010:Alzheimer's disease;ko05012:Parkinson's disease;ko05016:Huntington's disease;
gma-miR160b	c278528_g1_i1	--	--	--	--	sp|Q96VH4|HBN1_YEAST	Putative nitroreductase HBN1 OS=Saccharomyces cerevisiae (strain ATCC 204508 / S288c) GN=HBN1 PE=1 SV=1	--	K07078	K07078
gma-miR160b	c285471_g1_i1	--	--	--	--	--	--	--	--	--	--	--	--
gma-miR160b	c285879_g1_i1	--	--	--	--	--	--	--	--	--	--	--	--
gma-miR160b	c295791_g1_i1	--	--	--	--	--	--	--	--	--	--	--	--
mes-miR477d	c5733_g1_i1	--	--	--	--	--	--	--	--	--	--	--	--
mes-miR477d	c25377_g1_i2	--	--	gnl|CDD|228111	KOG0161, KOG0161, KOG0161, Myosin class II heavy chain [Cytoskeleton].	sp|P05661|MYSA_DROME	Myosin heavy chain, muscle OS=Drosophila melanogaster GN=Mhc PE=1 SV=4	--	--	--	--	--	--
mes-miR477d	c26144_g1_i1	--	--	--	--	sp|P79085|ALTA1_ALTAL	Major allergen Alt a 1 OS=Alternaria alternata GN=ALTA1 PE=1 SV=1	--	--	--	--	--	--
mes-miR477d	c26900_g1_i1	--	--	--	--	--	--	--	--	--	--	--	--
mes-miR477d	c31904_g1_i1	--	--	--	--	--	--	--	--	--	--	--	--
mes-miR477d	c58217_g1_i1	--	--	--	--	--	--	--	--	--	--	--	--
mes-miR477d	c76372_g1_i1	--	--	--	--	--	--	--	--	--	--	--	--
mes-miR477d	c102011_g1_i1	gi|703133913|ref|XP_010105503.1|	Replication factor A protein 1 [Morus notabilis]<>Replication factor A protein 1 [Morus notabilis]	--	--	sp|Q9SD82|RFA1B_ARATH	Replication protein A 70 kDa DNA-binding subunit B OS=Arabidopsis thaliana GN=RPA1B PE=3 SV=1	--	K07466	RFA1, RPA1, rpa			ko03030:DNA replication;ko03420:Nucleotide excision repair;ko03430:Mismatch repair;ko03440:Homologous recombination;ko03460:Fanconi anemia pathway;
mes-miR477d	c106463_g1_i1	--	--	--	--	--	--	--	--	--	--	--	--
mes-miR477d	c116983_g1_i2	--	--	--	--	--	--	--	--	--	--	--	--
mes-miR477d	c121098_g1_i1	gi|685376158|ref|XP_009121044.1|	PREDICTED: 50S ribosomal protein 6, chloroplastic-like [Brassica rapa]	--	--	sp|Q9FKP0|PSRP6_ARATH	50S ribosomal protein 6, chloroplastic OS=Arabidopsis thaliana GN=PSRP6 PE=3 SV=1	--	K19035	PSRP6
mes-miR477d	c123495_g1_i1	gi|703095251|ref|XP_010095488.1|	Acetylglutamate kinase [Morus notabilis]<>Acetylglutamate kinase [Morus notabilis]	gnl|CDD|230375	KOG2436, KOG2436, KOG2436, Acetylglutamate kinase/acetylglutamate synthase [Amino acid transport and metabolism].	sp|Q9SCL7|NAGK_ARATH	Acetylglutamate kinase, chloroplastic OS=Arabidopsis thaliana GN=NAGK PE=1 SV=1	--	K00930	argB	acetylglutamate kinase	EC:2.7.2.8	ko00220:Arginine biosynthesis;ko01210:2-Oxocarboxylic acid metabolism;ko01230:Biosynthesis of amino acids;
mes-miR477d	c123495_g1_i2	gi|703095251|ref|XP_010095488.1|	Acetylglutamate kinase [Morus notabilis]<>Acetylglutamate kinase [Morus notabilis]	gnl|CDD|230375	KOG2436, KOG2436, KOG2436, Acetylglutamate kinase/acetylglutamate synthase [Amino acid transport and metabolism].	sp|Q9SCL7|NAGK_ARATH	Acetylglutamate kinase, chloroplastic OS=Arabidopsis thaliana GN=NAGK PE=1 SV=1	--	K00930	argB	acetylglutamate kinase	EC:2.7.2.8	ko00220:Arginine biosynthesis;ko01210:2-Oxocarboxylic acid metabolism;ko01230:Biosynthesis of amino acids;
mes-miR477d	c126208_g1_i1	gi|595914703|ref|XP_007214730.1|	hypothetical protein PRUPE_ppa025552mg [Prunus persica]<>hypothetical protein PRUPE_ppa025552mg [Prunus persica]	--	--	sp|Q9LDL7|PAT1_ARATH	Scarecrow-like transcription factor PAT1 OS=Arabidopsis thaliana GN=PAT1 PE=2 SV=1	--	--	--	--	--	--
mes-miR477d	c126233_g1_i1	gi|385654645|gb|AFI62060.1|	oligopeptide transporter, partial [Moringa oleifera]	--	--	sp|Q6R3K9|YSL2_ARATH	Metal-nicotianamine transporter YSL2 OS=Arabidopsis thaliana GN=YSL2 PE=1 SV=1	GO:0055085	--	--	--	--	--
mes-miR477d	c127441_g1_i1	gi|12230258|sp|Q43582.1|LSM4_TOBAC	RecName: Full=Probable U6 snRNA-associated Sm-like protein LSm4; AltName: Full=Glycine-rich protein 10; Short=GRP 10 [Nicotiana tabacum]<>unnamed protein product [Nicotiana tabacum]	gnl|CDD|231231	KOG3293, KOG3293, KOG3293, Small nuclear ribonucleoprotein (snRNP) [RNA processing and modification].	sp|Q43582|LSM4_TOBAC	Probable U6 snRNA-associated Sm-like protein LSm4 OS=Nicotiana tabacum PE=2 SV=1	GO:0008380	K12623	LSM4			ko03018:RNA degradation;ko03040:Spliceosome;
mes-miR477d	c134816_g1_i1	gi|596021952|ref|XP_007219059.1|	hypothetical protein PRUPE_ppa004847mg [Prunus persica]<>hypothetical protein PRUPE_ppa004847mg [Prunus persica]	gnl|CDD|229129	KOG1187, KOG1187, KOG1187, Serine/threonine protein kinase [Signal transduction mechanisms].	sp|Q944A7|Y4523_ARATH	Probable serine/threonine-protein kinase At4g35230 OS=Arabidopsis thaliana GN=At4g35230 PE=1 SV=1	--	K14500	BSK	BR-signaling kinase	EC:2.7.11.1	ko04075:Plant hormone signal transduction;
mes-miR477d	c135863_g1_i5	gi|703121226|ref|XP_010102276.1|	hypothetical protein L484_024558 [Morus notabilis]<>hypothetical protein L484_024558 [Morus notabilis]	--	--	sp|Q8GYX9|WDL1_ARATH	Protein WVD2-like 1 OS=Arabidopsis thaliana GN=WDL1 PE=1 SV=1	--	--	--	--	--	--
mes-miR477d	c137309_g2_i1	gi|596286929|ref|XP_007225695.1|	hypothetical protein PRUPE_ppa004967mg [Prunus persica]<>hypothetical protein PRUPE_ppa004967mg [Prunus persica]	gnl|CDD|232371	KOG4442, KOG4442, KOG4442, Clathrin coat binding protein/Huntingtin interacting protein HIP1, involved in regulation of endocytosis [Intracellular trafficking, secretion, and vesicular transport].	sp|Q949T8|ASHR3_ARATH	Histone-lysine N-methyltransferase ASHR3 OS=Arabidopsis thaliana GN=ASHR3 PE=1 SV=1	GO:0034968	--	--	--	--	--
mes-miR477d	c137309_g2_i2	gi|596286929|ref|XP_007225695.1|	hypothetical protein PRUPE_ppa004967mg [Prunus persica]<>hypothetical protein PRUPE_ppa004967mg [Prunus persica]	gnl|CDD|232371	KOG4442, KOG4442, KOG4442, Clathrin coat binding protein/Huntingtin interacting protein HIP1, involved in regulation of endocytosis [Intracellular trafficking, secretion, and vesicular transport].	sp|Q949T8|ASHR3_ARATH	Histone-lysine N-methyltransferase ASHR3 OS=Arabidopsis thaliana GN=ASHR3 PE=1 SV=1	GO:0034968	--	--	--	--	--
mes-miR477d	c137309_g2_i3	gi|731407848|ref|XP_010656634.1|	PREDICTED: histone-lysine N-methyltransferase ASHR3 isoform X1 [Vitis vinifera]	gnl|CDD|229025	KOG1081, KOG1081, KOG1081, Transcription factor NSD1 and related SET domain proteins [Transcription].	sp|Q949T8|ASHR3_ARATH	Histone-lysine N-methyltransferase ASHR3 OS=Arabidopsis thaliana GN=ASHR3 PE=1 SV=1	GO:0046872	--	--	--	--	--
mes-miR477d	c137309_g2_i5	gi|568841336|ref|XP_006474615.1|	PREDICTED: histone-lysine N-methyltransferase ASHR3-like [Citrus sinensis]	gnl|CDD|229025	KOG1081, KOG1081, KOG1081, Transcription factor NSD1 and related SET domain proteins [Transcription].	sp|Q949T8|ASHR3_ARATH	Histone-lysine N-methyltransferase ASHR3 OS=Arabidopsis thaliana GN=ASHR3 PE=1 SV=1	GO:0034968	--	--	--	--	--
mes-miR477d	c137309_g2_i6	gi|596286929|ref|XP_007225695.1|	hypothetical protein PRUPE_ppa004967mg [Prunus persica]<>hypothetical protein PRUPE_ppa004967mg [Prunus persica]	gnl|CDD|229025	KOG1081, KOG1081, KOG1081, Transcription factor NSD1 and related SET domain proteins [Transcription].	sp|Q949T8|ASHR3_ARATH	Histone-lysine N-methyltransferase ASHR3 OS=Arabidopsis thaliana GN=ASHR3 PE=1 SV=1	--	--	--	--	--	--
mes-miR477d	c137309_g2_i7	gi|703082760|ref|XP_010092036.1|	hypothetical protein L484_006354 [Morus notabilis]<>hypothetical protein L484_006354 [Morus notabilis]	gnl|CDD|229025	KOG1081, KOG1081, KOG1081, Transcription factor NSD1 and related SET domain proteins [Transcription].	sp|Q949T8|ASHR3_ARATH	Histone-lysine N-methyltransferase ASHR3 OS=Arabidopsis thaliana GN=ASHR3 PE=1 SV=1	GO:0034968	--	--	--	--	--
mes-miR477d	c137309_g2_i8	gi|703082760|ref|XP_010092036.1|	hypothetical protein L484_006354 [Morus notabilis]<>hypothetical protein L484_006354 [Morus notabilis]	gnl|CDD|229025	KOG1081, KOG1081, KOG1081, Transcription factor NSD1 and related SET domain proteins [Transcription].	sp|Q949T8|ASHR3_ARATH	Histone-lysine N-methyltransferase ASHR3 OS=Arabidopsis thaliana GN=ASHR3 PE=1 SV=1	--	--	--	--	--	--
mes-miR477d	c137309_g2_i9	gi|731407851|ref|XP_010656635.1|	PREDICTED: histone-lysine N-methyltransferase ASHR3 isoform X3 [Vitis vinifera]	gnl|CDD|229025	KOG1081, KOG1081, KOG1081, Transcription factor NSD1 and related SET domain proteins [Transcription].	sp|Q949T8|ASHR3_ARATH	Histone-lysine N-methyltransferase ASHR3 OS=Arabidopsis thaliana GN=ASHR3 PE=1 SV=1	GO:0034968	--	--	--	--	--
mes-miR477d	c137677_g1_i4	gi|658014006|ref|XP_008342315.1|	PREDICTED: N-acetyl-D-glucosamine kinase [Malus domestica]	gnl|CDD|229733	KOG1794, KOG1794, KOG1794, N-Acetylglucosamine kinase [Carbohydrate transport and metabolism].	sp|Q54PM7|NAGK_DICDI	N-acetyl-D-glucosamine kinase OS=Dictyostelium discoideum GN=nagk PE=3 SV=2	--	--	--	--	--	--
mes-miR477d	c137782_g1_i3	gi|567920868|ref|XP_006452440.1|	hypothetical protein CICLE_v10010548mg [Citrus clementina]<>hypothetical protein CICLE_v10010548mg [Citrus clementina]	--	--	sp|Q9C6P6|STGL4_ARATH	Stigma-specific STIG1-like protein 4 OS=Arabidopsis thaliana GN=At1g50650 PE=3 SV=1	--	--	--	--	--	--
mes-miR477d	c138850_g1_i1	gi|734331125|gb|KHN06937.1|	Eukaryotic translation initiation factor 4E-1 [Glycine soja]	gnl|CDD|229611	KOG1670, KOG1670, KOG1670, Translation initiation factor 4F, cap-binding subunit (eIF-4E) and related cap-binding proteins [Translation, ribosomal structure and biogenesis].	sp|O23252|IF4E1_ARATH	Eukaryotic translation initiation factor 4E-1 OS=Arabidopsis thaliana GN=EIF4E1 PE=1 SV=1	GO:0005737	K03259	EIF4E			ko03013:RNA transport;ko04066:HIF-1 signaling pathway;ko04150:mTOR signaling pathway;ko04151:PI3K-Akt signaling pathway;ko04910:Insulin signaling pathway;
mes-miR477d	c138850_g1_i2	gi|734331125|gb|KHN06937.1|	Eukaryotic translation initiation factor 4E-1 [Glycine soja]	gnl|CDD|229611	KOG1670, KOG1670, KOG1670, Translation initiation factor 4F, cap-binding subunit (eIF-4E) and related cap-binding proteins [Translation, ribosomal structure and biogenesis].	sp|O23252|IF4E1_ARATH	Eukaryotic translation initiation factor 4E-1 OS=Arabidopsis thaliana GN=EIF4E1 PE=1 SV=1	GO:0005737	K03259	EIF4E			ko03013:RNA transport;ko04066:HIF-1 signaling pathway;ko04150:mTOR signaling pathway;ko04151:PI3K-Akt signaling pathway;ko04910:Insulin signaling pathway;
mes-miR477d	c138850_g1_i3	gi|734331125|gb|KHN06937.1|	Eukaryotic translation initiation factor 4E-1 [Glycine soja]	gnl|CDD|229611	KOG1670, KOG1670, KOG1670, Translation initiation factor 4F, cap-binding subunit (eIF-4E) and related cap-binding proteins [Translation, ribosomal structure and biogenesis].	sp|O23252|IF4E1_ARATH	Eukaryotic translation initiation factor 4E-1 OS=Arabidopsis thaliana GN=EIF4E1 PE=1 SV=1	GO:0005737	K03259	EIF4E			ko03013:RNA transport;ko04066:HIF-1 signaling pathway;ko04150:mTOR signaling pathway;ko04151:PI3K-Akt signaling pathway;ko04910:Insulin signaling pathway;
mes-miR477d	c139511_g1_i1	gi|595970757|ref|XP_007217530.1|	hypothetical protein PRUPE_ppa023408mg [Prunus persica]<>hypothetical protein PRUPE_ppa023408mg [Prunus persica]	--	--	sp|Q9SY75|PPR30_ARATH	Putative pentatricopeptide repeat-containing protein At1g10330 OS=Arabidopsis thaliana GN=PCMP-E71 PE=3 SV=1	--	--	--	--	--	--
mes-miR477d	c143512_g1_i1	--	--	--	--	--	--	--	--	--	--	--	--
mes-miR477d	c144058_g1_i2	gi|590708621|ref|XP_007048329.1|	Ribosomal protein S5/Elongation factor G/III/V family protein [Theobroma cacao]<>Ribosomal protein S5/Elongation factor G/III/V family protein [Theobroma cacao]	gnl|CDD|228416	KOG0467, KOG0467, KOG0467, Translation elongation factor 2/ribosome biogenesis protein RIA1 and related proteins [Translation, ribosomal structure and biogenesis].	sp|Q8C0D5|ETUD1_MOUSE	Elongation factor Tu GTP-binding domain-containing protein 1 OS=Mus musculus GN=Eftud1 PE=2 SV=1	--	K14536	RIA1	ribosome assembly protein 1		ko03008:Ribosome biogenesis in eukaryotes;
mes-miR477d	c144077_g1_i1	gi|703063588|ref|XP_010086995.1|	hypothetical protein L484_010142 [Morus notabilis]<>hypothetical protein L484_010142 [Morus notabilis]	gnl|CDD|230205	KOG2266, KOG2266, KOG2266, Chromatin-associated protein Dek and related proteins, contains SAP DNA binding domain [Chromatin structure and dynamics].	sp|Q7TNV0|DEK_MOUSE	Protein DEK OS=Mus musculus GN=Dek PE=1 SV=1	--	K17046	DEK
mes-miR477d	c144505_g1_i1	gi|703149078|ref|XP_010109510.1|	hypothetical protein L484_001209 [Morus notabilis]<>hypothetical protein L484_001209 [Morus notabilis]	gnl|CDD|230348	KOG2409, KOG2409, KOG2409, KRR1-interacting protein involved in 40S ribosome biogenesis [Translation, ribosomal structure and biogenesis].	sp|Q8VDQ9|KRI1_MOUSE	Protein KRI1 homolog OS=Mus musculus GN=Kri1 PE=1 SV=3	--	K14786	KRI1
mes-miR477d	c144505_g1_i2	gi|703149078|ref|XP_010109510.1|	hypothetical protein L484_001209 [Morus notabilis]<>hypothetical protein L484_001209 [Morus notabilis]	gnl|CDD|230348	KOG2409, KOG2409, KOG2409, KRR1-interacting protein involved in 40S ribosome biogenesis [Translation, ribosomal structure and biogenesis].	sp|Q8VDQ9|KRI1_MOUSE	Protein KRI1 homolog OS=Mus musculus GN=Kri1 PE=1 SV=3	--	K14786	KRI1
mes-miR477d	c144505_g1_i3	gi|703149078|ref|XP_010109510.1|	hypothetical protein L484_001209 [Morus notabilis]<>hypothetical protein L484_001209 [Morus notabilis]	gnl|CDD|230348	KOG2409, KOG2409, KOG2409, KRR1-interacting protein involved in 40S ribosome biogenesis [Translation, ribosomal structure and biogenesis].	sp|Q8VDQ9|KRI1_MOUSE	Protein KRI1 homolog OS=Mus musculus GN=Kri1 PE=1 SV=3	--	K14786	KRI1
mes-miR477d	c144505_g1_i4	gi|703149078|ref|XP_010109510.1|	hypothetical protein L484_001209 [Morus notabilis]<>hypothetical protein L484_001209 [Morus notabilis]	gnl|CDD|230348	KOG2409, KOG2409, KOG2409, KRR1-interacting protein involved in 40S ribosome biogenesis [Translation, ribosomal structure and biogenesis].	sp|Q0V8M0|KRI1_BOVIN	Protein KRI1 homolog OS=Bos taurus GN=KRI1 PE=2 SV=3	--	K14786	KRI1
mes-miR477d	c167131_g1_i1	--	--	--	--	--	--	--	--	--	--	--	--
mes-miR477d	c169512_g1_i1	--	--	--	--	--	--	--	--	--	--	--	--
mes-miR477d	c169597_g1_i1	--	--	gnl|CDD|228207	KOG0258, KOG0258, KOG0258, Alanine aminotransferase [Amino acid transport and metabolism].	sp|Q6NYL5|ALAT2_DANRE	Alanine aminotransferase 2-like OS=Danio rerio GN=gpt2l PE=2 SV=2	--	--	--	--	--	--
mes-miR477d	c171239_g1_i1	--	--	--	--	--	--	--	K01672	E4.2.1.1	carbonic anhydrase	EC:4.2.1.1	ko00910:Nitrogen metabolism;
mes-miR477d	c171270_g1_i1	--	--	gnl|CDD|230589	KOG2650, KOG2650, KOG2650, Zinc carboxypeptidase [Function unknown].	sp|O02350|CBPA1_ANOGA	Zinc carboxypeptidase A 1 OS=Anopheles gambiae GN=AGAP009593 PE=2 SV=3	--	--	--	--	--	--
mes-miR477d	c182037_g1_i1	--	--	--	--	sp|P35244|RFA3_HUMAN	Replication protein A 14 kDa subunit OS=Homo sapiens GN=RPA3 PE=1 SV=1	--	K10740	RPA3			ko03030:DNA replication;ko03420:Nucleotide excision repair;ko03430:Mismatch repair;ko03440:Homologous recombination;ko03460:Fanconi anemia pathway;
mes-miR477d	c201743_g1_i1	--	--	--	--	sp|P34233|ASH1_YEAST	Transcriptional regulatory protein ASH1 OS=Saccharomyces cerevisiae (strain ATCC 204508 / S288c) GN=ASH1 PE=1 SV=1	--	K18658	ASH1
mes-miR477d	c204232_g1_i1	gi|573961707|ref|XP_006663010.1|	PREDICTED: glutathione S-transferase T1-like [Oryza brachyantha]	gnl|CDD|228813	KOG0867, KOG0867, KOG0867, Glutathione S-transferase [Posttranslational modification, protein turnover, chaperones].	sp|P30711|GSTT1_HUMAN	Glutathione S-transferase theta-1 OS=Homo sapiens GN=GSTT1 PE=1 SV=4	--	K00799	GST, gst	glutathione S-transferase	EC:2.5.1.18	ko00480:Glutathione metabolism;ko00980:Metabolism of xenobiotics by cytochrome P450;ko00982:Drug metabolism - cytochrome P450;ko05204:Chemical carcinogenesis;
mes-miR477d	c214367_g1_i1	--	--	--	--	--	--	--	--	--	--	--	--
mes-miR477d	c239357_g1_i1	--	--	--	--	--	--	--	--	--	--	--	--
mes-miR477d	c252695_g1_i1	gi|475514114|gb|EMT05688.1|	hypothetical protein F775_24888 [Aegilops tauschii]	--	--	--	--	--	--	--	--	--	--
mes-miR477d	c254766_g1_i1	gi|545359608|ref|XP_005645257.1|	hypothetical protein COCSUDRAFT_57278 [Coccomyxa subellipsoidea C-169]<>hypothetical protein COCSUDRAFT_57278 [Coccomyxa subellipsoidea C-169]	--	--	sp|P53693|RDS1_SCHPO	Protein rds1 OS=Schizosaccharomyces pombe (strain 972 / ATCC 24843) GN=rds1 PE=2 SV=2	--	--	--	--	--	--
mes-miR477d	c277416_g1_i1	--	--	gnl|CDD|229436	KOG1495, KOG1495, KOG1495, Lactate dehydrogenase [Energy production and conversion].	sp|Q9P4B6|LDHA_RHIOR	L-lactate dehydrogenase A OS=Rhizopus oryzae GN=LDHA PE=3 SV=1	--	K00016	LDH, ldh	L-lactate dehydrogenase	EC:1.1.1.27	ko00010:Glycolysis / Gluconeogenesis;ko00270:Cysteine and methionine metabolism;ko00620:Pyruvate metabolism;ko00640:Propanoate metabolism;ko04922:Glucagon signaling pathway;
mes-miR477d	c287344_g1_i1	--	--	gnl|CDD|231304	KOG3366, KOG3366, KOG3366, Mitochondrial F1F0-ATP synthase, subunit d/ATP7 [Energy production and conversion].	sp|P0C2C8|ATP7_ASPTN	ATP synthase subunit d, mitochondrial OS=Aspergillus terreus (strain NIH 2624 / FGSC A1156) GN=atp7 PE=3 SV=1	--	--	--	--	--	--
ptc-miR403a	c135434_g2_i3	gi|645247605|ref|XP_008229914.1|	PREDICTED: glucose-6-phosphate 1-dehydrogenase, chloroplastic [Prunus mume]	gnl|CDD|228511	KOG0563, KOG0563, KOG0563, Glucose-6-phosphate 1-dehydrogenase [Carbohydrate transport and metabolism].	sp|O24357|G6PDC_SPIOL	Glucose-6-phosphate 1-dehydrogenase, chloroplastic OS=Spinacia oleracea GN=G6PD PE=2 SV=1	GO:0016491	K00036	G6PD, zwf	glucose-6-phosphate 1-dehydrogenase	EC:1.1.1.49	ko00030:Pentose phosphate pathway;ko00480:Glutathione metabolism;ko01200:Carbon metabolism;ko05230:Central carbon metabolism in cancer;
ptc-miR403a	c135434_g2_i4	gi|595926015|ref|XP_007215019.1|	hypothetical protein PRUPE_ppa003253mg [Prunus persica]<>hypothetical protein PRUPE_ppa003253mg [Prunus persica]	gnl|CDD|228511	KOG0563, KOG0563, KOG0563, Glucose-6-phosphate 1-dehydrogenase [Carbohydrate transport and metabolism].	sp|O24357|G6PDC_SPIOL	Glucose-6-phosphate 1-dehydrogenase, chloroplastic OS=Spinacia oleracea GN=G6PD PE=2 SV=1	GO:0016491	K00036	G6PD, zwf	glucose-6-phosphate 1-dehydrogenase	EC:1.1.1.49	ko00030:Pentose phosphate pathway;ko00480:Glutathione metabolism;ko01200:Carbon metabolism;ko05230:Central carbon metabolism in cancer;
ptc-miR403a	c135434_g2_i5	gi|802669241|ref|XP_012081460.1|	PREDICTED: glucose-6-phosphate 1-dehydrogenase, chloroplastic isoform X1 [Jatropha curcas]<>hypothetical protein JCGZ_18492 [Jatropha curcas]	gnl|CDD|228511	KOG0563, KOG0563, KOG0563, Glucose-6-phosphate 1-dehydrogenase [Carbohydrate transport and metabolism].	sp|Q43839|G6PDC_SOLTU	Glucose-6-phosphate 1-dehydrogenase, chloroplastic OS=Solanum tuberosum PE=1 SV=1	GO:0050661	K00036	G6PD, zwf	glucose-6-phosphate 1-dehydrogenase	EC:1.1.1.49	ko00030:Pentose phosphate pathway;ko00480:Glutathione metabolism;ko01200:Carbon metabolism;ko05230:Central carbon metabolism in cancer;
ptc-miR403a	c144145_g1_i1	gi|802716106|ref|XP_012084883.1|	PREDICTED: protein argonaute 2-like isoform X2 [Jatropha curcas]	gnl|CDD|228987	KOG1041, KOG1041, KOG1041, Translation initiation factor 2C (eIF-2C) and related proteins [Translation, ribosomal structure and biogenesis].	sp|Q9SHF3|AGO2_ARATH	Protein argonaute 2 OS=Arabidopsis thaliana GN=AGO2 PE=1 SV=1	--	K11593	ELF2C, AGO
mdm-miR390c	c231247_g1_i1	--	--	gnl|CDD|229731	KOG1792, KOG1792, KOG1792, Reticulon [Intracellular trafficking, secretion, and vesicular transport].	sp|Q6IFY7|RTN1A_XENLA	Reticulon-1-A OS=Xenopus laevis GN=rtn1-a PE=2 SV=1	--	--	--	--	--	--
cme-miR390a	c38553_g1_i1	--	--	--	--	--	--	--	--	--	--	--	--
cme-miR390a	c88759_g1_i1	--	--	gnl|CDD|228566	KOG0618, KOG0618, KOG0618, Serine/threonine phosphatase 2C containing leucine-rich repeats, similar to SCN circadian oscillatory protein (SCOP) [Signal transduction mechanisms].	sp|O49545|BAME1_ARATH	Leucine-rich repeat receptor-like serine/threonine-protein kinase BAM1 OS=Arabidopsis thaliana GN=BAM1 PE=1 SV=1	--	--	--	--	--	--
cme-miR390a	c98864_g1_i1	--	--	--	--	--	--	--	--	--	--	--	--
cme-miR390a	c119675_g1_i1	--	--	gnl|CDD|228565	KOG0617, KOG0617, KOG0617, Ras suppressor protein (contains leucine-rich repeats) [Signal transduction mechanisms].	sp|O49545|BAME1_ARATH	Leucine-rich repeat receptor-like serine/threonine-protein kinase BAM1 OS=Arabidopsis thaliana GN=BAM1 PE=1 SV=1	--	--	--	--	--	--
cme-miR390a	c119770_g1_i1	--	--	--	--	--	--	--	--	--	--	--	--
cme-miR390a	c137197_g2_i1	gi|552809593|ref|XP_005842977.1|	hypothetical protein CHLNCDRAFT_33289 [Chlorella variabilis]<>hypothetical protein CHLNCDRAFT_33289 [Chlorella variabilis]	gnl|CDD|230711	KOG2772, KOG2772, KOG2772, Transaldolase [Carbohydrate transport and metabolism].	sp|J9MJK9|TAL1_FUSO4	Transaldolase OS=Fusarium oxysporum f. sp. lycopersici (strain 4287 / CBS 123668 / FGSC 9935 / NRRL 34936) GN=FOXG_03074 PE=1 SV=1	GO:0003824	K00616	E2.2.1.2, talA, talB	transaldolase	EC:2.2.1.2	ko00030:Pentose phosphate pathway;ko01200:Carbon metabolism;ko01230:Biosynthesis of amino acids;
cme-miR390a	c140375_g1_i1	gi|802620690|ref|XP_012075672.1|	PREDICTED: ABC transporter G family member 7 isoform X1 [Jatropha curcas]	gnl|CDD|228012	KOG0061, KOG0061, KOG0061, Transporter, ABC superfamily (Breast cancer resistance protein) [Secondary metabolites biosynthesis, transport and catabolism].	sp|Q9ZU35|AB7G_ARATH	ABC transporter G family member 7 OS=Arabidopsis thaliana GN=ABCG7 PE=2 SV=1	GO:0006200	--	--	--	--	--
cme-miR390a	c140375_g1_i2	gi|802620693|ref|XP_012075673.1|	PREDICTED: ABC transporter G family member 7 isoform X2 [Jatropha curcas]	gnl|CDD|228012	KOG0061, KOG0061, KOG0061, Transporter, ABC superfamily (Breast cancer resistance protein) [Secondary metabolites biosynthesis, transport and catabolism].	sp|Q9ZU35|AB7G_ARATH	ABC transporter G family member 7 OS=Arabidopsis thaliana GN=ABCG7 PE=2 SV=1	GO:0006200	--	--	--	--	--
cme-miR390a	c142746_g2_i1	--	--	--	--	--	--	--	--	--	--	--	--
cme-miR390a	c142746_g2_i2	--	--	--	--	--	--	--	--	--	--	--	--
cme-miR390a	c143899_g1_i2	gi|703101792|ref|XP_010097281.1|	RNA-binding protein Musashi-2-like protein [Morus notabilis]<>RNA-binding protein Musashi-2-like protein [Morus notabilis]	gnl|CDD|232134	KOG4205, KOG4205, KOG4205, RNA-binding protein musashi/mRNA cleavage and polyadenylation factor I complex, subunit HRP1 [RNA processing and modification].	sp|Q8W034|RNP1_ARATH	Heterogeneous nuclear ribonucleoprotein 1 OS=Arabidopsis thaliana GN=RNP1 PE=1 SV=1	GO:0003676	K14411	MSI			ko03015:mRNA surveillance pathway;
cme-miR390a	c143899_g1_i3	gi|703101792|ref|XP_010097281.1|	RNA-binding protein Musashi-2-like protein [Morus notabilis]<>RNA-binding protein Musashi-2-like protein [Morus notabilis]	gnl|CDD|232134	KOG4205, KOG4205, KOG4205, RNA-binding protein musashi/mRNA cleavage and polyadenylation factor I complex, subunit HRP1 [RNA processing and modification].	sp|Q8W034|RNP1_ARATH	Heterogeneous nuclear ribonucleoprotein 1 OS=Arabidopsis thaliana GN=RNP1 PE=1 SV=1	GO:0003676	K14411	MSI			ko03015:mRNA surveillance pathway;
cme-miR390a	c143899_g1_i5	gi|703101792|ref|XP_010097281.1|	RNA-binding protein Musashi-2-like protein [Morus notabilis]<>RNA-binding protein Musashi-2-like protein [Morus notabilis]	gnl|CDD|232134	KOG4205, KOG4205, KOG4205, RNA-binding protein musashi/mRNA cleavage and polyadenylation factor I complex, subunit HRP1 [RNA processing and modification].	sp|Q8W034|RNP1_ARATH	Heterogeneous nuclear ribonucleoprotein 1 OS=Arabidopsis thaliana GN=RNP1 PE=1 SV=1	GO:0003676	K14411	MSI			ko03015:mRNA surveillance pathway;
cme-miR390a	c143899_g1_i6	gi|255576302|ref|XP_002529044.1|	Heterogeneous nuclear ribonucleoprotein 27C, putative [Ricinus communis]<>Heterogeneous nuclear ribonucleoprotein 27C, putative [Ricinus communis]	gnl|CDD|232134	KOG4205, KOG4205, KOG4205, RNA-binding protein musashi/mRNA cleavage and polyadenylation factor I complex, subunit HRP1 [RNA processing and modification].	sp|Q8W034|RNP1_ARATH	Heterogeneous nuclear ribonucleoprotein 1 OS=Arabidopsis thaliana GN=RNP1 PE=1 SV=1	GO:0003676	K14411	MSI			ko03015:mRNA surveillance pathway;
cme-miR390a	c143899_g1_i7	gi|703101792|ref|XP_010097281.1|	RNA-binding protein Musashi-2-like protein [Morus notabilis]<>RNA-binding protein Musashi-2-like protein [Morus notabilis]	gnl|CDD|232134	KOG4205, KOG4205, KOG4205, RNA-binding protein musashi/mRNA cleavage and polyadenylation factor I complex, subunit HRP1 [RNA processing and modification].	sp|Q8W034|RNP1_ARATH	Heterogeneous nuclear ribonucleoprotein 1 OS=Arabidopsis thaliana GN=RNP1 PE=1 SV=1	GO:0003676	K14411	MSI			ko03015:mRNA surveillance pathway;
cme-miR390a	c143899_g1_i8	gi|703101792|ref|XP_010097281.1|	RNA-binding protein Musashi-2-like protein [Morus notabilis]<>RNA-binding protein Musashi-2-like protein [Morus notabilis]	gnl|CDD|232134	KOG4205, KOG4205, KOG4205, RNA-binding protein musashi/mRNA cleavage and polyadenylation factor I complex, subunit HRP1 [RNA processing and modification].	sp|Q8W034|RNP1_ARATH	Heterogeneous nuclear ribonucleoprotein 1 OS=Arabidopsis thaliana GN=RNP1 PE=1 SV=1	GO:0003676	K14411	MSI			ko03015:mRNA surveillance pathway;
cme-miR390a	c146667_g1_i2	gi|728810180|gb|KHF99482.1|	Ras-related RABA3 -like protein [Gossypium arboreum]	gnl|CDD|228038	KOG0087, KOG0087, KOG0087, GTPase Rab11/YPT3, small G protein superfamily [Intracellular trafficking, secretion, and vesicular transport].	sp|Q9LNK1|RABA3_ARATH	Ras-related protein RABA3 OS=Arabidopsis thaliana GN=RABA3 PE=2 SV=1	GO:0005525	--	--	--	--	--
cme-miR390a	c147170_g1_i2	gi|255550187|ref|XP_002516144.1|	erecta, putative [Ricinus communis]<>erecta, putative [Ricinus communis]	gnl|CDD|229129	KOG1187, KOG1187, KOG1187, Serine/threonine protein kinase [Signal transduction mechanisms].	sp|Q42371|ERECT_ARATH	LRR receptor-like serine/threonine-protein kinase ERECTA OS=Arabidopsis thaliana GN=ERECTA PE=1 SV=1	GO:0006468	--	--	--	--	--
cme-miR390a	c172272_g1_i1	gi|475603317|gb|EMT25381.1|	Transcription initiation factor IIB [Aegilops tauschii]	gnl|CDD|229538	KOG1597, KOG1597, KOG1597, Transcription initiation factor TFIIB [Transcription].	sp|Q8W0W3|TF2B_ORYSJ	Transcription initiation factor IIB OS=Oryza sativa subsp. japonica GN=TFIIB PE=1 SV=1	GO:0005737	K03124	TFIIB, GTF2B, SUA7, tfb			ko03022:Basal transcription factors;ko05169:Epstein-Barr virus infection;ko05203:Viral carcinogenesis;
cme-miR390a	c190656_g1_i1	--	--	--	--	--	--	--	--	--	--	--	--
cme-miR390a	c206151_g1_i1	gi|670420566|ref|XP_008651122.1|	PREDICTED: uncharacterized protein LOC100274085 isoform X1 [Zea mays]<>TPA: hypothetical protein ZEAMMB73_235289 [Zea mays]	--	--	sp|P12332|CB21_SILPR	Chlorophyll a-b binding protein, chloroplastic (Fragment) OS=Silene pratensis PE=2 SV=2	GO:0016020	K14172	LHCB7			ko00196:Photosynthesis - antenna proteins;
cme-miR390a	c221216_g1_i1	--	--	--	--	--	--	--	--	--	--	--	--
cme-miR390a	c231630_g1_i1	--	--	gnl|CDD|230226	KOG2287, KOG2287, KOG2287, Galactosyltransferases [Carbohydrate transport and metabolism].	sp|Q6AY39|B3GL1_RAT	UDP-GalNAc:beta-1,3-N-acetylgalactosaminyltransferase 1 OS=Rattus norvegicus GN=B3galnt1 PE=2 SV=1	--	K00719	B3GALNT1, B3GALT3	galactosylgalactosylglucosylceramide beta-D-acetylgalactosaminyltransferase	EC:2.4.1.79	ko00603:Glycosphingolipid biosynthesis - globo series;
cme-miR390a	c240912_g1_i1	--	--	--	--	sp|Q9Y5F6|PCDGM_HUMAN	Protocadherin gamma-C5 OS=Homo sapiens GN=PCDHGC5 PE=2 SV=1	--	K16497	PCDHGC
cme-miR390a	c254119_g1_i1	gi|514767718|ref|XP_004966311.1|	PREDICTED: LOW QUALITY PROTEIN: ATP-dependent zinc metalloprotease FTSH 2, chloroplastic-like [Setaria italica]	gnl|CDD|228678	KOG0731, KOG0731, KOG0731, AAA+-type ATPase containing the peptidase M41 domain [Posttranslational modification, protein turnover, chaperones].	sp|Q655S1|FTSH2_ORYSJ	ATP-dependent zinc metalloprotease FTSH 2, chloroplastic OS=Oryza sativa subsp. japonica GN=FTSH2 PE=3 SV=1	GO:0017111	--	--	--	--	--
smo-miR156c	c129545_g1_i1	gi|657978819|ref|XP_008381353.1|	PREDICTED: uncharacterized oxidoreductase At4g09670 isoform X1 [Malus domestica]	gnl|CDD|230680	KOG2741, KOG2741, KOG2741, Dimeric dihydrodiol dehydrogenase [Carbohydrate transport and metabolism, Secondary metabolites biosynthesis, transport and catabolism].	sp|Q9SZ83|Y4967_ARATH	Uncharacterized oxidoreductase At4g09670 OS=Arabidopsis thaliana GN=At4g09670 PE=1 SV=1	--	--	--	--	--	--
smo-miR156c	c129912_g1_i1	gi|703159986|ref|XP_010112387.1|	Squamosa promoter-binding-like protein 16 [Morus notabilis]<>Squamosa promoter-binding-like protein 16 [Morus notabilis]	--	--	sp|P0DI11|SP13B_ARATH	Squamosa promoter-binding-like protein 13B OS=Arabidopsis thaliana GN=SPL13B PE=3 SV=1	--	--	--	--	--	--
smo-miR156c	c129912_g1_i2	gi|703159986|ref|XP_010112387.1|	Squamosa promoter-binding-like protein 16 [Morus notabilis]<>Squamosa promoter-binding-like protein 16 [Morus notabilis]	--	--	sp|P0DI11|SP13B_ARATH	Squamosa promoter-binding-like protein 13B OS=Arabidopsis thaliana GN=SPL13B PE=3 SV=1	--	--	--	--	--	--
smo-miR156c	c131726_g1_i3	gi|703159986|ref|XP_010112387.1|	Squamosa promoter-binding-like protein 16 [Morus notabilis]<>Squamosa promoter-binding-like protein 16 [Morus notabilis]	--	--	sp|P0DI11|SP13B_ARATH	Squamosa promoter-binding-like protein 13B OS=Arabidopsis thaliana GN=SPL13B PE=3 SV=1	--	--	--	--	--	--
smo-miR156c	c136307_g1_i1	gi|703081142|ref|XP_010091609.1|	Squamosa promoter-binding-like protein 6 [Morus notabilis]<>Squamosa promoter-binding-like protein 6 [Morus notabilis]	--	--	sp|Q94JW8|SPL6_ARATH	Squamosa promoter-binding-like protein 6 OS=Arabidopsis thaliana GN=SPL6 PE=2 SV=2	--	--	--	--	--	--
smo-miR156c	c136307_g3_i1	gi|703081142|ref|XP_010091609.1|	Squamosa promoter-binding-like protein 6 [Morus notabilis]<>Squamosa promoter-binding-like protein 6 [Morus notabilis]	--	--	sp|Q94JW8|SPL6_ARATH	Squamosa promoter-binding-like protein 6 OS=Arabidopsis thaliana GN=SPL6 PE=2 SV=2	--	--	--	--	--	--
smo-miR156c	c136307_g3_i2	gi|703081142|ref|XP_010091609.1|	Squamosa promoter-binding-like protein 6 [Morus notabilis]<>Squamosa promoter-binding-like protein 6 [Morus notabilis]	--	--	sp|Q94JW8|SPL6_ARATH	Squamosa promoter-binding-like protein 6 OS=Arabidopsis thaliana GN=SPL6 PE=2 SV=2	--	--	--	--	--	--
smo-miR156c	c140351_g1_i1	gi|694427463|ref|XP_009341359.1|	PREDICTED: uncharacterized protein At5g08430-like isoform X3 [Pyrus x bretschneideri]	gnl|CDD|229885	KOG1946, KOG1946, KOG1946, RNA polymerase I transcription factor UAF [Transcription].	sp|Q9FT92|Y5843_ARATH	Uncharacterized protein At5g08430 OS=Arabidopsis thaliana GN=At5g08430 PE=1 SV=2	--	--	--	--	--	--
smo-miR156c	c147706_g2_i1	gi|645275448|ref|XP_008242819.1|	PREDICTED: CCR4-NOT transcription complex subunit 10 [Prunus mume]	gnl|CDD|230410	KOG2471, KOG2471, KOG2471, TPR repeat-containing protein [General function prediction only].	sp|A4IFB6|CNO10_BOVIN	CCR4-NOT transcription complex subunit 10 OS=Bos taurus GN=CNOT10 PE=2 SV=1	--	K12607	CNOT10			ko03018:RNA degradation;
ama-miR396-3p	c288312_g1_i1	--	--	gnl|CDD|232062	KOG4131, KOG4131, KOG4131, Ngg1-interacting factor 3 protein NIF3L1 [General function prediction only].	sp|P53081|GTPC1_YEAST	NGG1-interacting factor 3 OS=Saccharomyces cerevisiae (strain ATCC 204508 / S288c) GN=NIF3 PE=1 SV=1	--	--	--	--	--	--
gma-miR403b	c144145_g1_i1	gi|802716106|ref|XP_012084883.1|	PREDICTED: protein argonaute 2-like isoform X2 [Jatropha curcas]	gnl|CDD|228987	KOG1041, KOG1041, KOG1041, Translation initiation factor 2C (eIF-2C) and related proteins [Translation, ribosomal structure and biogenesis].	sp|Q9SHF3|AGO2_ARATH	Protein argonaute 2 OS=Arabidopsis thaliana GN=AGO2 PE=1 SV=1	--	K11593	ELF2C, AGO
lus-miR397b	c80256_g1_i1	--	--	--	--	--	--	--	--	--	--	--	--
lus-miR390c	c38553_g1_i1	--	--	--	--	--	--	--	--	--	--	--	--
lus-miR390c	c88759_g1_i1	--	--	gnl|CDD|228566	KOG0618, KOG0618, KOG0618, Serine/threonine phosphatase 2C containing leucine-rich repeats, similar to SCN circadian oscillatory protein (SCOP) [Signal transduction mechanisms].	sp|O49545|BAME1_ARATH	Leucine-rich repeat receptor-like serine/threonine-protein kinase BAM1 OS=Arabidopsis thaliana GN=BAM1 PE=1 SV=1	--	--	--	--	--	--
lus-miR390c	c98864_g1_i1	--	--	--	--	--	--	--	--	--	--	--	--
lus-miR390c	c119675_g1_i1	--	--	gnl|CDD|228565	KOG0617, KOG0617, KOG0617, Ras suppressor protein (contains leucine-rich repeats) [Signal transduction mechanisms].	sp|O49545|BAME1_ARATH	Leucine-rich repeat receptor-like serine/threonine-protein kinase BAM1 OS=Arabidopsis thaliana GN=BAM1 PE=1 SV=1	--	--	--	--	--	--
lus-miR390c	c119770_g1_i1	--	--	--	--	--	--	--	--	--	--	--	--
lus-miR390c	c137197_g2_i1	gi|552809593|ref|XP_005842977.1|	hypothetical protein CHLNCDRAFT_33289 [Chlorella variabilis]<>hypothetical protein CHLNCDRAFT_33289 [Chlorella variabilis]	gnl|CDD|230711	KOG2772, KOG2772, KOG2772, Transaldolase [Carbohydrate transport and metabolism].	sp|J9MJK9|TAL1_FUSO4	Transaldolase OS=Fusarium oxysporum f. sp. lycopersici (strain 4287 / CBS 123668 / FGSC 9935 / NRRL 34936) GN=FOXG_03074 PE=1 SV=1	GO:0003824	K00616	E2.2.1.2, talA, talB	transaldolase	EC:2.2.1.2	ko00030:Pentose phosphate pathway;ko01200:Carbon metabolism;ko01230:Biosynthesis of amino acids;
lus-miR390c	c140375_g1_i1	gi|802620690|ref|XP_012075672.1|	PREDICTED: ABC transporter G family member 7 isoform X1 [Jatropha curcas]	gnl|CDD|228012	KOG0061, KOG0061, KOG0061, Transporter, ABC superfamily (Breast cancer resistance protein) [Secondary metabolites biosynthesis, transport and catabolism].	sp|Q9ZU35|AB7G_ARATH	ABC transporter G family member 7 OS=Arabidopsis thaliana GN=ABCG7 PE=2 SV=1	GO:0006200	--	--	--	--	--
lus-miR390c	c140375_g1_i2	gi|802620693|ref|XP_012075673.1|	PREDICTED: ABC transporter G family member 7 isoform X2 [Jatropha curcas]	gnl|CDD|228012	KOG0061, KOG0061, KOG0061, Transporter, ABC superfamily (Breast cancer resistance protein) [Secondary metabolites biosynthesis, transport and catabolism].	sp|Q9ZU35|AB7G_ARATH	ABC transporter G family member 7 OS=Arabidopsis thaliana GN=ABCG7 PE=2 SV=1	GO:0006200	--	--	--	--	--
lus-miR390c	c142746_g2_i1	--	--	--	--	--	--	--	--	--	--	--	--
lus-miR390c	c142746_g2_i2	--	--	--	--	--	--	--	--	--	--	--	--
lus-miR390c	c143899_g1_i2	gi|703101792|ref|XP_010097281.1|	RNA-binding protein Musashi-2-like protein [Morus notabilis]<>RNA-binding protein Musashi-2-like protein [Morus notabilis]	gnl|CDD|232134	KOG4205, KOG4205, KOG4205, RNA-binding protein musashi/mRNA cleavage and polyadenylation factor I complex, subunit HRP1 [RNA processing and modification].	sp|Q8W034|RNP1_ARATH	Heterogeneous nuclear ribonucleoprotein 1 OS=Arabidopsis thaliana GN=RNP1 PE=1 SV=1	GO:0003676	K14411	MSI			ko03015:mRNA surveillance pathway;
lus-miR390c	c143899_g1_i3	gi|703101792|ref|XP_010097281.1|	RNA-binding protein Musashi-2-like protein [Morus notabilis]<>RNA-binding protein Musashi-2-like protein [Morus notabilis]	gnl|CDD|232134	KOG4205, KOG4205, KOG4205, RNA-binding protein musashi/mRNA cleavage and polyadenylation factor I complex, subunit HRP1 [RNA processing and modification].	sp|Q8W034|RNP1_ARATH	Heterogeneous nuclear ribonucleoprotein 1 OS=Arabidopsis thaliana GN=RNP1 PE=1 SV=1	GO:0003676	K14411	MSI			ko03015:mRNA surveillance pathway;
lus-miR390c	c143899_g1_i5	gi|703101792|ref|XP_010097281.1|	RNA-binding protein Musashi-2-like protein [Morus notabilis]<>RNA-binding protein Musashi-2-like protein [Morus notabilis]	gnl|CDD|232134	KOG4205, KOG4205, KOG4205, RNA-binding protein musashi/mRNA cleavage and polyadenylation factor I complex, subunit HRP1 [RNA processing and modification].	sp|Q8W034|RNP1_ARATH	Heterogeneous nuclear ribonucleoprotein 1 OS=Arabidopsis thaliana GN=RNP1 PE=1 SV=1	GO:0003676	K14411	MSI			ko03015:mRNA surveillance pathway;
lus-miR390c	c143899_g1_i6	gi|255576302|ref|XP_002529044.1|	Heterogeneous nuclear ribonucleoprotein 27C, putative [Ricinus communis]<>Heterogeneous nuclear ribonucleoprotein 27C, putative [Ricinus communis]	gnl|CDD|232134	KOG4205, KOG4205, KOG4205, RNA-binding protein musashi/mRNA cleavage and polyadenylation factor I complex, subunit HRP1 [RNA processing and modification].	sp|Q8W034|RNP1_ARATH	Heterogeneous nuclear ribonucleoprotein 1 OS=Arabidopsis thaliana GN=RNP1 PE=1 SV=1	GO:0003676	K14411	MSI			ko03015:mRNA surveillance pathway;
lus-miR390c	c143899_g1_i7	gi|703101792|ref|XP_010097281.1|	RNA-binding protein Musashi-2-like protein [Morus notabilis]<>RNA-binding protein Musashi-2-like protein [Morus notabilis]	gnl|CDD|232134	KOG4205, KOG4205, KOG4205, RNA-binding protein musashi/mRNA cleavage and polyadenylation factor I complex, subunit HRP1 [RNA processing and modification].	sp|Q8W034|RNP1_ARATH	Heterogeneous nuclear ribonucleoprotein 1 OS=Arabidopsis thaliana GN=RNP1 PE=1 SV=1	GO:0003676	K14411	MSI			ko03015:mRNA surveillance pathway;
lus-miR390c	c143899_g1_i8	gi|703101792|ref|XP_010097281.1|	RNA-binding protein Musashi-2-like protein [Morus notabilis]<>RNA-binding protein Musashi-2-like protein [Morus notabilis]	gnl|CDD|232134	KOG4205, KOG4205, KOG4205, RNA-binding protein musashi/mRNA cleavage and polyadenylation factor I complex, subunit HRP1 [RNA processing and modification].	sp|Q8W034|RNP1_ARATH	Heterogeneous nuclear ribonucleoprotein 1 OS=Arabidopsis thaliana GN=RNP1 PE=1 SV=1	GO:0003676	K14411	MSI			ko03015:mRNA surveillance pathway;
lus-miR390c	c146667_g1_i2	gi|728810180|gb|KHF99482.1|	Ras-related RABA3 -like protein [Gossypium arboreum]	gnl|CDD|228038	KOG0087, KOG0087, KOG0087, GTPase Rab11/YPT3, small G protein superfamily [Intracellular trafficking, secretion, and vesicular transport].	sp|Q9LNK1|RABA3_ARATH	Ras-related protein RABA3 OS=Arabidopsis thaliana GN=RABA3 PE=2 SV=1	GO:0005525	--	--	--	--	--
lus-miR390c	c147170_g1_i2	gi|255550187|ref|XP_002516144.1|	erecta, putative [Ricinus communis]<>erecta, putative [Ricinus communis]	gnl|CDD|229129	KOG1187, KOG1187, KOG1187, Serine/threonine protein kinase [Signal transduction mechanisms].	sp|Q42371|ERECT_ARATH	LRR receptor-like serine/threonine-protein kinase ERECTA OS=Arabidopsis thaliana GN=ERECTA PE=1 SV=1	GO:0006468	--	--	--	--	--
lus-miR390c	c172272_g1_i1	gi|475603317|gb|EMT25381.1|	Transcription initiation factor IIB [Aegilops tauschii]	gnl|CDD|229538	KOG1597, KOG1597, KOG1597, Transcription initiation factor TFIIB [Transcription].	sp|Q8W0W3|TF2B_ORYSJ	Transcription initiation factor IIB OS=Oryza sativa subsp. japonica GN=TFIIB PE=1 SV=1	GO:0005737	K03124	TFIIB, GTF2B, SUA7, tfb			ko03022:Basal transcription factors;ko05169:Epstein-Barr virus infection;ko05203:Viral carcinogenesis;
lus-miR390c	c190656_g1_i1	--	--	--	--	--	--	--	--	--	--	--	--
lus-miR390c	c206151_g1_i1	gi|670420566|ref|XP_008651122.1|	PREDICTED: uncharacterized protein LOC100274085 isoform X1 [Zea mays]<>TPA: hypothetical protein ZEAMMB73_235289 [Zea mays]	--	--	sp|P12332|CB21_SILPR	Chlorophyll a-b binding protein, chloroplastic (Fragment) OS=Silene pratensis PE=2 SV=2	GO:0016020	K14172	LHCB7			ko00196:Photosynthesis - antenna proteins;
lus-miR390c	c221216_g1_i1	--	--	--	--	--	--	--	--	--	--	--	--
lus-miR390c	c231630_g1_i1	--	--	gnl|CDD|230226	KOG2287, KOG2287, KOG2287, Galactosyltransferases [Carbohydrate transport and metabolism].	sp|Q6AY39|B3GL1_RAT	UDP-GalNAc:beta-1,3-N-acetylgalactosaminyltransferase 1 OS=Rattus norvegicus GN=B3galnt1 PE=2 SV=1	--	K00719	B3GALNT1, B3GALT3	galactosylgalactosylglucosylceramide beta-D-acetylgalactosaminyltransferase	EC:2.4.1.79	ko00603:Glycosphingolipid biosynthesis - globo series;
lus-miR390c	c240912_g1_i1	--	--	--	--	sp|Q9Y5F6|PCDGM_HUMAN	Protocadherin gamma-C5 OS=Homo sapiens GN=PCDHGC5 PE=2 SV=1	--	K16497	PCDHGC
lus-miR390c	c254119_g1_i1	gi|514767718|ref|XP_004966311.1|	PREDICTED: LOW QUALITY PROTEIN: ATP-dependent zinc metalloprotease FTSH 2, chloroplastic-like [Setaria italica]	gnl|CDD|228678	KOG0731, KOG0731, KOG0731, AAA+-type ATPase containing the peptidase M41 domain [Posttranslational modification, protein turnover, chaperones].	sp|Q655S1|FTSH2_ORYSJ	ATP-dependent zinc metalloprotease FTSH 2, chloroplastic OS=Oryza sativa subsp. japonica GN=FTSH2 PE=3 SV=1	GO:0017111	--	--	--	--	--
aly-miR166e-5p	c15300_g1_i1	--	--	--	--	--	--	--	--	--	--	--	--
aly-miR166e-5p	c133448_g2_i1	gi|658000898|ref|XP_008392907.1|	PREDICTED: uncharacterized protein LOC103455091 [Malus domestica]<>PREDICTED: uncharacterized protein LOC103455091 [Malus domestica]	--	--	sp|Q9FFJ8|LIMYB_ARATH	L10-interacting MYB domain-containing protein OS=Arabidopsis thaliana GN=LIMYB PE=1 SV=1	--	--	--	--	--	--
aly-miR166e-5p	c134172_g1_i2	gi|703111114|ref|XP_010099778.1|	hypothetical protein L484_010965 [Morus notabilis]<>hypothetical protein L484_010965 [Morus notabilis]	gnl|CDD|228256	KOG0307, KOG0307, KOG0307, Vesicle coat complex COPII, subunit SEC31 [Intracellular trafficking, secretion, and vesicular transport].	sp|Q9SY69|PPR29_ARATH	Pentatricopeptide repeat-containing protein At1g10270 OS=Arabidopsis thaliana GN=GRP23 PE=1 SV=1	--	--	--	--	--	--
aly-miR166e-5p	c137237_g1_i1	gi|595822806|ref|XP_007204955.1|	hypothetical protein PRUPE_ppa000518mg [Prunus persica]<>hypothetical protein PRUPE_ppa000518mg [Prunus persica]	gnl|CDD|228514	KOG0566, KOG0566, KOG0566, Inositol-1,4,5-triphosphate 5-phosphatase (synaptojanin), INP51/INP52/INP53 family [Intracellular trafficking, secretion, and vesicular transport].	sp|Q84W55|IP5PF_ARATH	Type II inositol polyphosphate 5-phosphatase 15 OS=Arabidopsis thaliana GN=IP5P15 PE=1 SV=2	--	--	--	--	--	--
aly-miR166e-5p	c137237_g1_i3	gi|595822806|ref|XP_007204955.1|	hypothetical protein PRUPE_ppa000518mg [Prunus persica]<>hypothetical protein PRUPE_ppa000518mg [Prunus persica]	gnl|CDD|228514	KOG0566, KOG0566, KOG0566, Inositol-1,4,5-triphosphate 5-phosphatase (synaptojanin), INP51/INP52/INP53 family [Intracellular trafficking, secretion, and vesicular transport].	sp|Q84W55|IP5PF_ARATH	Type II inositol polyphosphate 5-phosphatase 15 OS=Arabidopsis thaliana GN=IP5P15 PE=1 SV=2	--	K01099	E3.1.3.36	phosphatidylinositol-bisphosphatase	EC:3.1.3.36	ko00562:Inositol phosphate metabolism;ko04070:Phosphatidylinositol signaling system;
aly-miR166e-5p	c145751_g2_i1	--	--	--	--	--	--	--	--	--	--	--	--
aly-miR166e-5p	c159305_g1_i1	--	--	gnl|CDD|230980	KOG3042, KOG3042, KOG3042, Panthothenate synthetase [Coenzyme transport and metabolism].	sp|Q5H0A4|PANC_XANOR	Pantothenate synthetase OS=Xanthomonas oryzae pv. oryzae (strain KACC10331 / KXO85) GN=panC PE=3 SV=1	--	--	--	--	--	--
aly-miR166e-5p	c167611_g1_i1	--	--	--	--	sp|Q73E74|TOP3_BACC1	DNA topoisomerase 3 OS=Bacillus cereus (strain ATCC 10987 / NRS 248) GN=topB PE=3 SV=1	--	--	--	--	--	--
aly-miR166e-5p	c207429_g1_i1	--	--	--	--	--	--	--	--	--	--	--	--
aly-miR166e-5p	c221660_g1_i1	--	--	--	--	--	--	--	--	--	--	--	--
lja-miR167a	c19370_g1_i1	--	--	--	--	sp|P78746|CHSD_ASPFU	Chitin synthase D OS=Neosartorya fumigata (strain ATCC MYA-4609 / Af293 / CBS 101355 / FGSC A1100) GN=chsD PE=3 SV=1	--	--	--	--	--	--
lja-miR167a	c60132_g1_i1	--	--	--	--	--	--	--	--	--	--	--	--
lja-miR167a	c104503_g2_i1	--	--	--	--	--	--	--	--	--	--	--	--
lja-miR167a	c146942_g1_i1	gi|657950809|ref|XP_008349764.1|	PREDICTED: pentatricopeptide repeat-containing protein At5g64320, mitochondrial [Malus domestica]	gnl|CDD|232351	KOG4422, KOG4422, KOG4422, Uncharacterized conserved protein [Function unknown].	sp|Q9FMF6|PP444_ARATH	Pentatricopeptide repeat-containing protein At5g64320, mitochondrial OS=Arabidopsis thaliana GN=At5g64320 PE=2 SV=1	--	--	--	--	--	--
lja-miR167a	c146942_g1_i2	gi|657950809|ref|XP_008349764.1|	PREDICTED: pentatricopeptide repeat-containing protein At5g64320, mitochondrial [Malus domestica]	gnl|CDD|232351	KOG4422, KOG4422, KOG4422, Uncharacterized conserved protein [Function unknown].	sp|Q9FMF6|PP444_ARATH	Pentatricopeptide repeat-containing protein At5g64320, mitochondrial OS=Arabidopsis thaliana GN=At5g64320 PE=2 SV=1	--	--	--	--	--	--
lja-miR167a	c146942_g1_i3	gi|657950809|ref|XP_008349764.1|	PREDICTED: pentatricopeptide repeat-containing protein At5g64320, mitochondrial [Malus domestica]	gnl|CDD|232351	KOG4422, KOG4422, KOG4422, Uncharacterized conserved protein [Function unknown].	sp|Q9FMF6|PP444_ARATH	Pentatricopeptide repeat-containing protein At5g64320, mitochondrial OS=Arabidopsis thaliana GN=At5g64320 PE=2 SV=1	--	--	--	--	--	--
lja-miR167a	c146942_g1_i4	gi|657950809|ref|XP_008349764.1|	PREDICTED: pentatricopeptide repeat-containing protein At5g64320, mitochondrial [Malus domestica]	gnl|CDD|232351	KOG4422, KOG4422, KOG4422, Uncharacterized conserved protein [Function unknown].	sp|Q9FMF6|PP444_ARATH	Pentatricopeptide repeat-containing protein At5g64320, mitochondrial OS=Arabidopsis thaliana GN=At5g64320 PE=2 SV=1	--	--	--	--	--	--
lja-miR167a	c146942_g1_i9	gi|657950809|ref|XP_008349764.1|	PREDICTED: pentatricopeptide repeat-containing protein At5g64320, mitochondrial [Malus domestica]	gnl|CDD|232351	KOG4422, KOG4422, KOG4422, Uncharacterized conserved protein [Function unknown].	sp|Q9FMF6|PP444_ARATH	Pentatricopeptide repeat-containing protein At5g64320, mitochondrial OS=Arabidopsis thaliana GN=At5g64320 PE=2 SV=1	--	--	--	--	--	--
lja-miR167a	c173083_g1_i1	--	--	--	--	--	--	--	--	--	--	--	--
mtr-miR398b	c3748_g1_i1	--	--	--	--	--	--	--	--	--	--	--	--
mtr-miR398b	c30907_g1_i1	--	--	--	--	--	--	--	--	--	--	--	--
mtr-miR398b	c42473_g1_i1	--	--	--	--	--	--	--	--	--	--	--	--
mtr-miR398b	c68065_g1_i1	--	--	--	--	--	--	--	--	--	--	--	--
mtr-miR398b	c142623_g1_i1	gi|703121412|ref|XP_010102321.1|	Putative copper-transporting ATPase 3 [Morus notabilis]<>Putative copper-transporting ATPase 3 [Morus notabilis]	gnl|CDD|228156	KOG0207, KOG0207, KOG0207, Cation transport ATPase [Inorganic ion transport and metabolism].	sp|Q9SH30|HMA5_ARATH	Probable copper-transporting ATPase HMA5 OS=Arabidopsis thaliana GN=HMA5 PE=1 SV=2	GO:0005507	K17686	copA, ATP7	Cu+-exporting ATPase	EC:3.6.3.54
mtr-miR398b	c147266_g2_i1	gi|326497203|dbj|BAK02186.1|	predicted protein [Hordeum vulgare subsp. vulgare]	gnl|CDD|228418	KOG0469, KOG0469, KOG0469, Elongation factor 2 [Translation, ribosomal structure and biogenesis].	sp|P13060|EF2_DROME	Elongation factor 2 OS=Drosophila melanogaster GN=EF2 PE=1 SV=4	GO:0006184	K03234	EEF2			ko04152:AMPK signaling pathway;ko04921:Oxytocin signaling pathway;
mtr-miR398b	c147803_g1_i4	gi|703146507|ref|XP_010108816.1|	hypothetical protein L484_020551 [Morus notabilis]<>hypothetical protein L484_020551 [Morus notabilis]	--	--	sp|Q7XZF5|RST1_ARATH	Protein RST1 OS=Arabidopsis thaliana GN=RST1 PE=2 SV=2	--	--	--	--	--	--
mtr-miR398b	c165342_g1_i1	gi|694448813|ref|XP_009350203.1|	PREDICTED: 40S ribosomal protein S28-B [Pyrus x bretschneideri]	gnl|CDD|231440	KOG3502, KOG3502, KOG3502, 40S ribosomal protein S28 [Translation, ribosomal structure and biogenesis].	sp|Q7S6W5|RS28_NEUCR	40S ribosomal protein S28 OS=Neurospora crassa (strain ATCC 24698 / 74-OR23-1A / CBS 708.71 / DSM 1257 / FGSC 987) GN=rps-28 PE=3 SV=1	GO:0003735	K02979	RP-S28e, RPS28			ko03010:Ribosome;
mtr-miR398b	c280028_g1_i1	--	--	--	--	--	--	--	--	--	--	--	--
gma-miR171j-5p	c129264_g1_i1	--	--	--	--	--	--	--	--	--	--	--	--
gma-miR171j-5p	c129264_g1_i2	--	--	--	--	--	--	--	--	--	--	--	--
gma-miR171j-5p	c129264_g1_i3	--	--	--	--	--	--	--	--	--	--	--	--
gma-miR171j-5p	c130438_g1_i1	gi|645266446|ref|XP_008238615.1|	PREDICTED: acid beta-fructofuranosidase-like [Prunus mume]	gnl|CDD|228177	KOG0228, KOG0228, KOG0228, Beta-fructofuranosidase (invertase) [Carbohydrate transport and metabolism].	sp|Q43857|INVA_VICFA	Acid beta-fructofuranosidase OS=Vicia faba GN=VCINV PE=2 SV=1	GO:0004553	--	--	--	--	--
gma-miR171j-5p	c134234_g1_i1	--	--	--	--	--	--	--	--	--	--	--	--
gma-miR171j-5p	c135532_g2_i1	--	--	--	--	--	--	--	--	--	--	--	--
gma-miR171j-5p	c135532_g2_i2	--	--	--	--	--	--	--	--	--	--	--	--
gma-miR171j-5p	c141575_g1_i1	--	--	--	--	--	--	--	--	--	--	--	--
gma-miR171j-5p	c141943_g1_i1	gi|645266308|ref|XP_008238556.1|	PREDICTED: scarecrow-like protein 27 [Prunus mume]	--	--	sp|O81316|SCL6_ARATH	Scarecrow-like protein 6 OS=Arabidopsis thaliana GN=SCL6 PE=1 SV=1	--	--	--	--	--	--
gma-miR171j-5p	c143166_g1_i1	gi|470142520|ref|XP_004306953.1|	PREDICTED: scarecrow-like protein 6 [Fragaria vesca subsp. vesca]	--	--	sp|O81316|SCL6_ARATH	Scarecrow-like protein 6 OS=Arabidopsis thaliana GN=SCL6 PE=1 SV=1	--	--	--	--	--	--
gma-miR171j-5p	c143166_g1_i2	gi|590723269|ref|XP_007052139.1|	GRAS family transcription factor [Theobroma cacao]<>GRAS family transcription factor [Theobroma cacao]	--	--	sp|O81316|SCL6_ARATH	Scarecrow-like protein 6 OS=Arabidopsis thaliana GN=SCL6 PE=1 SV=1	--	--	--	--	--	--
gma-miR171j-5p	c143166_g1_i3	gi|596045937|ref|XP_007220242.1|	hypothetical protein PRUPE_ppa001781mg [Prunus persica]<>hypothetical protein PRUPE_ppa001781mg [Prunus persica]	--	--	sp|O81316|SCL6_ARATH	Scarecrow-like protein 6 OS=Arabidopsis thaliana GN=SCL6 PE=1 SV=1	--	--	--	--	--	--
gma-miR171j-5p	c143166_g1_i4	gi|658012735|ref|XP_008341645.1|	PREDICTED: scarecrow-like protein 22 [Malus domestica]	--	--	sp|O81316|SCL6_ARATH	Scarecrow-like protein 6 OS=Arabidopsis thaliana GN=SCL6 PE=1 SV=1	--	--	--	--	--	--
gma-miR171j-5p	c143166_g1_i5	gi|658012735|ref|XP_008341645.1|	PREDICTED: scarecrow-like protein 22 [Malus domestica]	--	--	sp|O81316|SCL6_ARATH	Scarecrow-like protein 6 OS=Arabidopsis thaliana GN=SCL6 PE=1 SV=1	--	--	--	--	--	--
gma-miR171j-5p	c143166_g1_i6	gi|658012735|ref|XP_008341645.1|	PREDICTED: scarecrow-like protein 22 [Malus domestica]	--	--	sp|O81316|SCL6_ARATH	Scarecrow-like protein 6 OS=Arabidopsis thaliana GN=SCL6 PE=1 SV=1	--	--	--	--	--	--
gma-miR171j-5p	c143166_g1_i7	gi|596045937|ref|XP_007220242.1|	hypothetical protein PRUPE_ppa001781mg [Prunus persica]<>hypothetical protein PRUPE_ppa001781mg [Prunus persica]	--	--	sp|O81316|SCL6_ARATH	Scarecrow-like protein 6 OS=Arabidopsis thaliana GN=SCL6 PE=1 SV=1	--	--	--	--	--	--
gma-miR171j-5p	c143166_g1_i8	gi|658012735|ref|XP_008341645.1|	PREDICTED: scarecrow-like protein 22 [Malus domestica]	--	--	sp|O81316|SCL6_ARATH	Scarecrow-like protein 6 OS=Arabidopsis thaliana GN=SCL6 PE=1 SV=1	--	--	--	--	--	--
aly-miR156g-5p	c97052_g1_i1	--	--	--	--	--	--	--	--	--	--	--	--
aly-miR156g-5p	c122882_g2_i1	gi|659127620|ref|XP_008463797.1|	PREDICTED: squamosa promoter-binding protein 1-like [Cucumis melo]	--	--	sp|Q38741|SBP1_ANTMA	Squamosa promoter-binding protein 1 OS=Antirrhinum majus GN=SBP1 PE=2 SV=1	--	--	--	--	--	--
aly-miR156g-5p	c128316_g1_i2	gi|595846840|ref|XP_007209206.1|	hypothetical protein PRUPE_ppa006611mg [Prunus persica]<>hypothetical protein PRUPE_ppa006611mg [Prunus persica]	--	--	sp|P0DI11|SP13B_ARATH	Squamosa promoter-binding-like protein 13B OS=Arabidopsis thaliana GN=SPL13B PE=3 SV=1	--	--	--	--	--	--
aly-miR156g-5p	c128316_g1_i3	gi|645268369|ref|XP_008239496.1|	PREDICTED: squamosa promoter-binding-like protein 13A [Prunus mume]	--	--	sp|P0DI11|SP13B_ARATH	Squamosa promoter-binding-like protein 13B OS=Arabidopsis thaliana GN=SPL13B PE=3 SV=1	--	--	--	--	--	--
aly-miR156g-5p	c136307_g1_i1	gi|703081142|ref|XP_010091609.1|	Squamosa promoter-binding-like protein 6 [Morus notabilis]<>Squamosa promoter-binding-like protein 6 [Morus notabilis]	--	--	sp|Q94JW8|SPL6_ARATH	Squamosa promoter-binding-like protein 6 OS=Arabidopsis thaliana GN=SPL6 PE=2 SV=2	--	--	--	--	--	--
aly-miR156g-5p	c136307_g3_i1	gi|703081142|ref|XP_010091609.1|	Squamosa promoter-binding-like protein 6 [Morus notabilis]<>Squamosa promoter-binding-like protein 6 [Morus notabilis]	--	--	sp|Q94JW8|SPL6_ARATH	Squamosa promoter-binding-like protein 6 OS=Arabidopsis thaliana GN=SPL6 PE=2 SV=2	--	--	--	--	--	--
aly-miR156g-5p	c136307_g3_i2	gi|703081142|ref|XP_010091609.1|	Squamosa promoter-binding-like protein 6 [Morus notabilis]<>Squamosa promoter-binding-like protein 6 [Morus notabilis]	--	--	sp|Q94JW8|SPL6_ARATH	Squamosa promoter-binding-like protein 6 OS=Arabidopsis thaliana GN=SPL6 PE=2 SV=2	--	--	--	--	--	--
aly-miR156g-5p	c144224_g1_i1	gi|511513550|gb|AGN74918.1|	1-aminocyclopropane-1-carboxylate oxidase [Morus alba]	gnl|CDD|228093	KOG0143, KOG0143, KOG0143, Iron/ascorbate family oxidoreductases [Secondary metabolites biosynthesis, transport and catabolism, General function prediction only].	sp|Q08507|ACCO3_PETHY	1-aminocyclopropane-1-carboxylate oxidase 3 OS=Petunia hybrida GN=ACO3 PE=3 SV=1	GO:0046872	--	--	--	--	--
aly-miR156g-5p	c155157_g1_i1	--	--	--	--	--	--	--	--	--	--	--	--
aly-miR156g-5p	c173826_g1_i1	--	--	--	--	--	--	--	--	--	--	--	--
aly-miR156g-5p	c210044_g1_i1	--	--	--	--	sp|P37568|CTSR_BACSU	Transcriptional regulator CtsR OS=Bacillus subtilis (strain 168) GN=ctsR PE=1 SV=1	--	K03708	ctsR
ath-miR156j	c75324_g1_i2	gi|694332281|ref|XP_009356783.1|	PREDICTED: squamosa promoter-binding protein 1-like [Pyrus x bretschneideri]	--	--	sp|Q38741|SBP1_ANTMA	Squamosa promoter-binding protein 1 OS=Antirrhinum majus GN=SBP1 PE=2 SV=1	--	--	--	--	--	--
ath-miR156j	c121798_g1_i2	gi|743942418|ref|XP_011015707.1|	PREDICTED: uncharacterized protein LOC105119281 [Populus euphratica]	--	--	--	--	--	--	--	--	--	--
ath-miR156j	c122882_g2_i1	gi|659127620|ref|XP_008463797.1|	PREDICTED: squamosa promoter-binding protein 1-like [Cucumis melo]	--	--	sp|Q38741|SBP1_ANTMA	Squamosa promoter-binding protein 1 OS=Antirrhinum majus GN=SBP1 PE=2 SV=1	--	--	--	--	--	--
ath-miR156j	c128316_g1_i2	gi|595846840|ref|XP_007209206.1|	hypothetical protein PRUPE_ppa006611mg [Prunus persica]<>hypothetical protein PRUPE_ppa006611mg [Prunus persica]	--	--	sp|P0DI11|SP13B_ARATH	Squamosa promoter-binding-like protein 13B OS=Arabidopsis thaliana GN=SPL13B PE=3 SV=1	--	--	--	--	--	--
ath-miR156j	c128316_g1_i3	gi|645268369|ref|XP_008239496.1|	PREDICTED: squamosa promoter-binding-like protein 13A [Prunus mume]	--	--	sp|P0DI11|SP13B_ARATH	Squamosa promoter-binding-like protein 13B OS=Arabidopsis thaliana GN=SPL13B PE=3 SV=1	--	--	--	--	--	--
ath-miR156j	c129545_g1_i1	gi|657978819|ref|XP_008381353.1|	PREDICTED: uncharacterized oxidoreductase At4g09670 isoform X1 [Malus domestica]	gnl|CDD|230680	KOG2741, KOG2741, KOG2741, Dimeric dihydrodiol dehydrogenase [Carbohydrate transport and metabolism, Secondary metabolites biosynthesis, transport and catabolism].	sp|Q9SZ83|Y4967_ARATH	Uncharacterized oxidoreductase At4g09670 OS=Arabidopsis thaliana GN=At4g09670 PE=1 SV=1	--	--	--	--	--	--
ath-miR156j	c129912_g1_i1	gi|703159986|ref|XP_010112387.1|	Squamosa promoter-binding-like protein 16 [Morus notabilis]<>Squamosa promoter-binding-like protein 16 [Morus notabilis]	--	--	sp|P0DI11|SP13B_ARATH	Squamosa promoter-binding-like protein 13B OS=Arabidopsis thaliana GN=SPL13B PE=3 SV=1	--	--	--	--	--	--
ath-miR156j	c129912_g1_i2	gi|703159986|ref|XP_010112387.1|	Squamosa promoter-binding-like protein 16 [Morus notabilis]<>Squamosa promoter-binding-like protein 16 [Morus notabilis]	--	--	sp|P0DI11|SP13B_ARATH	Squamosa promoter-binding-like protein 13B OS=Arabidopsis thaliana GN=SPL13B PE=3 SV=1	--	--	--	--	--	--
ath-miR156j	c131726_g1_i3	gi|703159986|ref|XP_010112387.1|	Squamosa promoter-binding-like protein 16 [Morus notabilis]<>Squamosa promoter-binding-like protein 16 [Morus notabilis]	--	--	sp|P0DI11|SP13B_ARATH	Squamosa promoter-binding-like protein 13B OS=Arabidopsis thaliana GN=SPL13B PE=3 SV=1	--	--	--	--	--	--
ath-miR156j	c136017_g2_i1	gi|802733191|ref|XP_012086562.1|	PREDICTED: uncharacterized protein LOC105645554 isoform X1 [Jatropha curcas]	--	--	sp|B5X570|NAC14_ARATH	NAC domain-containing protein 14 OS=Arabidopsis thaliana GN=NAC014 PE=2 SV=1	--	--	--	--	--	--
ath-miR156j	c136307_g1_i1	gi|703081142|ref|XP_010091609.1|	Squamosa promoter-binding-like protein 6 [Morus notabilis]<>Squamosa promoter-binding-like protein 6 [Morus notabilis]	--	--	sp|Q94JW8|SPL6_ARATH	Squamosa promoter-binding-like protein 6 OS=Arabidopsis thaliana GN=SPL6 PE=2 SV=2	--	--	--	--	--	--
ath-miR156j	c136307_g3_i1	gi|703081142|ref|XP_010091609.1|	Squamosa promoter-binding-like protein 6 [Morus notabilis]<>Squamosa promoter-binding-like protein 6 [Morus notabilis]	--	--	sp|Q94JW8|SPL6_ARATH	Squamosa promoter-binding-like protein 6 OS=Arabidopsis thaliana GN=SPL6 PE=2 SV=2	--	--	--	--	--	--
ath-miR156j	c136307_g3_i2	gi|703081142|ref|XP_010091609.1|	Squamosa promoter-binding-like protein 6 [Morus notabilis]<>Squamosa promoter-binding-like protein 6 [Morus notabilis]	--	--	sp|Q94JW8|SPL6_ARATH	Squamosa promoter-binding-like protein 6 OS=Arabidopsis thaliana GN=SPL6 PE=2 SV=2	--	--	--	--	--	--
ath-miR156j	c144224_g1_i1	gi|511513550|gb|AGN74918.1|	1-aminocyclopropane-1-carboxylate oxidase [Morus alba]	gnl|CDD|228093	KOG0143, KOG0143, KOG0143, Iron/ascorbate family oxidoreductases [Secondary metabolites biosynthesis, transport and catabolism, General function prediction only].	sp|Q08507|ACCO3_PETHY	1-aminocyclopropane-1-carboxylate oxidase 3 OS=Petunia hybrida GN=ACO3 PE=3 SV=1	GO:0046872	--	--	--	--	--
ath-miR156j	c147706_g2_i1	gi|645275448|ref|XP_008242819.1|	PREDICTED: CCR4-NOT transcription complex subunit 10 [Prunus mume]	gnl|CDD|230410	KOG2471, KOG2471, KOG2471, TPR repeat-containing protein [General function prediction only].	sp|A4IFB6|CNO10_BOVIN	CCR4-NOT transcription complex subunit 10 OS=Bos taurus GN=CNOT10 PE=2 SV=1	--	K12607	CNOT10			ko03018:RNA degradation;
ath-miR156j	c173826_g1_i1	--	--	--	--	--	--	--	--	--	--	--	--
ath-miR156j	c232322_g1_i1	--	--	--	--	--	--	--	--	--	--	--	--
mtr-miR319c-5p	c92547_g1_i1	--	--	--	--	--	--	--	--	--	--	--	--
mtr-miR319c-5p	c126983_g1_i2	gi|567872745|ref|XP_006428962.1|	hypothetical protein CICLE_v10012656mg [Citrus clementina]<>hypothetical protein CICLE_v10012656mg [Citrus clementina]	--	--	--	--	--	--	--	--	--	--
mtr-miR319c-5p	c126983_g1_i4	gi|723740238|ref|XP_010312427.1|	PREDICTED: uncharacterized protein LOC101255448 [Solanum lycopersicum]	--	--	--	--	--	--	--	--	--	--
mtr-miR319c-5p	c133306_g2_i1	--	--	--	--	--	--	--	--	--	--	--	--
mtr-miR319c-5p	c134078_g1_i1	gi|359486767|ref|XP_002271948.2|	PREDICTED: uncharacterized protein ycf45 [Vitis vinifera]	gnl|CDD|229133	KOG1191, KOG1191, KOG1191, Mitochondrial GTPase [Translation, ribosomal structure and biogenesis].	sp|P51281|YCF45_PORPU	Uncharacterized protein ycf45 OS=Porphyra purpurea GN=ycf45 PE=3 SV=1	GO:0005524	--	--	--	--	--
mtr-miR319c-5p	c136098_g1_i1	gi|645260833|ref|XP_008236004.1|	PREDICTED: amino acid permease 3-like [Prunus mume]	gnl|CDD|229245	KOG1303, KOG1303, KOG1303, Amino acid transporters [Amino acid transport and metabolism].	sp|Q38967|AAP2_ARATH	Amino acid permease 2 OS=Arabidopsis thaliana GN=AAP2 PE=1 SV=1	GO:0016021	--	--	--	--	--
mtr-miR319c-5p	c136098_g1_i2	gi|568866838|ref|XP_006486755.1|	PREDICTED: amino acid permease 3-like [Citrus sinensis]	gnl|CDD|229245	KOG1303, KOG1303, KOG1303, Amino acid transporters [Amino acid transport and metabolism].	sp|Q38967|AAP2_ARATH	Amino acid permease 2 OS=Arabidopsis thaliana GN=AAP2 PE=1 SV=1	GO:0016021	--	--	--	--	--
mtr-miR319c-5p	c139133_g1_i6	gi|147852335|emb|CAN80123.1|	hypothetical protein VITISV_009646 [Vitis vinifera]	--	--	sp|P92519|M810_ARATH	Uncharacterized mitochondrial protein AtMg00810 OS=Arabidopsis thaliana GN=AtMg00810 PE=4 SV=1	GO:0003677	--	--	--	--	--
mtr-miR319c-5p	c140181_g1_i1	gi|297740472|emb|CBI30654.3|	unnamed protein product [Vitis vinifera]	--	--	sp|O82277|TCP10_ARATH	Transcription factor TCP10 OS=Arabidopsis thaliana GN=TCP10 PE=1 SV=1	--	--	--	--	--	--
mtr-miR319c-5p	c140353_g1_i1	--	--	--	--	--	--	--	--	--	--	--	--
mtr-miR319c-5p	c140353_g1_i6	gi|470127537|ref|XP_004299725.1|	PREDICTED: AP-4 complex subunit mu [Fragaria vesca subsp. vesca]	gnl|CDD|228883	KOG0937, KOG0937, KOG0937, Adaptor complexes medium subunit family [Intracellular trafficking, secretion, and vesicular transport].	sp|Q9SB50|AP4M_ARATH	AP-4 complex subunit mu OS=Arabidopsis thaliana GN=AP4M PE=2 SV=1	--	K12402	AP4M1			ko04142:Lysosome;
mtr-miR319c-5p	c142642_g1_i1	--	--	--	--	--	--	--	--	--	--	--	--
mtr-miR319c-5p	c143754_g1_i2	gi|590622360|ref|XP_007025029.1|	Teosinte branched 1, putative isoform 1 [Theobroma cacao]<>Teosinte branched 1, putative isoform 1 [Theobroma cacao]<>Teosinte branched 1, putative isoform 1 [Theobroma cacao]<>Teosinte branched 1, putative isoform 1 [Theobroma cacao]<>Teosinte branched 1, putative isoform 1 [Theobroma cacao]<>Teosinte branched 1, putative isoform 1 [Theobroma cacao]<>Teosinte branched 1, putative isoform 1 [Theo…	--	--	sp|Q93V43|TCP2_ARATH	Transcription factor TCP2 OS=Arabidopsis thaliana GN=TCP2 PE=2 SV=1	--	--	--	--	--	--
mtr-miR319c-5p	c144247_g1_i4	gi|667751848|gb|AIG89935.1|	hypothetical protein (mitochondrion) [Capsicum annuum]	gnl|CDD|231017	KOG3079, KOG3079, KOG3079, Uridylate kinase/adenylate kinase [Nucleotide transport and metabolism].	sp|O24464|KCY_PRUAR	UMP-CMP kinase OS=Prunus armeniaca PE=2 SV=1	GO:0005739	K13800	CMPK1, UMPK	UMP-CMP kinase	EC:2.7.4.14	ko00240:Pyrimidine metabolism;
mtr-miR319c-5p	c144844_g1_i1	gi|595841068|ref|XP_007208141.1|	hypothetical protein PRUPE_ppa000218mg [Prunus persica]<>hypothetical protein PRUPE_ppa000218mg [Prunus persica]	--	--	--	--	--	--	--	--	--	--
mtr-miR319c-5p	c144844_g1_i2	gi|255581905|ref|XP_002531751.1|	hypothetical protein RCOM_0301280 [Ricinus communis]<>hypothetical protein RCOM_0301280 [Ricinus communis]	--	--	--	--	--	--	--	--	--	--
mtr-miR319c-5p	c146126_g1_i3	gi|596047176|ref|XP_007220266.1|	hypothetical protein PRUPE_ppa001092mg [Prunus persica]<>hypothetical protein PRUPE_ppa001092mg [Prunus persica]	gnl|CDD|230133	KOG2194, KOG2194, KOG2194, Aminopeptidases of the M20 family [Posttranslational modification, protein turnover, chaperones, General function prediction only].	sp|P0DI68|CSPL1_BRADI	CASP-like protein 5A1 OS=Brachypodium distachyon PE=2 SV=1	GO:0008233	--	--	--	--	--
mtr-miR319c-5p	c200834_g1_i1	--	--	gnl|CDD|228917	KOG0971, KOG0971, KOG0971, Microtubule-associated protein dynactin DCTN1/Glued [Cell cycle control, cell division, chromosome partitioning, Cytoskeleton].	sp|P28023|DCTN1_RAT	Dynactin subunit 1 OS=Rattus norvegicus GN=Dctn1 PE=1 SV=2	--	--	--	--	--	--
mtr-miR319c-5p	c242183_g1_i1	--	--	gnl|CDD|229518	KOG1577, KOG1577, KOG1577, Aldo/keto reductase family proteins [General function prediction only].	sp|O14088|YER5_SCHPO	Uncharacterized oxidoreductase C2F3.05c OS=Schizosaccharomyces pombe (strain 972 / ATCC 24843) GN=SPAC2F3.05c PE=3 SV=1	--	--	--	--	--	--
mtr-miR319c-5p	c262450_g1_i1	--	--	--	--	--	--	--	--	--	--	--	--
rco-miR160c	c14615_g1_i1	--	--	gnl|CDD|228804	KOG0858, KOG0858, KOG0858, Predicted membrane protein [Function unknown].	sp|Q8VZU9|DERL1_ARATH	Derlin-1 OS=Arabidopsis thaliana GN=DER1 PE=2 SV=1	--	--	--	--	--	--
rco-miR160c	c40510_g1_i1	--	--	--	--	--	--	--	--	--	--	--	--
rco-miR160c	c66338_g1_i1	gi|5802953|gb|AAD51853.1|AF178989_1	pectin methylesterase [Vitis riparia]	--	--	sp|P17872|PME_ASPTU	Pectinesterase OS=Aspergillus tubingensis GN=pme1 PE=1 SV=1	GO:0016788	--	--	--	--	--
rco-miR160c	c66742_g1_i1	--	--	--	--	--	--	--	--	--	--	--	--
rco-miR160c	c116513_g2_i1	gi|34559256|gb|AAQ75384.1|	putative opsin [Oryza sativa Indica Group]	--	--	sp|Q9UW81|NOP1_NEUCR	Opsin-1 OS=Neurospora crassa (strain ATCC 24698 / 74-OR23-1A / CBS 708.71 / DSM 1257 / FGSC 987) GN=nop-1 PE=1 SV=1	--	--	--	--	--	--
rco-miR160c	c133852_g2_i1	gi|30580446|sp|Q96UF2.1|G3P2_MUCCL	RecName: Full=Glyceraldehyde-3-phosphate dehydrogenase 2; Short=GAPDH 2<>glyceraldehyde-3-phosphate dehydrogenase [Mucor racemosus]<>glyceraldehyde-3-phosphate dehydrogenase, cytosolic [Zea mays]	gnl|CDD|228604	KOG0657, KOG0657, KOG0657, Glyceraldehyde 3-phosphate dehydrogenase [Carbohydrate transport and metabolism].	sp|P07486|G3P1_DROME	Glyceraldehyde-3-phosphate dehydrogenase 1 OS=Drosophila melanogaster GN=Gapdh1 PE=2 SV=2	GO:0005737	K00134	GAPDH, gapA	glyceraldehyde 3-phosphate dehydrogenase	EC:1.2.1.12	ko00010:Glycolysis / Gluconeogenesis;ko00710:Carbon fixation in photosynthetic organisms;ko01200:Carbon metabolism;ko01230:Biosynthesis of amino acids;ko04066:HIF-1 signaling pathway;ko05010:Alzheimer's disease;
rco-miR160c	c133852_g2_i3	gi|30580446|sp|Q96UF2.1|G3P2_MUCCL	RecName: Full=Glyceraldehyde-3-phosphate dehydrogenase 2; Short=GAPDH 2<>glyceraldehyde-3-phosphate dehydrogenase [Mucor racemosus]<>glyceraldehyde-3-phosphate dehydrogenase, cytosolic [Zea mays]	gnl|CDD|228604	KOG0657, KOG0657, KOG0657, Glyceraldehyde 3-phosphate dehydrogenase [Carbohydrate transport and metabolism].	sp|P07487|G3P2_DROME	Glyceraldehyde-3-phosphate dehydrogenase 2 OS=Drosophila melanogaster GN=Gapdh2 PE=1 SV=2	GO:0005737	K00134	GAPDH, gapA	glyceraldehyde 3-phosphate dehydrogenase	EC:1.2.1.12	ko00010:Glycolysis / Gluconeogenesis;ko00710:Carbon fixation in photosynthetic organisms;ko01200:Carbon metabolism;ko01230:Biosynthesis of amino acids;ko04066:HIF-1 signaling pathway;ko05010:Alzheimer's disease;
rco-miR160c	c133852_g4_i2	--	--	gnl|CDD|228604	KOG0657, KOG0657, KOG0657, Glyceraldehyde 3-phosphate dehydrogenase [Carbohydrate transport and metabolism].	sp|Q8WZN0|G3P_SORMA	Glyceraldehyde-3-phosphate dehydrogenase OS=Sordaria macrospora GN=GPD PE=3 SV=2	--	--	--	--	--	--
rco-miR160c	c133852_g4_i3	gi|659495389|gb|AID66750.1|	glyceraldehyde-3-phosphate dehydrogenase, partial [Robinia pseudoacacia]	gnl|CDD|228604	KOG0657, KOG0657, KOG0657, Glyceraldehyde 3-phosphate dehydrogenase [Carbohydrate transport and metabolism].	sp|P32637|G3P_PODAS	Glyceraldehyde-3-phosphate dehydrogenase OS=Podospora anserina GN=GPD PE=3 SV=1	--	--	--	--	--	--
rco-miR160c	c134145_g1_i1	gi|224105185|ref|XP_002313719.1|	choline transporter-related family protein [Populus trichocarpa]<>choline transporter-related family protein [Populus trichocarpa]	gnl|CDD|229304	KOG1362, KOG1362, KOG1362, Choline transporter-like protein [Lipid transport and metabolism].	sp|Q54IJ2|CTLHA_DICDI	CTL-like protein DDB_G0288717 OS=Dictyostelium discoideum GN=DDB_G0288717 PE=3 SV=1	GO:0016021	--	--	--	--	--
rco-miR160c	c134145_g1_i2	gi|743793168|ref|XP_011046415.1|	PREDICTED: CTL-like protein DDB_G0288717 [Populus euphratica]	gnl|CDD|229304	KOG1362, KOG1362, KOG1362, Choline transporter-like protein [Lipid transport and metabolism].	sp|Q54IJ2|CTLHA_DICDI	CTL-like protein DDB_G0288717 OS=Dictyostelium discoideum GN=DDB_G0288717 PE=3 SV=1	GO:0016021	--	--	--	--	--
rco-miR160c	c145777_g1_i1	gi|225435334|ref|XP_002282437.1|	PREDICTED: auxin response factor 18 [Vitis vinifera]<>PREDICTED: auxin response factor 18 [Vitis vinifera]<>PREDICTED: auxin response factor 18 [Vitis vinifera]<>PREDICTED: auxin response factor 18 [Vitis vinifera]<>PREDICTED: auxin response factor 18 [Vitis vinifera]	--	--	sp|Q653H7|ARFR_ORYSJ	Auxin response factor 18 OS=Oryza sativa subsp. japonica GN=ARF18 PE=2 SV=1	GO:0048589	--	--	--	--	--
rco-miR160c	c145777_g1_i2	gi|595842062|ref|XP_007208339.1|	hypothetical protein PRUPE_ppa002082mg [Prunus persica]<>hypothetical protein PRUPE_ppa002082mg [Prunus persica]	gnl|CDD|228591	KOG0644, KOG0644, KOG0644, Uncharacterized conserved protein, contains WD40 repeat and BROMO domains [General function prediction only].	sp|Q653H7|ARFR_ORYSJ	Auxin response factor 18 OS=Oryza sativa subsp. japonica GN=ARF18 PE=2 SV=1	GO:0006351	--	--	--	--	--
rco-miR160c	c145777_g1_i3	gi|595842062|ref|XP_007208339.1|	hypothetical protein PRUPE_ppa002082mg [Prunus persica]<>hypothetical protein PRUPE_ppa002082mg [Prunus persica]	gnl|CDD|228591	KOG0644, KOG0644, KOG0644, Uncharacterized conserved protein, contains WD40 repeat and BROMO domains [General function prediction only].	sp|Q653H7|ARFR_ORYSJ	Auxin response factor 18 OS=Oryza sativa subsp. japonica GN=ARF18 PE=2 SV=1	GO:0048589	--	--	--	--	--
rco-miR160c	c148567_g1_i1	--	--	--	--	--	--	--	--	--	--	--	--
rco-miR160c	c148779_g1_i1	--	--	--	--	sp|P58821|CALY_RAT	Neuron-specific vesicular protein calcyon OS=Rattus norvegicus GN=Caly PE=1 SV=1	--	K15493	CALY			ko04728:Dopaminergic synapse;
rco-miR160c	c153170_g1_i1	gi|414870935|tpg|DAA49492.1|	TPA: hypothetical protein ZEAMMB73_496096 [Zea mays]	--	--	--	--	--	--	--	--	--	--
rco-miR160c	c155130_g1_i1	--	--	--	--	--	--	--	--	--	--	--	--
rco-miR160c	c171716_g1_i1	--	--	--	--	sp|Q9HG03|PEX6_PENCH	Peroxisomal biogenesis factor 6 OS=Penicillium chrysogenum GN=pex6 PE=3 SV=1	--	--	--	--	--	--
rco-miR160c	c183356_g1_i1	--	--	--	--	--	--	--	--	--	--	--	--
rco-miR160c	c197159_g1_i1	--	--	--	--	--	--	--	--	--	--	--	--
rco-miR160c	c199300_g1_i1	--	--	--	--	sp|Q93W93|FBK22_ARATH	F-box/kelch-repeat protein At1g55270 OS=Arabidopsis thaliana GN=At1g55270 PE=2 SV=1	--	--	--	--	--	--
rco-miR160c	c225905_g1_i1	--	--	--	--	sp|Q12160|YP063_YEAST	Uncharacterized protein YPR063C OS=Saccharomyces cerevisiae (strain ATCC 204508 / S288c) GN=YPR063C PE=1 SV=1	--	--	--	--	--	--
rco-miR160c	c238994_g1_i1	--	--	--	--	--	--	--	--	--	--	--	--
rco-miR160c	c245707_g1_i1	--	--	--	--	--	--	--	--	--	--	--	--
rco-miR160c	c289910_g1_i1	--	--	--	--	--	--	--	--	--	--	--	--
rco-miR160c	c295111_g1_i1	--	--	--	--	sp|P53693|RDS1_SCHPO	Protein rds1 OS=Schizosaccharomyces pombe (strain 972 / ATCC 24843) GN=rds1 PE=2 SV=2	--	--	--	--	--	--
gma-miR156k	c75324_g1_i2	gi|694332281|ref|XP_009356783.1|	PREDICTED: squamosa promoter-binding protein 1-like [Pyrus x bretschneideri]	--	--	sp|Q38741|SBP1_ANTMA	Squamosa promoter-binding protein 1 OS=Antirrhinum majus GN=SBP1 PE=2 SV=1	--	--	--	--	--	--
gma-miR156k	c122882_g2_i1	gi|659127620|ref|XP_008463797.1|	PREDICTED: squamosa promoter-binding protein 1-like [Cucumis melo]	--	--	sp|Q38741|SBP1_ANTMA	Squamosa promoter-binding protein 1 OS=Antirrhinum majus GN=SBP1 PE=2 SV=1	--	--	--	--	--	--
gma-miR156k	c128316_g1_i2	gi|595846840|ref|XP_007209206.1|	hypothetical protein PRUPE_ppa006611mg [Prunus persica]<>hypothetical protein PRUPE_ppa006611mg [Prunus persica]	--	--	sp|P0DI11|SP13B_ARATH	Squamosa promoter-binding-like protein 13B OS=Arabidopsis thaliana GN=SPL13B PE=3 SV=1	--	--	--	--	--	--
gma-miR156k	c128316_g1_i3	gi|645268369|ref|XP_008239496.1|	PREDICTED: squamosa promoter-binding-like protein 13A [Prunus mume]	--	--	sp|P0DI11|SP13B_ARATH	Squamosa promoter-binding-like protein 13B OS=Arabidopsis thaliana GN=SPL13B PE=3 SV=1	--	--	--	--	--	--
gma-miR156k	c136307_g1_i1	gi|703081142|ref|XP_010091609.1|	Squamosa promoter-binding-like protein 6 [Morus notabilis]<>Squamosa promoter-binding-like protein 6 [Morus notabilis]	--	--	sp|Q94JW8|SPL6_ARATH	Squamosa promoter-binding-like protein 6 OS=Arabidopsis thaliana GN=SPL6 PE=2 SV=2	--	--	--	--	--	--
gma-miR156k	c136307_g3_i1	gi|703081142|ref|XP_010091609.1|	Squamosa promoter-binding-like protein 6 [Morus notabilis]<>Squamosa promoter-binding-like protein 6 [Morus notabilis]	--	--	sp|Q94JW8|SPL6_ARATH	Squamosa promoter-binding-like protein 6 OS=Arabidopsis thaliana GN=SPL6 PE=2 SV=2	--	--	--	--	--	--
gma-miR156k	c136307_g3_i2	gi|703081142|ref|XP_010091609.1|	Squamosa promoter-binding-like protein 6 [Morus notabilis]<>Squamosa promoter-binding-like protein 6 [Morus notabilis]	--	--	sp|Q94JW8|SPL6_ARATH	Squamosa promoter-binding-like protein 6 OS=Arabidopsis thaliana GN=SPL6 PE=2 SV=2	--	--	--	--	--	--
gma-miR156k	c140040_g3_i3	gi|823158495|ref|XP_012479099.1|	PREDICTED: uncharacterized protein LOC105794463 isoform X2 [Gossypium raimondii]<>hypothetical protein B456_005G164100 [Gossypium raimondii]	--	--	--	--	--	--	--	--	--	--
gma-miR156k	c144224_g1_i1	gi|511513550|gb|AGN74918.1|	1-aminocyclopropane-1-carboxylate oxidase [Morus alba]	gnl|CDD|228093	KOG0143, KOG0143, KOG0143, Iron/ascorbate family oxidoreductases [Secondary metabolites biosynthesis, transport and catabolism, General function prediction only].	sp|Q08507|ACCO3_PETHY	1-aminocyclopropane-1-carboxylate oxidase 3 OS=Petunia hybrida GN=ACO3 PE=3 SV=1	GO:0046872	--	--	--	--	--
gma-miR156k	c146369_g1_i1	--	--	--	--	--	--	--	--	--	--	--	--
gma-miR156k	c289851_g1_i1	--	--	--	--	sp|Q7X6Y7|MMD1_ARATH	PHD finger protein MALE MEIOCYTE DEATH 1 OS=Arabidopsis thaliana GN=MMD1 PE=2 SV=1	--	--	--	--	--	--
vvi-miR403b	c135434_g2_i3	gi|645247605|ref|XP_008229914.1|	PREDICTED: glucose-6-phosphate 1-dehydrogenase, chloroplastic [Prunus mume]	gnl|CDD|228511	KOG0563, KOG0563, KOG0563, Glucose-6-phosphate 1-dehydrogenase [Carbohydrate transport and metabolism].	sp|O24357|G6PDC_SPIOL	Glucose-6-phosphate 1-dehydrogenase, chloroplastic OS=Spinacia oleracea GN=G6PD PE=2 SV=1	GO:0016491	K00036	G6PD, zwf	glucose-6-phosphate 1-dehydrogenase	EC:1.1.1.49	ko00030:Pentose phosphate pathway;ko00480:Glutathione metabolism;ko01200:Carbon metabolism;ko05230:Central carbon metabolism in cancer;
vvi-miR403b	c135434_g2_i4	gi|595926015|ref|XP_007215019.1|	hypothetical protein PRUPE_ppa003253mg [Prunus persica]<>hypothetical protein PRUPE_ppa003253mg [Prunus persica]	gnl|CDD|228511	KOG0563, KOG0563, KOG0563, Glucose-6-phosphate 1-dehydrogenase [Carbohydrate transport and metabolism].	sp|O24357|G6PDC_SPIOL	Glucose-6-phosphate 1-dehydrogenase, chloroplastic OS=Spinacia oleracea GN=G6PD PE=2 SV=1	GO:0016491	K00036	G6PD, zwf	glucose-6-phosphate 1-dehydrogenase	EC:1.1.1.49	ko00030:Pentose phosphate pathway;ko00480:Glutathione metabolism;ko01200:Carbon metabolism;ko05230:Central carbon metabolism in cancer;
vvi-miR403b	c135434_g2_i5	gi|802669241|ref|XP_012081460.1|	PREDICTED: glucose-6-phosphate 1-dehydrogenase, chloroplastic isoform X1 [Jatropha curcas]<>hypothetical protein JCGZ_18492 [Jatropha curcas]	gnl|CDD|228511	KOG0563, KOG0563, KOG0563, Glucose-6-phosphate 1-dehydrogenase [Carbohydrate transport and metabolism].	sp|Q43839|G6PDC_SOLTU	Glucose-6-phosphate 1-dehydrogenase, chloroplastic OS=Solanum tuberosum PE=1 SV=1	GO:0050661	K00036	G6PD, zwf	glucose-6-phosphate 1-dehydrogenase	EC:1.1.1.49	ko00030:Pentose phosphate pathway;ko00480:Glutathione metabolism;ko01200:Carbon metabolism;ko05230:Central carbon metabolism in cancer;
vvi-miR403b	c144145_g1_i1	gi|802716106|ref|XP_012084883.1|	PREDICTED: protein argonaute 2-like isoform X2 [Jatropha curcas]	gnl|CDD|228987	KOG1041, KOG1041, KOG1041, Translation initiation factor 2C (eIF-2C) and related proteins [Translation, ribosomal structure and biogenesis].	sp|Q9SHF3|AGO2_ARATH	Protein argonaute 2 OS=Arabidopsis thaliana GN=AGO2 PE=1 SV=1	--	K11593	ELF2C, AGO
gma-miR393h	c110244_g1_i1	--	--	--	--	--	--	--	--	--	--	--	--
gma-miR393h	c110244_g1_i2	--	--	--	--	--	--	--	--	--	--	--	--
gma-miR393h	c132259_g1_i1	gi|645240752|ref|XP_008226748.1|	PREDICTED: G-type lectin S-receptor-like serine/threonine-protein kinase At4g27290 isoform X1 [Prunus mume]<>PREDICTED: G-type lectin S-receptor-like serine/threonine-protein kinase At4g27290 isoform X1 [Prunus mume]<>PREDICTED: G-type lectin S-receptor-like serine/threonine-protein kinase At4g27290 isoform X1 [Prunus mume]<>PREDICTED: G-type lectin S-receptor-like serine/threonine-protein kinase…	gnl|CDD|229129	KOG1187, KOG1187, KOG1187, Serine/threonine protein kinase [Signal transduction mechanisms].	sp|O81833|SD11_ARATH	G-type lectin S-receptor-like serine/threonine-protein kinase SD1-1 OS=Arabidopsis thaliana GN=SD11 PE=1 SV=1	--	--	--	--	--	--
gma-miR393h	c132259_g1_i2	gi|645240752|ref|XP_008226748.1|	PREDICTED: G-type lectin S-receptor-like serine/threonine-protein kinase At4g27290 isoform X1 [Prunus mume]<>PREDICTED: G-type lectin S-receptor-like serine/threonine-protein kinase At4g27290 isoform X1 [Prunus mume]<>PREDICTED: G-type lectin S-receptor-like serine/threonine-protein kinase At4g27290 isoform X1 [Prunus mume]<>PREDICTED: G-type lectin S-receptor-like serine/threonine-protein kinase…	gnl|CDD|229129	KOG1187, KOG1187, KOG1187, Serine/threonine protein kinase [Signal transduction mechanisms].	sp|O81833|SD11_ARATH	G-type lectin S-receptor-like serine/threonine-protein kinase SD1-1 OS=Arabidopsis thaliana GN=SD11 PE=1 SV=1	--	--	--	--	--	--
gma-miR393h	c132259_g1_i3	gi|645240752|ref|XP_008226748.1|	PREDICTED: G-type lectin S-receptor-like serine/threonine-protein kinase At4g27290 isoform X1 [Prunus mume]<>PREDICTED: G-type lectin S-receptor-like serine/threonine-protein kinase At4g27290 isoform X1 [Prunus mume]<>PREDICTED: G-type lectin S-receptor-like serine/threonine-protein kinase At4g27290 isoform X1 [Prunus mume]<>PREDICTED: G-type lectin S-receptor-like serine/threonine-protein kinase…	gnl|CDD|229129	KOG1187, KOG1187, KOG1187, Serine/threonine protein kinase [Signal transduction mechanisms].	sp|O81833|SD11_ARATH	G-type lectin S-receptor-like serine/threonine-protein kinase SD1-1 OS=Arabidopsis thaliana GN=SD11 PE=1 SV=1	--	--	--	--	--	--
gma-miR393h	c132259_g1_i4	gi|645240752|ref|XP_008226748.1|	PREDICTED: G-type lectin S-receptor-like serine/threonine-protein kinase At4g27290 isoform X1 [Prunus mume]<>PREDICTED: G-type lectin S-receptor-like serine/threonine-protein kinase At4g27290 isoform X1 [Prunus mume]<>PREDICTED: G-type lectin S-receptor-like serine/threonine-protein kinase At4g27290 isoform X1 [Prunus mume]<>PREDICTED: G-type lectin S-receptor-like serine/threonine-protein kinase…	gnl|CDD|229129	KOG1187, KOG1187, KOG1187, Serine/threonine protein kinase [Signal transduction mechanisms].	sp|O81833|SD11_ARATH	G-type lectin S-receptor-like serine/threonine-protein kinase SD1-1 OS=Arabidopsis thaliana GN=SD11 PE=1 SV=1	--	--	--	--	--	--
gma-miR393h	c142310_g1_i2	gi|645233500|ref|XP_008223376.1|	PREDICTED: probable protein phosphatase 2C 42 [Prunus mume]	gnl|CDD|228647	KOG0700, KOG0700, KOG0700, Protein phosphatase 2C/pyruvate dehydrogenase (lipoamide) phosphatase [Signal transduction mechanisms].	sp|Q0V7V2|P2C42_ARATH	Probable protein phosphatase 2C 42 OS=Arabidopsis thaliana GN=At3g17090 PE=2 SV=1	GO:0006470	K01102	PDP	pyruvate dehydrogenase phosphatase	EC:3.1.3.43
gma-miR393h	c144288_g3_i1	--	--	--	--	--	--	--	--	--	--	--	--
gma-miR393h	c145931_g1_i1	gi|703145724|ref|XP_010108608.1|	hypothetical protein L484_006339 [Morus notabilis]<>hypothetical protein L484_006339 [Morus notabilis]	--	--	sp|Q9SJ73|PP148_ARATH	Pentatricopeptide repeat-containing protein At2g04860 OS=Arabidopsis thaliana GN=PCMP-E74 PE=2 SV=3	--	--	--	--	--	--
gma-miR393h	c261308_g1_i1	--	--	--	--	--	--	--	--	--	--	--	--
sbi-miR160f	c4162_g1_i1	--	--	--	--	--	--	--	--	--	--	--	--
sbi-miR160f	c14615_g1_i1	--	--	gnl|CDD|228804	KOG0858, KOG0858, KOG0858, Predicted membrane protein [Function unknown].	sp|Q8VZU9|DERL1_ARATH	Derlin-1 OS=Arabidopsis thaliana GN=DER1 PE=2 SV=1	--	--	--	--	--	--
sbi-miR160f	c31215_g1_i1	--	--	gnl|CDD|229295	KOG1353, KOG1353, KOG1353, F0F1-type ATP synthase, alpha subunit [Energy production and conversion].	sp|P35381|ATPA_DROME	ATP synthase subunit alpha, mitochondrial OS=Drosophila melanogaster GN=blw PE=1 SV=2	--	--	--	--	--	--
sbi-miR160f	c36871_g1_i1	--	--	--	--	--	--	--	--	--	--	--	--
sbi-miR160f	c40510_g1_i1	--	--	--	--	--	--	--	--	--	--	--	--
sbi-miR160f	c66338_g1_i1	gi|5802953|gb|AAD51853.1|AF178989_1	pectin methylesterase [Vitis riparia]	--	--	sp|P17872|PME_ASPTU	Pectinesterase OS=Aspergillus tubingensis GN=pme1 PE=1 SV=1	GO:0016788	--	--	--	--	--
sbi-miR160f	c66742_g1_i1	--	--	--	--	--	--	--	--	--	--	--	--
sbi-miR160f	c81292_g1_i1	--	--	--	--	--	--	--	--	--	--	--	--
sbi-miR160f	c93436_g1_i1	--	--	--	--	--	--	--	--	--	--	--	--
sbi-miR160f	c94553_g1_i1	gi|326532784|dbj|BAJ89237.1|	predicted protein [Hordeum vulgare subsp. vulgare]	gnl|CDD|227971	KOG0020, KOG0020, KOG0020, Endoplasmic reticulum glucose-regulated protein (GRP94/endoplasmin), HSP90 family [Posttranslational modification, protein turnover, chaperones].	sp|Q95M18|ENPL_BOVIN	Endoplasmin OS=Bos taurus GN=HSP90B1 PE=2 SV=1	GO:0009987	K09487	HSP90B, TRA1			ko04141:Protein processing in endoplasmic reticulum;ko04151:PI3K-Akt signaling pathway;ko04621:NOD-like receptor signaling pathway;ko04626:Plant-pathogen interaction;ko04915:Estrogen signaling pathway;ko04918:Thyroid hormone synthesis;ko05200:Pathways in cancer;ko05215:Prostate cancer;
sbi-miR160f	c116513_g2_i1	gi|34559256|gb|AAQ75384.1|	putative opsin [Oryza sativa Indica Group]	--	--	sp|Q9UW81|NOP1_NEUCR	Opsin-1 OS=Neurospora crassa (strain ATCC 24698 / 74-OR23-1A / CBS 708.71 / DSM 1257 / FGSC 987) GN=nop-1 PE=1 SV=1	--	--	--	--	--	--
sbi-miR160f	c121934_g1_i1	--	--	--	--	--	--	--	--	--	--	--	--
sbi-miR160f	c121934_g1_i2	--	--	--	--	--	--	--	--	--	--	--	--
sbi-miR160f	c125459_g1_i3	--	--	gnl|CDD|228604	KOG0657, KOG0657, KOG0657, Glyceraldehyde 3-phosphate dehydrogenase [Carbohydrate transport and metabolism].	sp|P29497|G3P_COCHE	Glyceraldehyde-3-phosphate dehydrogenase OS=Cochliobolus heterostrophus GN=GPD1 PE=3 SV=1	--	--	--	--	--	--
sbi-miR160f	c125459_g1_i4	--	--	--	--	--	--	--	--	--	--	--	--
sbi-miR160f	c133852_g2_i1	gi|30580446|sp|Q96UF2.1|G3P2_MUCCL	RecName: Full=Glyceraldehyde-3-phosphate dehydrogenase 2; Short=GAPDH 2<>glyceraldehyde-3-phosphate dehydrogenase [Mucor racemosus]<>glyceraldehyde-3-phosphate dehydrogenase, cytosolic [Zea mays]	gnl|CDD|228604	KOG0657, KOG0657, KOG0657, Glyceraldehyde 3-phosphate dehydrogenase [Carbohydrate transport and metabolism].	sp|P07486|G3P1_DROME	Glyceraldehyde-3-phosphate dehydrogenase 1 OS=Drosophila melanogaster GN=Gapdh1 PE=2 SV=2	GO:0005737	K00134	GAPDH, gapA	glyceraldehyde 3-phosphate dehydrogenase	EC:1.2.1.12	ko00010:Glycolysis / Gluconeogenesis;ko00710:Carbon fixation in photosynthetic organisms;ko01200:Carbon metabolism;ko01230:Biosynthesis of amino acids;ko04066:HIF-1 signaling pathway;ko05010:Alzheimer's disease;
sbi-miR160f	c133852_g2_i3	gi|30580446|sp|Q96UF2.1|G3P2_MUCCL	RecName: Full=Glyceraldehyde-3-phosphate dehydrogenase 2; Short=GAPDH 2<>glyceraldehyde-3-phosphate dehydrogenase [Mucor racemosus]<>glyceraldehyde-3-phosphate dehydrogenase, cytosolic [Zea mays]	gnl|CDD|228604	KOG0657, KOG0657, KOG0657, Glyceraldehyde 3-phosphate dehydrogenase [Carbohydrate transport and metabolism].	sp|P07487|G3P2_DROME	Glyceraldehyde-3-phosphate dehydrogenase 2 OS=Drosophila melanogaster GN=Gapdh2 PE=1 SV=2	GO:0005737	K00134	GAPDH, gapA	glyceraldehyde 3-phosphate dehydrogenase	EC:1.2.1.12	ko00010:Glycolysis / Gluconeogenesis;ko00710:Carbon fixation in photosynthetic organisms;ko01200:Carbon metabolism;ko01230:Biosynthesis of amino acids;ko04066:HIF-1 signaling pathway;ko05010:Alzheimer's disease;
sbi-miR160f	c133852_g4_i2	--	--	gnl|CDD|228604	KOG0657, KOG0657, KOG0657, Glyceraldehyde 3-phosphate dehydrogenase [Carbohydrate transport and metabolism].	sp|Q8WZN0|G3P_SORMA	Glyceraldehyde-3-phosphate dehydrogenase OS=Sordaria macrospora GN=GPD PE=3 SV=2	--	--	--	--	--	--
sbi-miR160f	c133852_g4_i3	gi|659495389|gb|AID66750.1|	glyceraldehyde-3-phosphate dehydrogenase, partial [Robinia pseudoacacia]	gnl|CDD|228604	KOG0657, KOG0657, KOG0657, Glyceraldehyde 3-phosphate dehydrogenase [Carbohydrate transport and metabolism].	sp|P32637|G3P_PODAS	Glyceraldehyde-3-phosphate dehydrogenase OS=Podospora anserina GN=GPD PE=3 SV=1	--	--	--	--	--	--
sbi-miR160f	c136852_g2_i1	--	--	gnl|CDD|228824	KOG0878, KOG0878, KOG0878, 60S ribosomal protein L32 [Translation, ribosomal structure and biogenesis].	sp|Q7RXY1|RL32_NEUCR	60S ribosomal protein L32 OS=Neurospora crassa (strain ATCC 24698 / 74-OR23-1A / CBS 708.71 / DSM 1257 / FGSC 987) GN=crp-63 PE=3 SV=1	--	K02912	RP-L32e, RPL32			ko03010:Ribosome;
sbi-miR160f	c145777_g1_i1	gi|225435334|ref|XP_002282437.1|	PREDICTED: auxin response factor 18 [Vitis vinifera]<>PREDICTED: auxin response factor 18 [Vitis vinifera]<>PREDICTED: auxin response factor 18 [Vitis vinifera]<>PREDICTED: auxin response factor 18 [Vitis vinifera]<>PREDICTED: auxin response factor 18 [Vitis vinifera]	--	--	sp|Q653H7|ARFR_ORYSJ	Auxin response factor 18 OS=Oryza sativa subsp. japonica GN=ARF18 PE=2 SV=1	GO:0048589	--	--	--	--	--
sbi-miR160f	c145777_g1_i2	gi|595842062|ref|XP_007208339.1|	hypothetical protein PRUPE_ppa002082mg [Prunus persica]<>hypothetical protein PRUPE_ppa002082mg [Prunus persica]	gnl|CDD|228591	KOG0644, KOG0644, KOG0644, Uncharacterized conserved protein, contains WD40 repeat and BROMO domains [General function prediction only].	sp|Q653H7|ARFR_ORYSJ	Auxin response factor 18 OS=Oryza sativa subsp. japonica GN=ARF18 PE=2 SV=1	GO:0006351	--	--	--	--	--
sbi-miR160f	c145777_g1_i3	gi|595842062|ref|XP_007208339.1|	hypothetical protein PRUPE_ppa002082mg [Prunus persica]<>hypothetical protein PRUPE_ppa002082mg [Prunus persica]	gnl|CDD|228591	KOG0644, KOG0644, KOG0644, Uncharacterized conserved protein, contains WD40 repeat and BROMO domains [General function prediction only].	sp|Q653H7|ARFR_ORYSJ	Auxin response factor 18 OS=Oryza sativa subsp. japonica GN=ARF18 PE=2 SV=1	GO:0048589	--	--	--	--	--
sbi-miR160f	c148567_g1_i1	--	--	--	--	--	--	--	--	--	--	--	--
sbi-miR160f	c148644_g1_i1	--	--	gnl|CDD|230742	KOG2803, KOG2803, KOG2803, Choline phosphate cytidylyltransferase/Predicted CDP-ethanolamine synthase [Lipid transport and metabolism].	sp|P16965|STF2_YEAST	ATPase-stabilizing factor 15 kDa protein OS=Saccharomyces cerevisiae (strain ATCC 204508 / S288c) GN=STF2 PE=1 SV=2	--	--	--	--	--	--
sbi-miR160f	c148779_g1_i1	--	--	--	--	sp|P58821|CALY_RAT	Neuron-specific vesicular protein calcyon OS=Rattus norvegicus GN=Caly PE=1 SV=1	--	K15493	CALY			ko04728:Dopaminergic synapse;
sbi-miR160f	c148873_g1_i1	--	--	--	--	--	--	--	--	--	--	--	--
sbi-miR160f	c149063_g1_i1	--	--	--	--	sp|P02656|APOC3_HUMAN	Apolipoprotein C-III OS=Homo sapiens GN=APOC3 PE=1 SV=1	--	K08759	APOC3			ko03320:PPAR signaling pathway;
sbi-miR160f	c149345_g1_i1	--	--	--	--	--	--	--	--	--	--	--	--
sbi-miR160f	c152922_g1_i1	--	--	--	--	sp|P39015|STM1_YEAST	Suppressor protein STM1 OS=Saccharomyces cerevisiae (strain ATCC 204508 / S288c) GN=STM1 PE=1 SV=3	--	--	--	--	--	--
sbi-miR160f	c154759_g1_i1	--	--	--	--	--	--	--	--	--	--	--	--
sbi-miR160f	c155130_g1_i1	--	--	--	--	--	--	--	--	--	--	--	--
sbi-miR160f	c157442_g1_i1	--	--	--	--	--	--	--	K18400	KANSL1
sbi-miR160f	c167730_g1_i1	--	--	--	--	--	--	--	--	--	--	--	--
sbi-miR160f	c177657_g1_i1	--	--	--	--	--	--	--	--	--	--	--	--
sbi-miR160f	c187342_g1_i1	--	--	--	--	--	--	--	--	--	--	--	--
sbi-miR160f	c197277_g1_i1	--	--	--	--	--	--	--	--	--	--	--	--
sbi-miR160f	c199300_g1_i1	--	--	--	--	sp|Q93W93|FBK22_ARATH	F-box/kelch-repeat protein At1g55270 OS=Arabidopsis thaliana GN=At1g55270 PE=2 SV=1	--	--	--	--	--	--
sbi-miR160f	c199389_g1_i1	--	--	--	--	sp|Q9CMD0|Y901_PASMU	Uncharacterized protein PM0901 OS=Pasteurella multocida (strain Pm70) GN=PM0901 PE=4 SV=1	--	--	--	--	--	--
sbi-miR160f	c202318_g1_i1	--	--	--	--	--	--	--	--	--	--	--	--
sbi-miR160f	c202892_g1_i1	--	--	--	--	--	--	--	--	--	--	--	--
sbi-miR160f	c208383_g1_i1	--	--	--	--	--	--	--	--	--	--	--	--
sbi-miR160f	c224394_g1_i1	--	--	--	--	--	--	--	--	--	--	--	--
sbi-miR160f	c236263_g1_i1	--	--	--	--	sp|Q925T8|BRNP1_RAT	BMP/retinoic acid-inducible neural-specific protein 1 OS=Rattus norvegicus GN=Brinp1 PE=2 SV=1	--	--	--	--	--	--
sbi-miR160f	c238994_g1_i1	--	--	--	--	--	--	--	--	--	--	--	--
sbi-miR160f	c245707_g1_i1	--	--	--	--	--	--	--	--	--	--	--	--
sbi-miR160f	c252329_g1_i1	--	--	--	--	--	--	--	--	--	--	--	--
sbi-miR160f	c256698_g1_i1	--	--	--	--	--	--	--	--	--	--	--	--
sbi-miR160f	c285879_g1_i1	--	--	--	--	--	--	--	--	--	--	--	--
sbi-miR160f	c289910_g1_i1	--	--	--	--	--	--	--	--	--	--	--	--
sbi-miR160f	c295791_g1_i1	--	--	--	--	--	--	--	--	--	--	--	--
gma-miR390c	c231247_g1_i1	--	--	gnl|CDD|229731	KOG1792, KOG1792, KOG1792, Reticulon [Intracellular trafficking, secretion, and vesicular transport].	sp|Q6IFY7|RTN1A_XENLA	Reticulon-1-A OS=Xenopus laevis GN=rtn1-a PE=2 SV=1	--	--	--	--	--	--
mtr-miR2111c	c131910_g1_i1	gi|802539322|ref|XP_012070479.1|	PREDICTED: F-box/kelch-repeat protein At3g27150 [Jatropha curcas]	--	--	sp|Q9LI89|FBK70_ARATH	F-box/kelch-repeat protein At3g27150 OS=Arabidopsis thaliana GN=At3g27150 PE=2 SV=1	--	--	--	--	--	--
mtr-miR2111c	c131910_g1_i2	gi|802539322|ref|XP_012070479.1|	PREDICTED: F-box/kelch-repeat protein At3g27150 [Jatropha curcas]	gnl|CDD|232370	KOG4441, KOG4441, KOG4441, Proteins containing BTB/POZ and Kelch domains, involved in regulatory/signal transduction processes [Signal transduction mechanisms, General function prediction only].	sp|Q9LI89|FBK70_ARATH	F-box/kelch-repeat protein At3g27150 OS=Arabidopsis thaliana GN=At3g27150 PE=2 SV=1	--	--	--	--	--	--
mtr-miR2111c	c133695_g1_i2	gi|743919792|ref|XP_011003926.1|	PREDICTED: F-box/kelch-repeat protein At3g27150 [Populus euphratica]<>PREDICTED: F-box/kelch-repeat protein At3g27150 [Populus euphratica]	gnl|CDD|232370	KOG4441, KOG4441, KOG4441, Proteins containing BTB/POZ and Kelch domains, involved in regulatory/signal transduction processes [Signal transduction mechanisms, General function prediction only].	sp|Q9LI89|FBK70_ARATH	F-box/kelch-repeat protein At3g27150 OS=Arabidopsis thaliana GN=At3g27150 PE=2 SV=1	--	--	--	--	--	--
mtr-miR2111c	c133695_g1_i3	gi|743919792|ref|XP_011003926.1|	PREDICTED: F-box/kelch-repeat protein At3g27150 [Populus euphratica]<>PREDICTED: F-box/kelch-repeat protein At3g27150 [Populus euphratica]	gnl|CDD|232370	KOG4441, KOG4441, KOG4441, Proteins containing BTB/POZ and Kelch domains, involved in regulatory/signal transduction processes [Signal transduction mechanisms, General function prediction only].	sp|Q9LI89|FBK70_ARATH	F-box/kelch-repeat protein At3g27150 OS=Arabidopsis thaliana GN=At3g27150 PE=2 SV=1	--	--	--	--	--	--
mtr-miR2111c	c229643_g1_i1	gi|657974570|ref|XP_008379117.1|	PREDICTED: F-box/kelch-repeat protein At3g27150-like [Malus domestica]	--	--	sp|Q9LI89|FBK70_ARATH	F-box/kelch-repeat protein At3g27150 OS=Arabidopsis thaliana GN=At3g27150 PE=2 SV=1	--	--	--	--	--	--
mtr-miR2111c	c259416_g1_i1	--	--	--	--	--	--	--	--	--	--	--	--
mtr-miR2111c	c304032_g1_i1	--	--	--	--	--	--	--	--	--	--	--	--
mtr-miR164d	c16538_g1_i1	--	--	--	--	--	--	--	--	--	--	--	--
mtr-miR164d	c27772_g1_i1	--	--	--	--	--	--	--	--	--	--	--	--
mtr-miR164d	c30894_g1_i1	--	--	--	--	--	--	--	--	--	--	--	--
mtr-miR164d	c67459_g1_i2	--	--	--	--	--	--	--	--	--	--	--	--
mtr-miR164d	c83235_g1_i1	--	--	gnl|CDD|231935	KOG4004, KOG4004, KOG4004, Matricellular protein Osteonectin/SPARC/BM-40 [Extracellular structures].	sp|P24054|SPRL1_RAT	SPARC-like protein 1 OS=Rattus norvegicus GN=Sparcl1 PE=2 SV=1	--	--	--	--	--	--
mtr-miR164d	c88882_g1_i1	gi|590670665|ref|XP_007038119.1|	Auxin response factor-like protein isoform 2 [Theobroma cacao]<>Auxin response factor-like protein isoform 2 [Theobroma cacao]	--	--	sp|Q94JM3|ARFB_ARATH	Auxin response factor 2 OS=Arabidopsis thaliana GN=ARF2 PE=1 SV=2	GO:0010047	--	--	--	--	--
mtr-miR164d	c120244_g1_i3	gi|802740999|ref|XP_012086992.1|	PREDICTED: stress response protein nst1-like [Jatropha curcas]<>hypothetical protein JCGZ_20656 [Jatropha curcas]	--	--	sp|Q9C5G7|PUX13_ARATH	Plant UBX domain-containing protein 13 OS=Arabidopsis thaliana GN=PUX13 PE=1 SV=1	--	--	--	--	--	--
mtr-miR164d	c120244_g1_i4	gi|527182574|gb|EPS57423.1|	hypothetical protein M569_17395, partial [Genlisea aurea]	gnl|CDD|229305	KOG1363, KOG1363, KOG1363, Predicted regulator of the ubiquitin pathway (contains UAS and UBX domains) [Signal transduction mechanisms].	sp|F4JPR7|PUX8_ARATH	Plant UBX domain-containing protein 8 OS=Arabidopsis thaliana GN=PUX8 PE=1 SV=1	--	--	--	--	--	--
mtr-miR164d	c120244_g1_i8	gi|527182574|gb|EPS57423.1|	hypothetical protein M569_17395, partial [Genlisea aurea]	gnl|CDD|229305	KOG1363, KOG1363, KOG1363, Predicted regulator of the ubiquitin pathway (contains UAS and UBX domains) [Signal transduction mechanisms].	sp|F4JPR7|PUX8_ARATH	Plant UBX domain-containing protein 8 OS=Arabidopsis thaliana GN=PUX8 PE=1 SV=1	--	--	--	--	--	--
mtr-miR164d	c123384_g1_i1	gi|823164343|ref|XP_012482121.1|	PREDICTED: UDP-glucuronic acid decarboxylase 2-like [Gossypium raimondii]	gnl|CDD|229370	KOG1429, KOG1429, KOG1429, dTDP-glucose 4-6-dehydratase/UDP-glucuronic acid decarboxylase [Carbohydrate transport and metabolism, Cell wall/membrane/envelope biogenesis].	sp|Q9LZI2|UXS2_ARATH	UDP-glucuronic acid decarboxylase 2 OS=Arabidopsis thaliana GN=UXS2 PE=1 SV=1	--	--	--	--	--	--
mtr-miR164d	c131759_g1_i1	gi|116268422|gb|ABJ96379.1|	expressed protein [Prunus persica]	gnl|CDD|228604	KOG0657, KOG0657, KOG0657, Glyceraldehyde 3-phosphate dehydrogenase [Carbohydrate transport and metabolism].	sp|P26518|G3PC_MAGLI	Glyceraldehyde-3-phosphate dehydrogenase, cytosolic OS=Magnolia liliiflora GN=GAPC PE=2 SV=1	GO:0051287	K00134	GAPDH, gapA	glyceraldehyde 3-phosphate dehydrogenase	EC:1.2.1.12	ko00010:Glycolysis / Gluconeogenesis;ko00710:Carbon fixation in photosynthetic organisms;ko01200:Carbon metabolism;ko01230:Biosynthesis of amino acids;ko04066:HIF-1 signaling pathway;ko05010:Alzheimer's disease;
mtr-miR164d	c139059_g1_i1	gi|590697279|ref|XP_007045395.1|	Peptide transporter 2 isoform 1 [Theobroma cacao]<>Peptide transporter 2 isoform 1 [Theobroma cacao]	gnl|CDD|229179	KOG1237, KOG1237, KOG1237, H+/oligopeptide symporter [Amino acid transport and metabolism].	sp|P46032|PTR2_ARATH	Protein NRT1/ PTR FAMILY 8.3 OS=Arabidopsis thaliana GN=NPF8.3 PE=1 SV=1	--	--	--	--	--	--
mtr-miR164d	c145594_g1_i3	gi|225456475|ref|XP_002284543.1|	PREDICTED: auxin response factor 2 [Vitis vinifera]<>unnamed protein product [Vitis vinifera]	--	--	sp|Q94JM3|ARFB_ARATH	Auxin response factor 2 OS=Arabidopsis thaliana GN=ARF2 PE=1 SV=2	GO:0006355	--	--	--	--	--
mtr-miR164d	c145891_g2_i1	gi|702488565|ref|XP_010035141.1|	PREDICTED: uncharacterized protein LOC104424421 [Eucalyptus grandis]<>hypothetical protein EUGRSUZ_K00266 [Eucalyptus grandis]	--	--	--	--	--	--	--	--	--	--
mtr-miR164d	c145971_g1_i4	gi|703077966|ref|XP_010090730.1|	hypothetical protein L484_013752 [Morus notabilis]<>hypothetical protein L484_013752 [Morus notabilis]	--	--	sp|Q9SZL8|FRS5_ARATH	Protein FAR1-RELATED SEQUENCE 5 OS=Arabidopsis thaliana GN=FRS5 PE=2 SV=1	--	--	--	--	--	--
mtr-miR164d	c145971_g1_i6	gi|703077966|ref|XP_010090730.1|	hypothetical protein L484_013752 [Morus notabilis]<>hypothetical protein L484_013752 [Morus notabilis]	--	--	sp|Q9SZL8|FRS5_ARATH	Protein FAR1-RELATED SEQUENCE 5 OS=Arabidopsis thaliana GN=FRS5 PE=2 SV=1	--	--	--	--	--	--
mtr-miR164d	c151398_g1_i1	--	--	--	--	sp|Q9V8Y9|OB56H_DROME	General odorant-binding protein 56h OS=Drosophila melanogaster GN=Obp56h PE=2 SV=2	--	--	--	--	--	--
mtr-miR164d	c155553_g1_i1	--	--	--	--	--	--	--	--	--	--	--	--
mtr-miR164d	c159303_g1_i1	--	--	--	--	--	--	--	--	--	--	--	--
mtr-miR164d	c180473_g1_i1	--	--	gnl|CDD|228204	KOG0255, KOG0255, KOG0255, Synaptic vesicle transporter SVOP and related transporters (major facilitator superfamily) [General function prediction only].	sp|Q9Y7S4|YQO5_SCHPO	Uncharacterized transporter C569.05c OS=Schizosaccharomyces pombe (strain 972 / ATCC 24843) GN=SPCC569.05c PE=3 SV=1	--	K08157	TPO1
mtr-miR164d	c198515_g1_i1	gi|698543117|ref|XP_009766633.1|	PREDICTED: tankyrase [Nicotiana sylvestris]	gnl|CDD|228451	KOG0502, KOG0502, KOG0502, Integral membrane ankyrin-repeat protein Kidins220 (protein kinase D substrate) [General function prediction only].	sp|Q9EQG6|KDIS_RAT	Kinase D-interacting substrate of 220 kDa OS=Rattus norvegicus GN=Kidins220 PE=1 SV=2	--	--	--	--	--	--
mtr-miR164d	c229710_g1_i1	--	--	--	--	sp|Q45061|YNEP_BACSU	Putative acyl-CoA thioesterase YneP OS=Bacillus subtilis (strain 168) GN=yneP PE=3 SV=2	--	--	--	--	--	--
mtr-miR164d	c232436_g1_i1	--	--	gnl|CDD|229697	KOG1758, KOG1758, KOG1758, Mitochondrial F1F0-ATP synthase, subunit delta/ATP16 [Energy production and conversion].	sp|P35434|ATPD_RAT	ATP synthase subunit delta, mitochondrial OS=Rattus norvegicus GN=Atp5d PE=1 SV=2	--	K02134	ATPeF1D, ATP5D, ATP16			ko00190:Oxidative phosphorylation;ko05010:Alzheimer's disease;ko05012:Parkinson's disease;ko05016:Huntington's disease;
mtr-miR164d	c240658_g1_i1	gi|658028019|ref|XP_008349441.1|	PREDICTED: neurofilament heavy polypeptide-like [Malus domestica]	--	--	--	--	--	--	--	--	--	--
mtr-miR164d	c293219_g1_i1	--	--	gnl|CDD|231175	KOG3237, KOG3237, KOG3237, Uncharacterized conserved protein [Function unknown].	sp|Q9W3C0|UTP11_DROME	Probable U3 small nucleolar RNA-associated protein 11 OS=Drosophila melanogaster GN=CG1789 PE=2 SV=1	--	K14769	UTP11
cpa-miR160d	c4162_g1_i1	--	--	--	--	--	--	--	--	--	--	--	--
cpa-miR160d	c14615_g1_i1	--	--	gnl|CDD|228804	KOG0858, KOG0858, KOG0858, Predicted membrane protein [Function unknown].	sp|Q8VZU9|DERL1_ARATH	Derlin-1 OS=Arabidopsis thaliana GN=DER1 PE=2 SV=1	--	--	--	--	--	--
cpa-miR160d	c31215_g1_i1	--	--	gnl|CDD|229295	KOG1353, KOG1353, KOG1353, F0F1-type ATP synthase, alpha subunit [Energy production and conversion].	sp|P35381|ATPA_DROME	ATP synthase subunit alpha, mitochondrial OS=Drosophila melanogaster GN=blw PE=1 SV=2	--	--	--	--	--	--
cpa-miR160d	c36871_g1_i1	--	--	--	--	--	--	--	--	--	--	--	--
cpa-miR160d	c40510_g1_i1	--	--	--	--	--	--	--	--	--	--	--	--
cpa-miR160d	c66338_g1_i1	gi|5802953|gb|AAD51853.1|AF178989_1	pectin methylesterase [Vitis riparia]	--	--	sp|P17872|PME_ASPTU	Pectinesterase OS=Aspergillus tubingensis GN=pme1 PE=1 SV=1	GO:0016788	--	--	--	--	--
cpa-miR160d	c66742_g1_i1	--	--	--	--	--	--	--	--	--	--	--	--
cpa-miR160d	c81292_g1_i1	--	--	--	--	--	--	--	--	--	--	--	--
cpa-miR160d	c93436_g1_i1	--	--	--	--	--	--	--	--	--	--	--	--
cpa-miR160d	c94553_g1_i1	gi|326532784|dbj|BAJ89237.1|	predicted protein [Hordeum vulgare subsp. vulgare]	gnl|CDD|227971	KOG0020, KOG0020, KOG0020, Endoplasmic reticulum glucose-regulated protein (GRP94/endoplasmin), HSP90 family [Posttranslational modification, protein turnover, chaperones].	sp|Q95M18|ENPL_BOVIN	Endoplasmin OS=Bos taurus GN=HSP90B1 PE=2 SV=1	GO:0009987	K09487	HSP90B, TRA1			ko04141:Protein processing in endoplasmic reticulum;ko04151:PI3K-Akt signaling pathway;ko04621:NOD-like receptor signaling pathway;ko04626:Plant-pathogen interaction;ko04915:Estrogen signaling pathway;ko04918:Thyroid hormone synthesis;ko05200:Pathways in cancer;ko05215:Prostate cancer;
cpa-miR160d	c116513_g2_i1	gi|34559256|gb|AAQ75384.1|	putative opsin [Oryza sativa Indica Group]	--	--	sp|Q9UW81|NOP1_NEUCR	Opsin-1 OS=Neurospora crassa (strain ATCC 24698 / 74-OR23-1A / CBS 708.71 / DSM 1257 / FGSC 987) GN=nop-1 PE=1 SV=1	--	--	--	--	--	--
cpa-miR160d	c121934_g1_i1	--	--	--	--	--	--	--	--	--	--	--	--
cpa-miR160d	c121934_g1_i2	--	--	--	--	--	--	--	--	--	--	--	--
cpa-miR160d	c125459_g1_i3	--	--	gnl|CDD|228604	KOG0657, KOG0657, KOG0657, Glyceraldehyde 3-phosphate dehydrogenase [Carbohydrate transport and metabolism].	sp|P29497|G3P_COCHE	Glyceraldehyde-3-phosphate dehydrogenase OS=Cochliobolus heterostrophus GN=GPD1 PE=3 SV=1	--	--	--	--	--	--
cpa-miR160d	c125459_g1_i4	--	--	--	--	--	--	--	--	--	--	--	--
cpa-miR160d	c133852_g2_i1	gi|30580446|sp|Q96UF2.1|G3P2_MUCCL	RecName: Full=Glyceraldehyde-3-phosphate dehydrogenase 2; Short=GAPDH 2<>glyceraldehyde-3-phosphate dehydrogenase [Mucor racemosus]<>glyceraldehyde-3-phosphate dehydrogenase, cytosolic [Zea mays]	gnl|CDD|228604	KOG0657, KOG0657, KOG0657, Glyceraldehyde 3-phosphate dehydrogenase [Carbohydrate transport and metabolism].	sp|P07486|G3P1_DROME	Glyceraldehyde-3-phosphate dehydrogenase 1 OS=Drosophila melanogaster GN=Gapdh1 PE=2 SV=2	GO:0005737	K00134	GAPDH, gapA	glyceraldehyde 3-phosphate dehydrogenase	EC:1.2.1.12	ko00010:Glycolysis / Gluconeogenesis;ko00710:Carbon fixation in photosynthetic organisms;ko01200:Carbon metabolism;ko01230:Biosynthesis of amino acids;ko04066:HIF-1 signaling pathway;ko05010:Alzheimer's disease;
cpa-miR160d	c133852_g2_i3	gi|30580446|sp|Q96UF2.1|G3P2_MUCCL	RecName: Full=Glyceraldehyde-3-phosphate dehydrogenase 2; Short=GAPDH 2<>glyceraldehyde-3-phosphate dehydrogenase [Mucor racemosus]<>glyceraldehyde-3-phosphate dehydrogenase, cytosolic [Zea mays]	gnl|CDD|228604	KOG0657, KOG0657, KOG0657, Glyceraldehyde 3-phosphate dehydrogenase [Carbohydrate transport and metabolism].	sp|P07487|G3P2_DROME	Glyceraldehyde-3-phosphate dehydrogenase 2 OS=Drosophila melanogaster GN=Gapdh2 PE=1 SV=2	GO:0005737	K00134	GAPDH, gapA	glyceraldehyde 3-phosphate dehydrogenase	EC:1.2.1.12	ko00010:Glycolysis / Gluconeogenesis;ko00710:Carbon fixation in photosynthetic organisms;ko01200:Carbon metabolism;ko01230:Biosynthesis of amino acids;ko04066:HIF-1 signaling pathway;ko05010:Alzheimer's disease;
cpa-miR160d	c133852_g4_i2	--	--	gnl|CDD|228604	KOG0657, KOG0657, KOG0657, Glyceraldehyde 3-phosphate dehydrogenase [Carbohydrate transport and metabolism].	sp|Q8WZN0|G3P_SORMA	Glyceraldehyde-3-phosphate dehydrogenase OS=Sordaria macrospora GN=GPD PE=3 SV=2	--	--	--	--	--	--
cpa-miR160d	c133852_g4_i3	gi|659495389|gb|AID66750.1|	glyceraldehyde-3-phosphate dehydrogenase, partial [Robinia pseudoacacia]	gnl|CDD|228604	KOG0657, KOG0657, KOG0657, Glyceraldehyde 3-phosphate dehydrogenase [Carbohydrate transport and metabolism].	sp|P32637|G3P_PODAS	Glyceraldehyde-3-phosphate dehydrogenase OS=Podospora anserina GN=GPD PE=3 SV=1	--	--	--	--	--	--
cpa-miR160d	c136852_g2_i1	--	--	gnl|CDD|228824	KOG0878, KOG0878, KOG0878, 60S ribosomal protein L32 [Translation, ribosomal structure and biogenesis].	sp|Q7RXY1|RL32_NEUCR	60S ribosomal protein L32 OS=Neurospora crassa (strain ATCC 24698 / 74-OR23-1A / CBS 708.71 / DSM 1257 / FGSC 987) GN=crp-63 PE=3 SV=1	--	K02912	RP-L32e, RPL32			ko03010:Ribosome;
cpa-miR160d	c145777_g1_i1	gi|225435334|ref|XP_002282437.1|	PREDICTED: auxin response factor 18 [Vitis vinifera]<>PREDICTED: auxin response factor 18 [Vitis vinifera]<>PREDICTED: auxin response factor 18 [Vitis vinifera]<>PREDICTED: auxin response factor 18 [Vitis vinifera]<>PREDICTED: auxin response factor 18 [Vitis vinifera]	--	--	sp|Q653H7|ARFR_ORYSJ	Auxin response factor 18 OS=Oryza sativa subsp. japonica GN=ARF18 PE=2 SV=1	GO:0048589	--	--	--	--	--
cpa-miR160d	c145777_g1_i2	gi|595842062|ref|XP_007208339.1|	hypothetical protein PRUPE_ppa002082mg [Prunus persica]<>hypothetical protein PRUPE_ppa002082mg [Prunus persica]	gnl|CDD|228591	KOG0644, KOG0644, KOG0644, Uncharacterized conserved protein, contains WD40 repeat and BROMO domains [General function prediction only].	sp|Q653H7|ARFR_ORYSJ	Auxin response factor 18 OS=Oryza sativa subsp. japonica GN=ARF18 PE=2 SV=1	GO:0006351	--	--	--	--	--
cpa-miR160d	c145777_g1_i3	gi|595842062|ref|XP_007208339.1|	hypothetical protein PRUPE_ppa002082mg [Prunus persica]<>hypothetical protein PRUPE_ppa002082mg [Prunus persica]	gnl|CDD|228591	KOG0644, KOG0644, KOG0644, Uncharacterized conserved protein, contains WD40 repeat and BROMO domains [General function prediction only].	sp|Q653H7|ARFR_ORYSJ	Auxin response factor 18 OS=Oryza sativa subsp. japonica GN=ARF18 PE=2 SV=1	GO:0048589	--	--	--	--	--
cpa-miR160d	c148567_g1_i1	--	--	--	--	--	--	--	--	--	--	--	--
cpa-miR160d	c148644_g1_i1	--	--	gnl|CDD|230742	KOG2803, KOG2803, KOG2803, Choline phosphate cytidylyltransferase/Predicted CDP-ethanolamine synthase [Lipid transport and metabolism].	sp|P16965|STF2_YEAST	ATPase-stabilizing factor 15 kDa protein OS=Saccharomyces cerevisiae (strain ATCC 204508 / S288c) GN=STF2 PE=1 SV=2	--	--	--	--	--	--
cpa-miR160d	c148779_g1_i1	--	--	--	--	sp|P58821|CALY_RAT	Neuron-specific vesicular protein calcyon OS=Rattus norvegicus GN=Caly PE=1 SV=1	--	K15493	CALY			ko04728:Dopaminergic synapse;
cpa-miR160d	c148873_g1_i1	--	--	--	--	--	--	--	--	--	--	--	--
cpa-miR160d	c149063_g1_i1	--	--	--	--	sp|P02656|APOC3_HUMAN	Apolipoprotein C-III OS=Homo sapiens GN=APOC3 PE=1 SV=1	--	K08759	APOC3			ko03320:PPAR signaling pathway;
cpa-miR160d	c149345_g1_i1	--	--	--	--	--	--	--	--	--	--	--	--
cpa-miR160d	c152922_g1_i1	--	--	--	--	sp|P39015|STM1_YEAST	Suppressor protein STM1 OS=Saccharomyces cerevisiae (strain ATCC 204508 / S288c) GN=STM1 PE=1 SV=3	--	--	--	--	--	--
cpa-miR160d	c154759_g1_i1	--	--	--	--	--	--	--	--	--	--	--	--
cpa-miR160d	c155130_g1_i1	--	--	--	--	--	--	--	--	--	--	--	--
cpa-miR160d	c157442_g1_i1	--	--	--	--	--	--	--	K18400	KANSL1
cpa-miR160d	c167730_g1_i1	--	--	--	--	--	--	--	--	--	--	--	--
cpa-miR160d	c177657_g1_i1	--	--	--	--	--	--	--	--	--	--	--	--
cpa-miR160d	c187342_g1_i1	--	--	--	--	--	--	--	--	--	--	--	--
cpa-miR160d	c197277_g1_i1	--	--	--	--	--	--	--	--	--	--	--	--
cpa-miR160d	c199300_g1_i1	--	--	--	--	sp|Q93W93|FBK22_ARATH	F-box/kelch-repeat protein At1g55270 OS=Arabidopsis thaliana GN=At1g55270 PE=2 SV=1	--	--	--	--	--	--
cpa-miR160d	c199389_g1_i1	--	--	--	--	sp|Q9CMD0|Y901_PASMU	Uncharacterized protein PM0901 OS=Pasteurella multocida (strain Pm70) GN=PM0901 PE=4 SV=1	--	--	--	--	--	--
cpa-miR160d	c202318_g1_i1	--	--	--	--	--	--	--	--	--	--	--	--
cpa-miR160d	c202892_g1_i1	--	--	--	--	--	--	--	--	--	--	--	--
cpa-miR160d	c208383_g1_i1	--	--	--	--	--	--	--	--	--	--	--	--
cpa-miR160d	c224394_g1_i1	--	--	--	--	--	--	--	--	--	--	--	--
cpa-miR160d	c236263_g1_i1	--	--	--	--	sp|Q925T8|BRNP1_RAT	BMP/retinoic acid-inducible neural-specific protein 1 OS=Rattus norvegicus GN=Brinp1 PE=2 SV=1	--	--	--	--	--	--
cpa-miR160d	c238994_g1_i1	--	--	--	--	--	--	--	--	--	--	--	--
cpa-miR160d	c245707_g1_i1	--	--	--	--	--	--	--	--	--	--	--	--
cpa-miR160d	c252329_g1_i1	--	--	--	--	--	--	--	--	--	--	--	--
cpa-miR160d	c256698_g1_i1	--	--	--	--	--	--	--	--	--	--	--	--
cpa-miR160d	c285879_g1_i1	--	--	--	--	--	--	--	--	--	--	--	--
cpa-miR160d	c289910_g1_i1	--	--	--	--	--	--	--	--	--	--	--	--
cpa-miR160d	c295791_g1_i1	--	--	--	--	--	--	--	--	--	--	--	--
osa-miR166d-5p	c14370_g2_i1	--	--	--	--	sp|P94424|NFRA2_BACSU	FMN reductase [NAD(P)H] OS=Bacillus subtilis (strain 168) GN=nfrA2 PE=1 SV=1	--	K19286	nfrA2	FMN reductase [NAD(P)H]	EC:1.5.1.39	ko00740:Riboflavin metabolism;
osa-miR166d-5p	c15300_g1_i1	--	--	--	--	--	--	--	--	--	--	--	--
osa-miR166d-5p	c125332_g1_i2	--	--	--	--	--	--	--	--	--	--	--	--
osa-miR166d-5p	c125332_g1_i3	--	--	--	--	--	--	--	--	--	--	--	--
osa-miR166d-5p	c156912_g1_i1	gi|326533420|dbj|BAK05241.1|	predicted protein [Hordeum vulgare subsp. vulgare]	gnl|CDD|228319	KOG0370, KOG0370, KOG0370, Multifunctional pyrimidine synthesis protein CAD (includes carbamoyl-phophate synthetase, aspartate transcarbamylase, and glutamine amidotransferase) [General function prediction only].	sp|P31327|CPSM_HUMAN	Carbamoyl-phosphate synthase [ammonia], mitochondrial OS=Homo sapiens GN=CPS1 PE=1 SV=2	--	--	--	--	--	--
osa-miR166d-5p	c223654_g1_i1	gi|326507178|dbj|BAJ95666.1|	predicted protein [Hordeum vulgare subsp. vulgare]	gnl|CDD|228787	KOG0841, KOG0841, KOG0841, Multifunctional chaperone (14-3-3 family) [Posttranslational modification, protein turnover, chaperones].	sp|Q2F637|1433Z_BOMMO	14-3-3 protein zeta OS=Bombyx mori GN=14-3-3zeta PE=2 SV=2	GO:0019904	--	--	--	--	--
osa-miR166d-5p	c249955_g1_i1	--	--	--	--	--	--	--	--	--	--	--	--
mes-miR2111a	c81563_g1_i1	--	--	--	--	--	--	--	--	--	--	--	--
mes-miR2111a	c259416_g1_i1	--	--	--	--	--	--	--	--	--	--	--	--
stu-miR166a-5p	c14370_g2_i1	--	--	--	--	sp|P94424|NFRA2_BACSU	FMN reductase [NAD(P)H] OS=Bacillus subtilis (strain 168) GN=nfrA2 PE=1 SV=1	--	K19286	nfrA2	FMN reductase [NAD(P)H]	EC:1.5.1.39	ko00740:Riboflavin metabolism;
stu-miR166a-5p	c15300_g1_i1	--	--	--	--	--	--	--	--	--	--	--	--
stu-miR166a-5p	c125332_g1_i2	--	--	--	--	--	--	--	--	--	--	--	--
stu-miR166a-5p	c125332_g1_i3	--	--	--	--	--	--	--	--	--	--	--	--
stu-miR166a-5p	c156912_g1_i1	gi|326533420|dbj|BAK05241.1|	predicted protein [Hordeum vulgare subsp. vulgare]	gnl|CDD|228319	KOG0370, KOG0370, KOG0370, Multifunctional pyrimidine synthesis protein CAD (includes carbamoyl-phophate synthetase, aspartate transcarbamylase, and glutamine amidotransferase) [General function prediction only].	sp|P31327|CPSM_HUMAN	Carbamoyl-phosphate synthase [ammonia], mitochondrial OS=Homo sapiens GN=CPS1 PE=1 SV=2	--	--	--	--	--	--
stu-miR166a-5p	c223654_g1_i1	gi|326507178|dbj|BAJ95666.1|	predicted protein [Hordeum vulgare subsp. vulgare]	gnl|CDD|228787	KOG0841, KOG0841, KOG0841, Multifunctional chaperone (14-3-3 family) [Posttranslational modification, protein turnover, chaperones].	sp|Q2F637|1433Z_BOMMO	14-3-3 protein zeta OS=Bombyx mori GN=14-3-3zeta PE=2 SV=2	GO:0019904	--	--	--	--	--
stu-miR166a-5p	c249955_g1_i1	--	--	--	--	--	--	--	--	--	--	--	--
gma-miR160c	c4162_g1_i1	--	--	--	--	--	--	--	--	--	--	--	--
gma-miR160c	c14615_g1_i1	--	--	gnl|CDD|228804	KOG0858, KOG0858, KOG0858, Predicted membrane protein [Function unknown].	sp|Q8VZU9|DERL1_ARATH	Derlin-1 OS=Arabidopsis thaliana GN=DER1 PE=2 SV=1	--	--	--	--	--	--
gma-miR160c	c25504_g1_i1	--	--	--	--	--	--	--	--	--	--	--	--
gma-miR160c	c31215_g1_i1	--	--	gnl|CDD|229295	KOG1353, KOG1353, KOG1353, F0F1-type ATP synthase, alpha subunit [Energy production and conversion].	sp|P35381|ATPA_DROME	ATP synthase subunit alpha, mitochondrial OS=Drosophila melanogaster GN=blw PE=1 SV=2	--	--	--	--	--	--
gma-miR160c	c36871_g1_i1	--	--	--	--	--	--	--	--	--	--	--	--
gma-miR160c	c40510_g1_i1	--	--	--	--	--	--	--	--	--	--	--	--
gma-miR160c	c66338_g1_i1	gi|5802953|gb|AAD51853.1|AF178989_1	pectin methylesterase [Vitis riparia]	--	--	sp|P17872|PME_ASPTU	Pectinesterase OS=Aspergillus tubingensis GN=pme1 PE=1 SV=1	GO:0016788	--	--	--	--	--
gma-miR160c	c66742_g1_i1	--	--	--	--	--	--	--	--	--	--	--	--
gma-miR160c	c73394_g1_i1	--	--	--	--	--	--	--	--	--	--	--	--
gma-miR160c	c75613_g1_i1	--	--	--	--	--	--	--	--	--	--	--	--
gma-miR160c	c76573_g1_i2	gi|2588661|dbj|BAA23205.1|	phosphoglucose isomerase [Dioscorea quinqueloba]	gnl|CDD|230385	KOG2446, KOG2446, KOG2446, Glucose-6-phosphate isomerase [Carbohydrate transport and metabolism].	sp|P52031|G6PI_DROYA	Glucose-6-phosphate isomerase OS=Drosophila yakuba GN=Pgi PE=3 SV=1	--	K01810	GPI, pgi	glucose-6-phosphate isomerase	EC:5.3.1.9	ko00010:Glycolysis / Gluconeogenesis;ko00030:Pentose phosphate pathway;ko00500:Starch and sucrose metabolism;ko00520:Amino sugar and nucleotide sugar metabolism;ko01200:Carbon metabolism;
gma-miR160c	c81292_g1_i1	--	--	--	--	--	--	--	--	--	--	--	--
gma-miR160c	c94553_g1_i1	gi|326532784|dbj|BAJ89237.1|	predicted protein [Hordeum vulgare subsp. vulgare]	gnl|CDD|227971	KOG0020, KOG0020, KOG0020, Endoplasmic reticulum glucose-regulated protein (GRP94/endoplasmin), HSP90 family [Posttranslational modification, protein turnover, chaperones].	sp|Q95M18|ENPL_BOVIN	Endoplasmin OS=Bos taurus GN=HSP90B1 PE=2 SV=1	GO:0009987	K09487	HSP90B, TRA1			ko04141:Protein processing in endoplasmic reticulum;ko04151:PI3K-Akt signaling pathway;ko04621:NOD-like receptor signaling pathway;ko04626:Plant-pathogen interaction;ko04915:Estrogen signaling pathway;ko04918:Thyroid hormone synthesis;ko05200:Pathways in cancer;ko05215:Prostate cancer;
gma-miR160c	c105668_g1_i2	--	--	--	--	--	--	--	--	--	--	--	--
gma-miR160c	c116513_g2_i1	gi|34559256|gb|AAQ75384.1|	putative opsin [Oryza sativa Indica Group]	--	--	sp|Q9UW81|NOP1_NEUCR	Opsin-1 OS=Neurospora crassa (strain ATCC 24698 / 74-OR23-1A / CBS 708.71 / DSM 1257 / FGSC 987) GN=nop-1 PE=1 SV=1	--	--	--	--	--	--
gma-miR160c	c121934_g1_i1	--	--	--	--	--	--	--	--	--	--	--	--
gma-miR160c	c121934_g1_i2	--	--	--	--	--	--	--	--	--	--	--	--
gma-miR160c	c123683_g2_i1	--	--	--	--	sp|P05348|RBS_MAIZE	Ribulose bisphosphate carboxylase small chain, chloroplastic OS=Zea mays GN=RBCS PE=1 SV=1	--	--	--	--	--	--
gma-miR160c	c128136_g1_i1	--	--	--	--	--	--	--	--	--	--	--	--
gma-miR160c	c133852_g2_i1	gi|30580446|sp|Q96UF2.1|G3P2_MUCCL	RecName: Full=Glyceraldehyde-3-phosphate dehydrogenase 2; Short=GAPDH 2<>glyceraldehyde-3-phosphate dehydrogenase [Mucor racemosus]<>glyceraldehyde-3-phosphate dehydrogenase, cytosolic [Zea mays]	gnl|CDD|228604	KOG0657, KOG0657, KOG0657, Glyceraldehyde 3-phosphate dehydrogenase [Carbohydrate transport and metabolism].	sp|P07486|G3P1_DROME	Glyceraldehyde-3-phosphate dehydrogenase 1 OS=Drosophila melanogaster GN=Gapdh1 PE=2 SV=2	GO:0005737	K00134	GAPDH, gapA	glyceraldehyde 3-phosphate dehydrogenase	EC:1.2.1.12	ko00010:Glycolysis / Gluconeogenesis;ko00710:Carbon fixation in photosynthetic organisms;ko01200:Carbon metabolism;ko01230:Biosynthesis of amino acids;ko04066:HIF-1 signaling pathway;ko05010:Alzheimer's disease;
gma-miR160c	c133852_g2_i3	gi|30580446|sp|Q96UF2.1|G3P2_MUCCL	RecName: Full=Glyceraldehyde-3-phosphate dehydrogenase 2; Short=GAPDH 2<>glyceraldehyde-3-phosphate dehydrogenase [Mucor racemosus]<>glyceraldehyde-3-phosphate dehydrogenase, cytosolic [Zea mays]	gnl|CDD|228604	KOG0657, KOG0657, KOG0657, Glyceraldehyde 3-phosphate dehydrogenase [Carbohydrate transport and metabolism].	sp|P07487|G3P2_DROME	Glyceraldehyde-3-phosphate dehydrogenase 2 OS=Drosophila melanogaster GN=Gapdh2 PE=1 SV=2	GO:0005737	K00134	GAPDH, gapA	glyceraldehyde 3-phosphate dehydrogenase	EC:1.2.1.12	ko00010:Glycolysis / Gluconeogenesis;ko00710:Carbon fixation in photosynthetic organisms;ko01200:Carbon metabolism;ko01230:Biosynthesis of amino acids;ko04066:HIF-1 signaling pathway;ko05010:Alzheimer's disease;
gma-miR160c	c133852_g4_i2	--	--	gnl|CDD|228604	KOG0657, KOG0657, KOG0657, Glyceraldehyde 3-phosphate dehydrogenase [Carbohydrate transport and metabolism].	sp|Q8WZN0|G3P_SORMA	Glyceraldehyde-3-phosphate dehydrogenase OS=Sordaria macrospora GN=GPD PE=3 SV=2	--	--	--	--	--	--
gma-miR160c	c133852_g4_i3	gi|659495389|gb|AID66750.1|	glyceraldehyde-3-phosphate dehydrogenase, partial [Robinia pseudoacacia]	gnl|CDD|228604	KOG0657, KOG0657, KOG0657, Glyceraldehyde 3-phosphate dehydrogenase [Carbohydrate transport and metabolism].	sp|P32637|G3P_PODAS	Glyceraldehyde-3-phosphate dehydrogenase OS=Podospora anserina GN=GPD PE=3 SV=1	--	--	--	--	--	--
gma-miR160c	c136065_g1_i1	gi|133872|sp|P29344.1|RR1_SPIOL	RecName: Full=30S ribosomal protein S1, chloroplastic; AltName: Full=CS1; Flags: Precursor [Spinacia oleracea]<>ribosomal protein S1 [Spinacia oleracea]<>chloroplast ribosomal protein S1 [Spinacia oleracea]<>hypothetical protein SOVF_099990 [Spinacia oleracea]	gnl|CDD|229016	KOG1070, KOG1070, KOG1070, rRNA processing protein Rrp5 [RNA processing and modification].	sp|P29344|RR1_SPIOL	30S ribosomal protein S1, chloroplastic OS=Spinacia oleracea GN=RPS1 PE=1 SV=1	GO:0005840	K02945	RP-S1, rpsA			ko03010:Ribosome;
gma-miR160c	c138288_g1_i1	gi|470103345|ref|XP_004288100.1|	PREDICTED: 2-oxoisovalerate dehydrogenase subunit alpha 2, mitochondrial [Fragaria vesca subsp. vesca]	gnl|CDD|229124	KOG1182, KOG1182, KOG1182, Branched chain alpha-keto acid dehydrogenase complex, alpha subunit [Energy production and conversion].	sp|Q84JL2|ODBA2_ARATH	2-oxoisovalerate dehydrogenase subunit alpha 2, mitochondrial OS=Arabidopsis thaliana GN=At5g09300 PE=1 SV=1	GO:0016624	K00166	BCKDHA, bkdA1	2-oxoisovalerate dehydrogenase E1 component alpha subunit	EC:1.2.4.4	ko00280:Valine, leucine and isoleucine degradation;
gma-miR160c	c145718_g1_i2	--	--	gnl|CDD|228693	KOG0746, KOG0746, KOG0746, 60S ribosomal protein L3 and related proteins [Translation, ribosomal structure and biogenesis].	sp|P59671|RL3_NEUCR	60S ribosomal protein L3 OS=Neurospora crassa (strain ATCC 24698 / 74-OR23-1A / CBS 708.71 / DSM 1257 / FGSC 987) GN=rpl-3 PE=3 SV=1	--	--	--	--	--	--
gma-miR160c	c145777_g1_i1	gi|225435334|ref|XP_002282437.1|	PREDICTED: auxin response factor 18 [Vitis vinifera]<>PREDICTED: auxin response factor 18 [Vitis vinifera]<>PREDICTED: auxin response factor 18 [Vitis vinifera]<>PREDICTED: auxin response factor 18 [Vitis vinifera]<>PREDICTED: auxin response factor 18 [Vitis vinifera]	--	--	sp|Q653H7|ARFR_ORYSJ	Auxin response factor 18 OS=Oryza sativa subsp. japonica GN=ARF18 PE=2 SV=1	GO:0048589	--	--	--	--	--
gma-miR160c	c145777_g1_i2	gi|595842062|ref|XP_007208339.1|	hypothetical protein PRUPE_ppa002082mg [Prunus persica]<>hypothetical protein PRUPE_ppa002082mg [Prunus persica]	gnl|CDD|228591	KOG0644, KOG0644, KOG0644, Uncharacterized conserved protein, contains WD40 repeat and BROMO domains [General function prediction only].	sp|Q653H7|ARFR_ORYSJ	Auxin response factor 18 OS=Oryza sativa subsp. japonica GN=ARF18 PE=2 SV=1	GO:0006351	--	--	--	--	--
gma-miR160c	c145777_g1_i3	gi|595842062|ref|XP_007208339.1|	hypothetical protein PRUPE_ppa002082mg [Prunus persica]<>hypothetical protein PRUPE_ppa002082mg [Prunus persica]	gnl|CDD|228591	KOG0644, KOG0644, KOG0644, Uncharacterized conserved protein, contains WD40 repeat and BROMO domains [General function prediction only].	sp|Q653H7|ARFR_ORYSJ	Auxin response factor 18 OS=Oryza sativa subsp. japonica GN=ARF18 PE=2 SV=1	GO:0048589	--	--	--	--	--
gma-miR160c	c145870_g1_i1	gi|595820205|ref|XP_007204626.1|	hypothetical protein PRUPE_ppa002189mg [Prunus persica]<>hypothetical protein PRUPE_ppa002189mg [Prunus persica]	gnl|CDD|229536	KOG1595, KOG1595, KOG1595, CCCH-type Zn-finger protein [General function prediction only].	sp|P93755|C3H30_ARATH	Zinc finger CCCH domain-containing protein 30 OS=Arabidopsis thaliana GN=At2g41900 PE=1 SV=2	GO:0008270	--	--	--	--	--
gma-miR160c	c145870_g1_i2	gi|595820205|ref|XP_007204626.1|	hypothetical protein PRUPE_ppa002189mg [Prunus persica]<>hypothetical protein PRUPE_ppa002189mg [Prunus persica]	gnl|CDD|229536	KOG1595, KOG1595, KOG1595, CCCH-type Zn-finger protein [General function prediction only].	sp|P93755|C3H30_ARATH	Zinc finger CCCH domain-containing protein 30 OS=Arabidopsis thaliana GN=At2g41900 PE=1 SV=2	GO:0008270	--	--	--	--	--
gma-miR160c	c148567_g1_i1	--	--	--	--	--	--	--	--	--	--	--	--
gma-miR160c	c148779_g1_i1	--	--	--	--	sp|P58821|CALY_RAT	Neuron-specific vesicular protein calcyon OS=Rattus norvegicus GN=Caly PE=1 SV=1	--	K15493	CALY			ko04728:Dopaminergic synapse;
gma-miR160c	c148873_g1_i1	--	--	--	--	--	--	--	--	--	--	--	--
gma-miR160c	c149063_g1_i1	--	--	--	--	sp|P02656|APOC3_HUMAN	Apolipoprotein C-III OS=Homo sapiens GN=APOC3 PE=1 SV=1	--	K08759	APOC3			ko03320:PPAR signaling pathway;
gma-miR160c	c152922_g1_i1	--	--	--	--	sp|P39015|STM1_YEAST	Suppressor protein STM1 OS=Saccharomyces cerevisiae (strain ATCC 204508 / S288c) GN=STM1 PE=1 SV=3	--	--	--	--	--	--
gma-miR160c	c154759_g1_i1	--	--	--	--	--	--	--	--	--	--	--	--
gma-miR160c	c155130_g1_i1	--	--	--	--	--	--	--	--	--	--	--	--
gma-miR160c	c155548_g1_i1	--	--	gnl|CDD|227991	KOG0040, KOG0040, KOG0040, Ca2+-binding actin-bundling protein (spectrin), alpha chain (EF-Hand protein superfamily) [Cytoskeleton].	sp|P07751|SPTN1_CHICK	Spectrin alpha chain, non-erythrocytic 1 OS=Gallus gallus GN=SPTAN1 PE=1 SV=3	--	K06114	SPTA
gma-miR160c	c157442_g1_i1	--	--	--	--	--	--	--	K18400	KANSL1
gma-miR160c	c159163_g1_i1	--	--	--	--	--	--	--	--	--	--	--	--
gma-miR160c	c167730_g1_i1	--	--	--	--	--	--	--	--	--	--	--	--
gma-miR160c	c176700_g1_i1	--	--	gnl|CDD|228673	KOG0726, KOG0726, KOG0726, 26S proteasome regulatory complex, ATPase RPT2 [Posttranslational modification, protein turnover, chaperones].	sp|Q55BV5|PRS4_DICDI	26S protease regulatory subunit 4 homolog OS=Dictyostelium discoideum GN=psmC1 PE=1 SV=1	--	--	--	--	--	--
gma-miR160c	c177657_g1_i1	--	--	--	--	--	--	--	--	--	--	--	--
gma-miR160c	c183356_g1_i1	--	--	--	--	--	--	--	--	--	--	--	--
gma-miR160c	c187342_g1_i1	--	--	--	--	--	--	--	--	--	--	--	--
gma-miR160c	c191078_g1_i1	--	--	--	--	sp|Q7XLC6|HAK11_ORYSJ	Probable potassium transporter 11 OS=Oryza sativa subsp. japonica GN=HAK11 PE=2 SV=3	--	--	--	--	--	--
gma-miR160c	c192030_g1_i1	--	--	--	--	--	--	--	--	--	--	--	--
gma-miR160c	c197159_g1_i1	--	--	--	--	--	--	--	--	--	--	--	--
gma-miR160c	c199300_g1_i1	--	--	--	--	sp|Q93W93|FBK22_ARATH	F-box/kelch-repeat protein At1g55270 OS=Arabidopsis thaliana GN=At1g55270 PE=2 SV=1	--	--	--	--	--	--
gma-miR160c	c199389_g1_i1	--	--	--	--	sp|Q9CMD0|Y901_PASMU	Uncharacterized protein PM0901 OS=Pasteurella multocida (strain Pm70) GN=PM0901 PE=4 SV=1	--	--	--	--	--	--
gma-miR160c	c202318_g1_i1	--	--	--	--	--	--	--	--	--	--	--	--
gma-miR160c	c202892_g1_i1	--	--	--	--	--	--	--	--	--	--	--	--
gma-miR160c	c208383_g1_i1	--	--	--	--	--	--	--	--	--	--	--	--
gma-miR160c	c212051_g1_i1	--	--	--	--	sp|Q7Z9M7|GUN7_HYPJQ	Endoglucanase-7 OS=Hypocrea jecorina (strain QM6a) GN=cel61b PE=1 SV=3	--	--	--	--	--	--
gma-miR160c	c221750_g1_i1	--	--	--	--	--	--	--	--	--	--	--	--
gma-miR160c	c224394_g1_i1	--	--	--	--	--	--	--	--	--	--	--	--
gma-miR160c	c225386_g1_i1	--	--	gnl|CDD|231719	KOG3787, KOG3787, KOG3787, Glutamate/aspartate and neutral amino acid transporters [Amino acid transport and metabolism].	sp|P51907|EAA3_RAT	Excitatory amino acid transporter 3 OS=Rattus norvegicus GN=Slc1a1 PE=1 SV=1	--	--	--	--	--	--
gma-miR160c	c236263_g1_i1	--	--	--	--	sp|Q925T8|BRNP1_RAT	BMP/retinoic acid-inducible neural-specific protein 1 OS=Rattus norvegicus GN=Brinp1 PE=2 SV=1	--	--	--	--	--	--
gma-miR160c	c238994_g1_i1	--	--	--	--	--	--	--	--	--	--	--	--
gma-miR160c	c252329_g1_i1	--	--	--	--	--	--	--	--	--	--	--	--
gma-miR160c	c253829_g1_i1	--	--	--	--	--	--	--	--	--	--	--	--
gma-miR160c	c256698_g1_i1	--	--	--	--	--	--	--	--	--	--	--	--
gma-miR160c	c257320_g1_i1	--	--	gnl|CDD|232006	KOG4075, KOG4075, KOG4075, Cytochrome c oxidase, subunit IV/COX5b [Energy production and conversion].	sp|P13073|COX41_HUMAN	Cytochrome c oxidase subunit 4 isoform 1, mitochondrial OS=Homo sapiens GN=COX4I1 PE=1 SV=1	--	K02263	COX4			ko00190:Oxidative phosphorylation;ko04260:Cardiac muscle contraction;ko04932:Non-alcoholic fatty liver disease (NAFLD);ko05010:Alzheimer's disease;ko05012:Parkinson's disease;ko05016:Huntington's disease;
gma-miR160c	c278528_g1_i1	--	--	--	--	sp|Q96VH4|HBN1_YEAST	Putative nitroreductase HBN1 OS=Saccharomyces cerevisiae (strain ATCC 204508 / S288c) GN=HBN1 PE=1 SV=1	--	K07078	K07078
gma-miR160c	c285471_g1_i1	--	--	--	--	--	--	--	--	--	--	--	--
gma-miR160c	c285879_g1_i1	--	--	--	--	--	--	--	--	--	--	--	--
gma-miR160c	c295791_g1_i1	--	--	--	--	--	--	--	--	--	--	--	--
far-miR156b	c75324_g1_i2	gi|694332281|ref|XP_009356783.1|	PREDICTED: squamosa promoter-binding protein 1-like [Pyrus x bretschneideri]	--	--	sp|Q38741|SBP1_ANTMA	Squamosa promoter-binding protein 1 OS=Antirrhinum majus GN=SBP1 PE=2 SV=1	--	--	--	--	--	--
far-miR156b	c121798_g1_i2	gi|743942418|ref|XP_011015707.1|	PREDICTED: uncharacterized protein LOC105119281 [Populus euphratica]	--	--	--	--	--	--	--	--	--	--
far-miR156b	c122882_g2_i1	gi|659127620|ref|XP_008463797.1|	PREDICTED: squamosa promoter-binding protein 1-like [Cucumis melo]	--	--	sp|Q38741|SBP1_ANTMA	Squamosa promoter-binding protein 1 OS=Antirrhinum majus GN=SBP1 PE=2 SV=1	--	--	--	--	--	--
far-miR156b	c128316_g1_i2	gi|595846840|ref|XP_007209206.1|	hypothetical protein PRUPE_ppa006611mg [Prunus persica]<>hypothetical protein PRUPE_ppa006611mg [Prunus persica]	--	--	sp|P0DI11|SP13B_ARATH	Squamosa promoter-binding-like protein 13B OS=Arabidopsis thaliana GN=SPL13B PE=3 SV=1	--	--	--	--	--	--
far-miR156b	c128316_g1_i3	gi|645268369|ref|XP_008239496.1|	PREDICTED: squamosa promoter-binding-like protein 13A [Prunus mume]	--	--	sp|P0DI11|SP13B_ARATH	Squamosa promoter-binding-like protein 13B OS=Arabidopsis thaliana GN=SPL13B PE=3 SV=1	--	--	--	--	--	--
far-miR156b	c129545_g1_i1	gi|657978819|ref|XP_008381353.1|	PREDICTED: uncharacterized oxidoreductase At4g09670 isoform X1 [Malus domestica]	gnl|CDD|230680	KOG2741, KOG2741, KOG2741, Dimeric dihydrodiol dehydrogenase [Carbohydrate transport and metabolism, Secondary metabolites biosynthesis, transport and catabolism].	sp|Q9SZ83|Y4967_ARATH	Uncharacterized oxidoreductase At4g09670 OS=Arabidopsis thaliana GN=At4g09670 PE=1 SV=1	--	--	--	--	--	--
far-miR156b	c129912_g1_i1	gi|703159986|ref|XP_010112387.1|	Squamosa promoter-binding-like protein 16 [Morus notabilis]<>Squamosa promoter-binding-like protein 16 [Morus notabilis]	--	--	sp|P0DI11|SP13B_ARATH	Squamosa promoter-binding-like protein 13B OS=Arabidopsis thaliana GN=SPL13B PE=3 SV=1	--	--	--	--	--	--
far-miR156b	c129912_g1_i2	gi|703159986|ref|XP_010112387.1|	Squamosa promoter-binding-like protein 16 [Morus notabilis]<>Squamosa promoter-binding-like protein 16 [Morus notabilis]	--	--	sp|P0DI11|SP13B_ARATH	Squamosa promoter-binding-like protein 13B OS=Arabidopsis thaliana GN=SPL13B PE=3 SV=1	--	--	--	--	--	--
far-miR156b	c131726_g1_i3	gi|703159986|ref|XP_010112387.1|	Squamosa promoter-binding-like protein 16 [Morus notabilis]<>Squamosa promoter-binding-like protein 16 [Morus notabilis]	--	--	sp|P0DI11|SP13B_ARATH	Squamosa promoter-binding-like protein 13B OS=Arabidopsis thaliana GN=SPL13B PE=3 SV=1	--	--	--	--	--	--
far-miR156b	c136017_g2_i1	gi|802733191|ref|XP_012086562.1|	PREDICTED: uncharacterized protein LOC105645554 isoform X1 [Jatropha curcas]	--	--	sp|B5X570|NAC14_ARATH	NAC domain-containing protein 14 OS=Arabidopsis thaliana GN=NAC014 PE=2 SV=1	--	--	--	--	--	--
far-miR156b	c136307_g1_i1	gi|703081142|ref|XP_010091609.1|	Squamosa promoter-binding-like protein 6 [Morus notabilis]<>Squamosa promoter-binding-like protein 6 [Morus notabilis]	--	--	sp|Q94JW8|SPL6_ARATH	Squamosa promoter-binding-like protein 6 OS=Arabidopsis thaliana GN=SPL6 PE=2 SV=2	--	--	--	--	--	--
far-miR156b	c136307_g3_i1	gi|703081142|ref|XP_010091609.1|	Squamosa promoter-binding-like protein 6 [Morus notabilis]<>Squamosa promoter-binding-like protein 6 [Morus notabilis]	--	--	sp|Q94JW8|SPL6_ARATH	Squamosa promoter-binding-like protein 6 OS=Arabidopsis thaliana GN=SPL6 PE=2 SV=2	--	--	--	--	--	--
far-miR156b	c136307_g3_i2	gi|703081142|ref|XP_010091609.1|	Squamosa promoter-binding-like protein 6 [Morus notabilis]<>Squamosa promoter-binding-like protein 6 [Morus notabilis]	--	--	sp|Q94JW8|SPL6_ARATH	Squamosa promoter-binding-like protein 6 OS=Arabidopsis thaliana GN=SPL6 PE=2 SV=2	--	--	--	--	--	--
far-miR156b	c144224_g1_i1	gi|511513550|gb|AGN74918.1|	1-aminocyclopropane-1-carboxylate oxidase [Morus alba]	gnl|CDD|228093	KOG0143, KOG0143, KOG0143, Iron/ascorbate family oxidoreductases [Secondary metabolites biosynthesis, transport and catabolism, General function prediction only].	sp|Q08507|ACCO3_PETHY	1-aminocyclopropane-1-carboxylate oxidase 3 OS=Petunia hybrida GN=ACO3 PE=3 SV=1	GO:0046872	--	--	--	--	--
far-miR156b	c147706_g2_i1	gi|645275448|ref|XP_008242819.1|	PREDICTED: CCR4-NOT transcription complex subunit 10 [Prunus mume]	gnl|CDD|230410	KOG2471, KOG2471, KOG2471, TPR repeat-containing protein [General function prediction only].	sp|A4IFB6|CNO10_BOVIN	CCR4-NOT transcription complex subunit 10 OS=Bos taurus GN=CNOT10 PE=2 SV=1	--	K12607	CNOT10			ko03018:RNA degradation;
far-miR156b	c173826_g1_i1	--	--	--	--	--	--	--	--	--	--	--	--
far-miR156b	c232322_g1_i1	--	--	--	--	--	--	--	--	--	--	--	--
mtr-miR166g-5p	c14370_g2_i1	--	--	--	--	sp|P94424|NFRA2_BACSU	FMN reductase [NAD(P)H] OS=Bacillus subtilis (strain 168) GN=nfrA2 PE=1 SV=1	--	K19286	nfrA2	FMN reductase [NAD(P)H]	EC:1.5.1.39	ko00740:Riboflavin metabolism;
mtr-miR166g-5p	c15300_g1_i1	--	--	--	--	--	--	--	--	--	--	--	--
mtr-miR166g-5p	c125332_g1_i2	--	--	--	--	--	--	--	--	--	--	--	--
mtr-miR166g-5p	c125332_g1_i3	--	--	--	--	--	--	--	--	--	--	--	--
mtr-miR166g-5p	c156912_g1_i1	gi|326533420|dbj|BAK05241.1|	predicted protein [Hordeum vulgare subsp. vulgare]	gnl|CDD|228319	KOG0370, KOG0370, KOG0370, Multifunctional pyrimidine synthesis protein CAD (includes carbamoyl-phophate synthetase, aspartate transcarbamylase, and glutamine amidotransferase) [General function prediction only].	sp|P31327|CPSM_HUMAN	Carbamoyl-phosphate synthase [ammonia], mitochondrial OS=Homo sapiens GN=CPS1 PE=1 SV=2	--	--	--	--	--	--
mtr-miR166g-5p	c223654_g1_i1	gi|326507178|dbj|BAJ95666.1|	predicted protein [Hordeum vulgare subsp. vulgare]	gnl|CDD|228787	KOG0841, KOG0841, KOG0841, Multifunctional chaperone (14-3-3 family) [Posttranslational modification, protein turnover, chaperones].	sp|Q2F637|1433Z_BOMMO	14-3-3 protein zeta OS=Bombyx mori GN=14-3-3zeta PE=2 SV=2	GO:0019904	--	--	--	--	--
mtr-miR166g-5p	c249955_g1_i1	--	--	--	--	--	--	--	--	--	--	--	--
gma-miR171t	c141575_g1_i1	--	--	--	--	--	--	--	--	--	--	--	--
gma-miR171t	c141943_g1_i1	gi|645266308|ref|XP_008238556.1|	PREDICTED: scarecrow-like protein 27 [Prunus mume]	--	--	sp|O81316|SCL6_ARATH	Scarecrow-like protein 6 OS=Arabidopsis thaliana GN=SCL6 PE=1 SV=1	--	--	--	--	--	--
gma-miR171t	c143166_g1_i1	gi|470142520|ref|XP_004306953.1|	PREDICTED: scarecrow-like protein 6 [Fragaria vesca subsp. vesca]	--	--	sp|O81316|SCL6_ARATH	Scarecrow-like protein 6 OS=Arabidopsis thaliana GN=SCL6 PE=1 SV=1	--	--	--	--	--	--
gma-miR171t	c143166_g1_i2	gi|590723269|ref|XP_007052139.1|	GRAS family transcription factor [Theobroma cacao]<>GRAS family transcription factor [Theobroma cacao]	--	--	sp|O81316|SCL6_ARATH	Scarecrow-like protein 6 OS=Arabidopsis thaliana GN=SCL6 PE=1 SV=1	--	--	--	--	--	--
gma-miR171t	c143166_g1_i3	gi|596045937|ref|XP_007220242.1|	hypothetical protein PRUPE_ppa001781mg [Prunus persica]<>hypothetical protein PRUPE_ppa001781mg [Prunus persica]	--	--	sp|O81316|SCL6_ARATH	Scarecrow-like protein 6 OS=Arabidopsis thaliana GN=SCL6 PE=1 SV=1	--	--	--	--	--	--
gma-miR171t	c143166_g1_i4	gi|658012735|ref|XP_008341645.1|	PREDICTED: scarecrow-like protein 22 [Malus domestica]	--	--	sp|O81316|SCL6_ARATH	Scarecrow-like protein 6 OS=Arabidopsis thaliana GN=SCL6 PE=1 SV=1	--	--	--	--	--	--
gma-miR171t	c143166_g1_i5	gi|658012735|ref|XP_008341645.1|	PREDICTED: scarecrow-like protein 22 [Malus domestica]	--	--	sp|O81316|SCL6_ARATH	Scarecrow-like protein 6 OS=Arabidopsis thaliana GN=SCL6 PE=1 SV=1	--	--	--	--	--	--
gma-miR171t	c143166_g1_i6	gi|658012735|ref|XP_008341645.1|	PREDICTED: scarecrow-like protein 22 [Malus domestica]	--	--	sp|O81316|SCL6_ARATH	Scarecrow-like protein 6 OS=Arabidopsis thaliana GN=SCL6 PE=1 SV=1	--	--	--	--	--	--
gma-miR171t	c143166_g1_i7	gi|596045937|ref|XP_007220242.1|	hypothetical protein PRUPE_ppa001781mg [Prunus persica]<>hypothetical protein PRUPE_ppa001781mg [Prunus persica]	--	--	sp|O81316|SCL6_ARATH	Scarecrow-like protein 6 OS=Arabidopsis thaliana GN=SCL6 PE=1 SV=1	--	--	--	--	--	--
gma-miR171t	c143166_g1_i8	gi|658012735|ref|XP_008341645.1|	PREDICTED: scarecrow-like protein 22 [Malus domestica]	--	--	sp|O81316|SCL6_ARATH	Scarecrow-like protein 6 OS=Arabidopsis thaliana GN=SCL6 PE=1 SV=1	--	--	--	--	--	--
gma-miR171t	c148010_g2_i1	--	--	--	--	--	--	--	--	--	--	--	--
gma-miR164d	c9537_g1_i1	--	--	gnl|CDD|227974	KOG0023, KOG0023, KOG0023, Alcohol dehydrogenase, class V [Secondary metabolites biosynthesis, transport and catabolism].	--	--	--	--	--	--	--	--
gma-miR164d	c16538_g1_i1	--	--	--	--	--	--	--	--	--	--	--	--
gma-miR164d	c22663_g1_i1	gi|148250189|gb|ABQ53546.1|	SecY protein [Arachis diogoi]	gnl|CDD|229315	KOG1373, KOG1373, KOG1373, Transport protein Sec61, alpha subunit [Intracellular trafficking, secretion, and vesicular transport, Posttranslational modification, protein turnover, chaperones].	sp|Q870W0|SC61A_NEUCR	Protein transport protein SEC61 subunit alpha OS=Neurospora crassa (strain ATCC 24698 / 74-OR23-1A / CBS 708.71 / DSM 1257 / FGSC 987) GN=sec-61 PE=3 SV=1	GO:0015031	K03076	secY			ko03060:Protein export;ko03070:Bacterial secretion system;
gma-miR164d	c27772_g1_i1	--	--	--	--	--	--	--	--	--	--	--	--
gma-miR164d	c30894_g1_i1	--	--	--	--	--	--	--	--	--	--	--	--
gma-miR164d	c40315_g1_i1	--	--	gnl|CDD|229583	KOG1642, KOG1642, KOG1642, Ribonuclease, T2 family [RNA processing and modification].	sp|Q5AK94|RNY1A_CANAL	Ribonuclease T2-like 1-A OS=Candida albicans (strain SC5314 / ATCC MYA-2876) GN=RNY1-A PE=3 SV=1	--	K01166	E3.1.27.1	ribonuclease T2	EC:3.1.27.1
gma-miR164d	c69984_g1_i1	--	--	--	--	--	--	--	--	--	--	--	--
gma-miR164d	c76742_g2_i1	--	--	--	--	sp|A2WK50|IBBR_ORYSI	Bowman-Birk type bran trypsin inhibitor OS=Oryza sativa subsp. indica GN=RBBI3.3 PE=2 SV=2	--	--	--	--	--	--
gma-miR164d	c82253_g1_i1	gi|217071036|gb|ACJ83878.1|	unknown [Medicago truncatula]	gnl|CDD|229693	KOG1754, KOG1754, KOG1754, 40S ribosomal protein S15/S22 [Translation, ribosomal structure and biogenesis].	sp|Q6XIM8|RS15A_DROYA	40S ribosomal protein S15a OS=Drosophila yakuba GN=RpS15Aa PE=2 SV=3	--	K02957	RP-S15Ae, RPS15A			ko03010:Ribosome;
gma-miR164d	c83867_g1_i2	--	--	--	--	--	--	--	--	--	--	--	--
gma-miR164d	c88882_g1_i1	gi|590670665|ref|XP_007038119.1|	Auxin response factor-like protein isoform 2 [Theobroma cacao]<>Auxin response factor-like protein isoform 2 [Theobroma cacao]	--	--	sp|Q94JM3|ARFB_ARATH	Auxin response factor 2 OS=Arabidopsis thaliana GN=ARF2 PE=1 SV=2	GO:0010047	--	--	--	--	--
gma-miR164d	c93424_g1_i1	--	--	--	--	--	--	--	--	--	--	--	--
gma-miR164d	c95597_g1_i1	--	--	--	--	--	--	--	--	--	--	--	--
gma-miR164d	c101584_g1_i1	gi|356512485|ref|XP_003524949.1|	PREDICTED: serine/threonine-protein phosphatase PP2A catalytic subunit-like [Glycine max]<>PREDICTED: serine/threonine-protein phosphatase PP2A catalytic subunit [Glycine max]<>Serine/threonine-protein phosphatase PP2A catalytic subunit [Glycine soja]	gnl|CDD|228320	KOG0371, KOG0371, KOG0371, Serine/threonine protein phosphatase 2A, catalytic subunit [Signal transduction mechanisms].	sp|Q9XGH7|PP2A_TOBAC	Serine/threonine-protein phosphatase PP2A catalytic subunit OS=Nicotiana tabacum PE=2 SV=1	GO:0004721	K04382	PPP2C	serine/threonine-protein phosphatase 2A catalytic subunit	EC:3.1.3.16	ko03015:mRNA surveillance pathway;ko04071:Sphingolipid signaling pathway;ko04111:Cell cycle - yeast;ko04113:Meiosis - yeast;ko04114:Oocyte meiosis;ko04151:PI3K-Akt signaling pathway;ko04152:AMPK signaling pathway;ko04261:Adrenergic signaling in cardiomyocytes;ko04350:TGF-beta signaling pathway;ko04390:Hippo signaling pathway;ko04391:Hippo signaling pathway - fly;ko04530:Tight junction;ko04728:Dop…
gma-miR164d	c110932_g2_i1	--	--	--	--	--	--	--	--	--	--	--	--
gma-miR164d	c115265_g1_i1	--	--	--	--	--	--	--	--	--	--	--	--
gma-miR164d	c120340_g1_i1	--	--	--	--	--	--	--	--	--	--	--	--
gma-miR164d	c123384_g1_i1	gi|823164343|ref|XP_012482121.1|	PREDICTED: UDP-glucuronic acid decarboxylase 2-like [Gossypium raimondii]	gnl|CDD|229370	KOG1429, KOG1429, KOG1429, dTDP-glucose 4-6-dehydratase/UDP-glucuronic acid decarboxylase [Carbohydrate transport and metabolism, Cell wall/membrane/envelope biogenesis].	sp|Q9LZI2|UXS2_ARATH	UDP-glucuronic acid decarboxylase 2 OS=Arabidopsis thaliana GN=UXS2 PE=1 SV=1	--	--	--	--	--	--
gma-miR164d	c127279_g1_i1	gi|694354788|ref|XP_009358543.1|	PREDICTED: heparanase-like protein 3 [Pyrus x bretschneideri]	--	--	sp|Q9FZP1|HPSE3_ARATH	Heparanase-like protein 3 OS=Arabidopsis thaliana GN=At5g34940 PE=2 SV=2	--	--	--	--	--	--
gma-miR164d	c128581_g1_i1	--	--	--	--	--	--	--	--	--	--	--	--
gma-miR164d	c130132_g1_i1	gi|224078874|ref|XP_002305661.1|	VPS28 protein 2 [Populus trichocarpa]<>PREDICTED: vacuolar protein sorting-associated protein 28 homolog 1 [Populus euphratica]<>PREDICTED: vacuolar protein sorting-associated protein 28 homolog 1 [Populus euphratica]<>unknown [Populus trichocarpa]<>VPS28 protein 2 [Populus trichocarpa]	gnl|CDD|231222	KOG3284, KOG3284, KOG3284, Vacuolar sorting protein VPS28 [Intracellular trafficking, secretion, and vesicular transport].	sp|Q9S9T7|VP282_ARATH	Vacuolar protein sorting-associated protein 28 homolog 2 OS=Arabidopsis thaliana GN=VPS28-2 PE=1 SV=2	--	K12184	VPS28			ko04144:Endocytosis;
gma-miR164d	c130132_g1_i2	gi|224078874|ref|XP_002305661.1|	VPS28 protein 2 [Populus trichocarpa]<>PREDICTED: vacuolar protein sorting-associated protein 28 homolog 1 [Populus euphratica]<>PREDICTED: vacuolar protein sorting-associated protein 28 homolog 1 [Populus euphratica]<>unknown [Populus trichocarpa]<>VPS28 protein 2 [Populus trichocarpa]	gnl|CDD|231222	KOG3284, KOG3284, KOG3284, Vacuolar sorting protein VPS28 [Intracellular trafficking, secretion, and vesicular transport].	sp|Q9S9T7|VP282_ARATH	Vacuolar protein sorting-associated protein 28 homolog 2 OS=Arabidopsis thaliana GN=VPS28-2 PE=1 SV=2	--	K12184	VPS28			ko04144:Endocytosis;
gma-miR164d	c130132_g1_i5	gi|567913831|ref|XP_006449229.1|	hypothetical protein CICLE_v10016702mg [Citrus clementina]<>hypothetical protein CICLE_v10016702mg [Citrus clementina]<>hypothetical protein CICLE_v10016702mg [Citrus clementina]<>PREDICTED: vacuolar protein sorting-associated protein 28 homolog 2-like [Citrus sinensis]<>hypothetical protein CICLE_v10016702mg [Citrus clementina]<>hypothetical protein CICLE_v10016702mg [Citrus clementina]<>hypothe…	gnl|CDD|231222	KOG3284, KOG3284, KOG3284, Vacuolar sorting protein VPS28 [Intracellular trafficking, secretion, and vesicular transport].	sp|Q9S9T7|VP282_ARATH	Vacuolar protein sorting-associated protein 28 homolog 2 OS=Arabidopsis thaliana GN=VPS28-2 PE=1 SV=2	--	K12184	VPS28			ko04144:Endocytosis;
gma-miR164d	c131249_g1_i1	gi|703069370|ref|XP_010088485.1|	RNA-binding protein 40 [Morus notabilis]<>RNA-binding protein 40 [Morus notabilis]	gnl|CDD|232135	KOG4206, KOG4206, KOG4206, Spliceosomal protein snRNP-U1A/U2B [RNA processing and modification].	sp|Q8RWV8|U1165_ARATH	U11/U12 small nuclear ribonucleoprotein 65 kDa protein OS=Arabidopsis thaliana GN=SNRNP65 PE=1 SV=1	--	K13157	RNPC3
gma-miR164d	c134275_g2_i1	--	--	gnl|CDD|230962	KOG3024, KOG3024, KOG3024, Uncharacterized conserved protein [Function unknown].	--	--	--	--	--	--	--	--
gma-miR164d	c134275_g2_i2	gi|703145119|ref|XP_010108451.1|	hypothetical protein L484_014122 [Morus notabilis]<>hypothetical protein L484_014122 [Morus notabilis]	gnl|CDD|230962	KOG3024, KOG3024, KOG3024, Uncharacterized conserved protein [Function unknown].	--	--	--	--	--	--	--	--
gma-miR164d	c134275_g2_i3	gi|720003585|ref|XP_010257039.1|	PREDICTED: Golgi to ER traffic protein 4 homolog [Nelumbo nucifera]	gnl|CDD|230962	KOG3024, KOG3024, KOG3024, Uncharacterized conserved protein [Function unknown].	--	--	--	--	--	--	--	--
gma-miR164d	c134275_g2_i7	gi|703145119|ref|XP_010108451.1|	hypothetical protein L484_014122 [Morus notabilis]<>hypothetical protein L484_014122 [Morus notabilis]	gnl|CDD|230962	KOG3024, KOG3024, KOG3024, Uncharacterized conserved protein [Function unknown].	--	--	--	--	--	--	--	--
gma-miR164d	c134275_g2_i8	gi|356576185|ref|XP_003556214.1|	PREDICTED: Golgi to ER traffic protein 4 homolog isoform X1 [Glycine max]	gnl|CDD|230962	KOG3024, KOG3024, KOG3024, Uncharacterized conserved protein [Function unknown].	--	--	--	--	--	--	--	--
gma-miR164d	c134275_g2_i9	gi|356576185|ref|XP_003556214.1|	PREDICTED: Golgi to ER traffic protein 4 homolog isoform X1 [Glycine max]	gnl|CDD|230962	KOG3024, KOG3024, KOG3024, Uncharacterized conserved protein [Function unknown].	--	--	--	--	--	--	--	--
gma-miR164d	c134700_g1_i1	gi|658007175|ref|XP_008338766.1|	PREDICTED: callose synthase 5-like [Malus domestica]	gnl|CDD|228862	KOG0916, KOG0916, KOG0916, 1,3-beta-glucan synthase/callose synthase catalytic subunit [Cell wall/membrane/envelope biogenesis].	sp|Q3B724|CALS5_ARATH	Callose synthase 5 OS=Arabidopsis thaliana GN=CALS5 PE=1 SV=1	--	K11000	CALS	callose synthase
gma-miR164d	c137892_g1_i1	gi|595846186|ref|XP_007209086.1|	hypothetical protein PRUPE_ppa003658mg [Prunus persica]<>hypothetical protein PRUPE_ppa003658mg [Prunus persica]	gnl|CDD|229119	KOG1176, KOG1176, KOG1176, Acyl-CoA synthetase [Lipid transport and metabolism].	sp|Q84P23|4CLL9_ARATH	4-coumarate--CoA ligase-like 9 OS=Arabidopsis thaliana GN=4CLL9 PE=1 SV=2	--	--	--	--	--	--
gma-miR164d	c137988_g2_i1	--	--	--	--	--	--	--	--	--	--	--	--
gma-miR164d	c139059_g1_i1	gi|590697279|ref|XP_007045395.1|	Peptide transporter 2 isoform 1 [Theobroma cacao]<>Peptide transporter 2 isoform 1 [Theobroma cacao]	gnl|CDD|229179	KOG1237, KOG1237, KOG1237, H+/oligopeptide symporter [Amino acid transport and metabolism].	sp|P46032|PTR2_ARATH	Protein NRT1/ PTR FAMILY 8.3 OS=Arabidopsis thaliana GN=NPF8.3 PE=1 SV=1	--	--	--	--	--	--
gma-miR164d	c145036_g1_i1	gi|645227021|ref|XP_008220314.1|	PREDICTED: QWRF motif-containing protein 2 [Prunus mume]	--	--	sp|Q94AI1|QWRF2_ARATH	QWRF motif-containing protein 2 OS=Arabidopsis thaliana GN=QWRF2 PE=2 SV=1	--	--	--	--	--	--
gma-miR164d	c145443_g1_i1	gi|470134489|ref|XP_004303082.1|	PREDICTED: zinc finger CCCH domain-containing protein 53 isoform X2 [Fragaria vesca subsp. vesca]	--	--	sp|Q10M00|C3H22_ORYSJ	Zinc finger CCCH domain-containing protein 22 OS=Oryza sativa subsp. japonica GN=Os03g0328900 PE=2 SV=2	--	--	--	--	--	--
gma-miR164d	c145443_g1_i2	gi|470134489|ref|XP_004303082.1|	PREDICTED: zinc finger CCCH domain-containing protein 53 isoform X2 [Fragaria vesca subsp. vesca]	--	--	sp|Q10M00|C3H22_ORYSJ	Zinc finger CCCH domain-containing protein 22 OS=Oryza sativa subsp. japonica GN=Os03g0328900 PE=2 SV=2	--	--	--	--	--	--
gma-miR164d	c145443_g1_i3	gi|470134489|ref|XP_004303082.1|	PREDICTED: zinc finger CCCH domain-containing protein 53 isoform X2 [Fragaria vesca subsp. vesca]	--	--	sp|Q10M00|C3H22_ORYSJ	Zinc finger CCCH domain-containing protein 22 OS=Oryza sativa subsp. japonica GN=Os03g0328900 PE=2 SV=2	--	--	--	--	--	--
gma-miR164d	c145443_g1_i4	gi|470134489|ref|XP_004303082.1|	PREDICTED: zinc finger CCCH domain-containing protein 53 isoform X2 [Fragaria vesca subsp. vesca]	--	--	sp|Q10M00|C3H22_ORYSJ	Zinc finger CCCH domain-containing protein 22 OS=Oryza sativa subsp. japonica GN=Os03g0328900 PE=2 SV=2	--	--	--	--	--	--
gma-miR164d	c145443_g1_i5	gi|470134489|ref|XP_004303082.1|	PREDICTED: zinc finger CCCH domain-containing protein 53 isoform X2 [Fragaria vesca subsp. vesca]	--	--	sp|Q10M00|C3H22_ORYSJ	Zinc finger CCCH domain-containing protein 22 OS=Oryza sativa subsp. japonica GN=Os03g0328900 PE=2 SV=2	--	--	--	--	--	--
gma-miR164d	c145443_g1_i6	gi|470134489|ref|XP_004303082.1|	PREDICTED: zinc finger CCCH domain-containing protein 53 isoform X2 [Fragaria vesca subsp. vesca]	--	--	sp|Q0D3J9|C3H53_ORYSJ	Zinc finger CCCH domain-containing protein 53 OS=Oryza sativa subsp. japonica GN=Os07g0682400 PE=2 SV=1	--	--	--	--	--	--
gma-miR164d	c145482_g2_i2	gi|703158240|ref|XP_010111937.1|	hypothetical protein L484_002291 [Morus notabilis]<>hypothetical protein L484_002291 [Morus notabilis]	--	--	--	--	--	--	--	--	--	--
gma-miR164d	c145482_g2_i3	gi|703158240|ref|XP_010111937.1|	hypothetical protein L484_002291 [Morus notabilis]<>hypothetical protein L484_002291 [Morus notabilis]	--	--	--	--	--	--	--	--	--	--
gma-miR164d	c145482_g2_i4	gi|703158240|ref|XP_010111937.1|	hypothetical protein L484_002291 [Morus notabilis]<>hypothetical protein L484_002291 [Morus notabilis]	--	--	sp|Q949W6|KAKU4_ARATH	Protein KAKU4 OS=Arabidopsis thaliana GN=KAKU4 PE=1 SV=1	--	--	--	--	--	--
gma-miR164d	c145594_g1_i3	gi|225456475|ref|XP_002284543.1|	PREDICTED: auxin response factor 2 [Vitis vinifera]<>unnamed protein product [Vitis vinifera]	--	--	sp|Q94JM3|ARFB_ARATH	Auxin response factor 2 OS=Arabidopsis thaliana GN=ARF2 PE=1 SV=2	GO:0006355	--	--	--	--	--
gma-miR164d	c145891_g2_i1	gi|702488565|ref|XP_010035141.1|	PREDICTED: uncharacterized protein LOC104424421 [Eucalyptus grandis]<>hypothetical protein EUGRSUZ_K00266 [Eucalyptus grandis]	--	--	--	--	--	--	--	--	--	--
gma-miR164d	c145971_g1_i4	gi|703077966|ref|XP_010090730.1|	hypothetical protein L484_013752 [Morus notabilis]<>hypothetical protein L484_013752 [Morus notabilis]	--	--	sp|Q9SZL8|FRS5_ARATH	Protein FAR1-RELATED SEQUENCE 5 OS=Arabidopsis thaliana GN=FRS5 PE=2 SV=1	--	--	--	--	--	--
gma-miR164d	c145971_g1_i6	gi|703077966|ref|XP_010090730.1|	hypothetical protein L484_013752 [Morus notabilis]<>hypothetical protein L484_013752 [Morus notabilis]	--	--	sp|Q9SZL8|FRS5_ARATH	Protein FAR1-RELATED SEQUENCE 5 OS=Arabidopsis thaliana GN=FRS5 PE=2 SV=1	--	--	--	--	--	--
gma-miR164d	c146048_g1_i1	gi|568852590|ref|XP_006479955.1|	PREDICTED: zinc finger CCCH domain-containing protein 31-like isoform X1 [Citrus sinensis]	gnl|CDD|228866	KOG0920, KOG0920, KOG0920, ATP-dependent RNA helicase A [RNA processing and modification].	sp|O22243|C3H31_ARATH	Zinc finger CCCH domain-containing protein 31 OS=Arabidopsis thaliana GN=At2g47680 PE=2 SV=2	--	--	--	--	--	--
gma-miR164d	c146573_g1_i1	gi|703100944|ref|XP_010097055.1|	ATP-dependent zinc metalloprotease FTSH 4 [Morus notabilis]<>ATP-dependent zinc metalloprotease FTSH 4 [Morus notabilis]	gnl|CDD|228681	KOG0734, KOG0734, KOG0734, AAA+-type ATPase containing the peptidase M41 domain [Posttranslational modification, protein turnover, chaperones].	sp|O80983|FTSH4_ARATH	ATP-dependent zinc metalloprotease FTSH 4, mitochondrial OS=Arabidopsis thaliana GN=FTSH4 PE=1 SV=2	GO:0004222	--	--	--	--	--
gma-miR164d	c146573_g1_i2	gi|703100944|ref|XP_010097055.1|	ATP-dependent zinc metalloprotease FTSH 4 [Morus notabilis]<>ATP-dependent zinc metalloprotease FTSH 4 [Morus notabilis]	gnl|CDD|228681	KOG0734, KOG0734, KOG0734, AAA+-type ATPase containing the peptidase M41 domain [Posttranslational modification, protein turnover, chaperones].	sp|O80983|FTSH4_ARATH	ATP-dependent zinc metalloprotease FTSH 4, mitochondrial OS=Arabidopsis thaliana GN=FTSH4 PE=1 SV=2	GO:0004222	--	--	--	--	--
gma-miR164d	c146573_g1_i3	gi|802631239|ref|XP_012077273.1|	PREDICTED: ATP-dependent zinc metalloprotease FTSH 4, mitochondrial isoform X2 [Jatropha curcas]	gnl|CDD|228681	KOG0734, KOG0734, KOG0734, AAA+-type ATPase containing the peptidase M41 domain [Posttranslational modification, protein turnover, chaperones].	sp|O80983|FTSH4_ARATH	ATP-dependent zinc metalloprotease FTSH 4, mitochondrial OS=Arabidopsis thaliana GN=FTSH4 PE=1 SV=2	--	--	--	--	--	--
gma-miR164d	c147077_g2_i2	gi|659076389|ref|XP_008438653.1|	PREDICTED: parafibromin [Cucumis melo]	gnl|CDD|231718	KOG3786, KOG3786, KOG3786, RNA polymerase II assessory factor Cdc73p [Transcription].	sp|Q9LJ87|CDC73_ARATH	Protein CDC73 homolog OS=Arabidopsis thaliana GN=CDC73 PE=1 SV=1	--	K15175	CDC73
gma-miR164d	c147077_g2_i3	gi|659076389|ref|XP_008438653.1|	PREDICTED: parafibromin [Cucumis melo]	gnl|CDD|231718	KOG3786, KOG3786, KOG3786, RNA polymerase II assessory factor Cdc73p [Transcription].	sp|Q9LJ87|CDC73_ARATH	Protein CDC73 homolog OS=Arabidopsis thaliana GN=CDC73 PE=1 SV=1	--	--	--	--	--	--
gma-miR164d	c147077_g2_i4	gi|659076389|ref|XP_008438653.1|	PREDICTED: parafibromin [Cucumis melo]	gnl|CDD|231718	KOG3786, KOG3786, KOG3786, RNA polymerase II assessory factor Cdc73p [Transcription].	sp|Q9LJ87|CDC73_ARATH	Protein CDC73 homolog OS=Arabidopsis thaliana GN=CDC73 PE=1 SV=1	--	K15175	CDC73
gma-miR164d	c147935_g1_i1	--	--	--	--	--	--	--	--	--	--	--	--
gma-miR164d	c147935_g1_i3	--	--	--	--	--	--	--	--	--	--	--	--
gma-miR164d	c150565_g1_i1	--	--	--	--	--	--	--	--	--	--	--	--
gma-miR164d	c151398_g1_i1	--	--	--	--	sp|Q9V8Y9|OB56H_DROME	General odorant-binding protein 56h OS=Drosophila melanogaster GN=Obp56h PE=2 SV=2	--	--	--	--	--	--
gma-miR164d	c154991_g1_i1	gi|255086789|ref|XP_002509361.1|	predicted protein [Micromonas sp. RCC299]<>predicted protein [Micromonas sp. RCC299]	gnl|CDD|230365	KOG2426, KOG2426, KOG2426, Dihydroxyacetone kinase/glycerone kinase [Carbohydrate transport and metabolism].	sp|P43550|DAK2_YEAST	Dihydroxyacetone kinase 2 OS=Saccharomyces cerevisiae (strain ATCC 204508 / S288c) GN=DAK2 PE=3 SV=1	--	K00863	E2.7.1.29, DAK1, DAK2	dihydroxyacetone kinase	EC:2.7.1.29	ko00561:Glycerolipid metabolism;ko00680:Methane metabolism;ko01200:Carbon metabolism;ko04622:RIG-I-like receptor signaling pathway;
gma-miR164d	c155553_g1_i1	--	--	--	--	--	--	--	--	--	--	--	--
gma-miR164d	c157784_g1_i1	--	--	--	--	sp|O31526|YESW_BACSU	Rhamnogalacturonan endolyase YesW OS=Bacillus subtilis (strain 168) GN=yesW PE=1 SV=1	--	K18197	yesW	rhamnogalacturonan endolyase	EC:4.2.2.23
gma-miR164d	c159303_g1_i1	--	--	--	--	--	--	--	--	--	--	--	--
gma-miR164d	c164822_g1_i1	--	--	gnl|CDD|228005	KOG0054, KOG0054, KOG0054, Multidrug resistance-associated protein/mitoxantrone resistance protein, ABC superfamily [Secondary metabolites biosynthesis, transport and catabolism].	sp|P39109|YCFI_YEAST	Metal resistance protein YCF1 OS=Saccharomyces cerevisiae (strain ATCC 204508 / S288c) GN=YCF1 PE=1 SV=2	--	--	--	--	--	--
gma-miR164d	c173026_g1_i1	--	--	--	--	--	--	--	--	--	--	--	--
gma-miR164d	c174104_g1_i1	--	--	--	--	--	--	--	--	--	--	--	--
gma-miR164d	c179713_g1_i1	--	--	--	--	--	--	--	--	--	--	--	--
gma-miR164d	c195623_g1_i1	--	--	--	--	sp|P30571|MT1_MAIZE	Metallothionein-like protein 1 OS=Zea mays PE=3 SV=1	--	--	--	--	--	--
gma-miR164d	c197269_g1_i1	gi|552836116|ref|XP_005849093.1|	hypothetical protein CHLNCDRAFT_34870 [Chlorella variabilis]<>hypothetical protein CHLNCDRAFT_34870 [Chlorella variabilis]	gnl|CDD|230128	KOG2189, KOG2189, KOG2189, Vacuolar H+-ATPase V0 sector, subunit a [Energy production and conversion].	sp|A1A5G6|VPP1_XENTR	V-type proton ATPase 116 kDa subunit a isoform 1 OS=Xenopus tropicalis GN=atp6v0a1 PE=2 SV=1	GO:0033179	--	--	--	--	--
gma-miR164d	c198515_g1_i1	gi|698543117|ref|XP_009766633.1|	PREDICTED: tankyrase [Nicotiana sylvestris]	gnl|CDD|228451	KOG0502, KOG0502, KOG0502, Integral membrane ankyrin-repeat protein Kidins220 (protein kinase D substrate) [General function prediction only].	sp|Q9EQG6|KDIS_RAT	Kinase D-interacting substrate of 220 kDa OS=Rattus norvegicus GN=Kidins220 PE=1 SV=2	--	--	--	--	--	--
gma-miR164d	c206304_g1_i1	--	--	gnl|CDD|229412	KOG1471, KOG1471, KOG1471, Phosphatidylinositol transfer protein SEC14 and related proteins [Lipid transport and metabolism].	--	--	--	--	--	--	--	--
gma-miR164d	c209787_g1_i1	--	--	--	--	sp|Q9MAP5|SBT33_ARATH	Subtilisin-like protease SBT3.3 OS=Arabidopsis thaliana GN=SBT3.3 PE=2 SV=1	--	--	--	--	--	--
gma-miR164d	c214018_g1_i1	--	--	--	--	--	--	--	--	--	--	--	--
gma-miR164d	c215041_g1_i1	--	--	gnl|CDD|230592	KOG2653, KOG2653, KOG2653, 6-phosphogluconate dehydrogenase [Carbohydrate transport and metabolism].	sp|C8VP36|6PGD_EMENI	6-phosphogluconate dehydrogenase, decarboxylating OS=Emericella nidulans (strain FGSC A4 / ATCC 38163 / CBS 112.46 / NRRL 194 / M139) GN=AN10233 PE=3 SV=1	--	--	--	--	--	--
gma-miR164d	c223493_g1_i1	--	--	--	--	--	--	--	--	--	--	--	--
gma-miR164d	c229710_g1_i1	--	--	--	--	sp|Q45061|YNEP_BACSU	Putative acyl-CoA thioesterase YneP OS=Bacillus subtilis (strain 168) GN=yneP PE=3 SV=2	--	--	--	--	--	--
gma-miR164d	c232436_g1_i1	--	--	gnl|CDD|229697	KOG1758, KOG1758, KOG1758, Mitochondrial F1F0-ATP synthase, subunit delta/ATP16 [Energy production and conversion].	sp|P35434|ATPD_RAT	ATP synthase subunit delta, mitochondrial OS=Rattus norvegicus GN=Atp5d PE=1 SV=2	--	K02134	ATPeF1D, ATP5D, ATP16			ko00190:Oxidative phosphorylation;ko05010:Alzheimer's disease;ko05012:Parkinson's disease;ko05016:Huntington's disease;
gma-miR164d	c236730_g1_i1	--	--	gnl|CDD|230452	KOG2513, KOG2513, KOG2513, Protein required for meiotic chromosome segregation [Cell cycle control, cell division, chromosome partitioning].	--	--	--	--	--	--	--	--
gma-miR164d	c240994_g1_i1	--	--	--	--	sp|C7ZKL5|PEP2L_NECH7	PEP2-like protein NECHADRAFT_97050 OS=Nectria haematococca (strain 77-13-4 / ATCC MYA-4622 / FGSC 9596 / MPVI) GN=NECHADRAFT_97050 PE=3 SV=2	--	--	--	--	--	--
gma-miR164d	c241486_g1_i1	--	--	--	--	sp|Q12518|ENT1_YEAST	Epsin-1 OS=Saccharomyces cerevisiae (strain ATCC 204508 / S288c) GN=ENT1 PE=1 SV=1	--	--	--	--	--	--
gma-miR164d	c262544_g1_i1	gi|62736192|gb|AAX97448.1|	putative phenylalanine ammonia-lyase [Bambusa ventricosa]	gnl|CDD|228171	KOG0222, KOG0222, KOG0222, Phenylalanine and histidine ammonia-lyase [Secondary metabolites biosynthesis, transport and catabolism].	sp|P14717|PAL1_ORYSJ	Phenylalanine ammonia-lyase OS=Oryza sativa subsp. japonica GN=PAL PE=1 SV=2	GO:0005737	K10775	E4.3.1.24	phenylalanine ammonia-lyase	EC:4.3.1.24	ko00360:Phenylalanine metabolism;ko00940:Phenylpropanoid biosynthesis;
gma-miR164d	c282494_g1_i1	--	--	gnl|CDD|228267	KOG0318, KOG0318, KOG0318, WD40 repeat stress protein/actin interacting protein [Cytoskeleton].	sp|O88342|WDR1_MOUSE	WD repeat-containing protein 1 OS=Mus musculus GN=Wdr1 PE=1 SV=3	--	--	--	--	--	--
gma-miR164d	c283556_g1_i1	--	--	--	--	--	--	--	--	--	--	--	--
gma-miR164d	c289816_g1_i1	--	--	gnl|CDD|229356	KOG1414, KOG1414, KOG1414, Transcriptional activator FOSB/c-Fos and related bZIP transcription factors [Transcription].	sp|B4PPK2|FOSL_DROYA	Transcription factor kayak OS=Drosophila yakuba GN=kay PE=3 SV=1	--	K09031	FOSLN
gma-miR164d	c304870_g1_i1	gi|168021781|ref|XP_001763419.1|	predicted protein [Physcomitrella patens]<>predicted protein [Physcomitrella patens]	gnl|CDD|231039	KOG3101, KOG3101, KOG3101, Esterase D [General function prediction only].	sp|Q08E20|ESTD_BOVIN	S-formylglutathione hydrolase OS=Bos taurus GN=ESD PE=2 SV=1	GO:0016788	K01070	frmB, ESD, fghA	S-formylglutathione hydrolase	EC:3.1.2.12	ko00680:Methane metabolism;ko01200:Carbon metabolism;
aly-miR170-5p	c60336_g1_i1	--	--	gnl|CDD|232099	KOG4169, KOG4169, KOG4169, 15-hydroxyprostaglandin dehydrogenase and related dehydrogenases [Lipid transport and metabolism, General function prediction only].	sp|Q24641|ADH_DROSI	Alcohol dehydrogenase OS=Drosophila simulans GN=Adh PE=3 SV=5	--	K00001	E1.1.1.1, adh	alcohol dehydrogenase	EC:1.1.1.1	ko00010:Glycolysis / Gluconeogenesis;ko00071:Fatty acid degradation;ko00350:Tyrosine metabolism;ko00625:Chloroalkane and chloroalkene degradation;ko00626:Naphthalene degradation;ko00830:Retinol metabolism;ko00980:Metabolism of xenobiotics by cytochrome P450;ko00982:Drug metabolism - cytochrome P450;ko01220:Degradation of aromatic compounds;
aly-miR170-5p	c132744_g1_i1	--	--	--	--	--	--	--	--	--	--	--	--
aly-miR170-5p	c146308_g2_i1	gi|645255846|ref|XP_008233686.1|	PREDICTED: uncharacterized protein LOC103332718 [Prunus mume]	--	--	--	--	--	--	--	--	--	--
aly-miR170-5p	c146308_g2_i2	gi|703136256|ref|XP_010106106.1|	hypothetical protein L484_005867 [Morus notabilis]<>hypothetical protein L484_005867 [Morus notabilis]	--	--	--	--	--	--	--	--	--	--
aly-miR170-5p	c146308_g2_i3	gi|703136256|ref|XP_010106106.1|	hypothetical protein L484_005867 [Morus notabilis]<>hypothetical protein L484_005867 [Morus notabilis]	--	--	--	--	--	--	--	--	--	--
aly-miR170-5p	c147622_g1_i3	gi|645277089|ref|XP_008243600.1|	PREDICTED: uncharacterized protein LOC103341823 [Prunus mume]	gnl|CDD|232602	KOG4675, KOG4675, KOG4675, Uncharacterized conserved protein, contains ENT domain [General function prediction only].	sp|F4K2F0|EML3_ARATH	Protein EMSY-LIKE 3 OS=Arabidopsis thaliana GN=EML3 PE=1 SV=1	--	--	--	--	--	--
aly-miR170-5p	c147622_g1_i9	gi|645277089|ref|XP_008243600.1|	PREDICTED: uncharacterized protein LOC103341823 [Prunus mume]	gnl|CDD|232602	KOG4675, KOG4675, KOG4675, Uncharacterized conserved protein, contains ENT domain [General function prediction only].	sp|F4K2F0|EML3_ARATH	Protein EMSY-LIKE 3 OS=Arabidopsis thaliana GN=EML3 PE=1 SV=1	--	--	--	--	--	--
aly-miR170-5p	c206491_g1_i1	gi|159489056|ref|XP_001702513.1|	predicted protein [Chlamydomonas reinhardtii]<>predicted protein, partial [Chlamydomonas reinhardtii]	--	--	sp|Q46339|PURU_CORS1	Formyltetrahydrofolate deformylase OS=Corynebacterium sp. (strain P-1) GN=purU PE=3 SV=1	GO:0008152	K01433	purU	formyltetrahydrofolate deformylase	EC:3.5.1.10	ko00630:Glyoxylate and dicarboxylate metabolism;ko00670:One carbon pool by folate;
aly-miR166g-5p	c2475_g1_i1	--	--	gnl|CDD|228674	KOG0727, KOG0727, KOG0727, 26S proteasome regulatory complex, ATPase RPT3 [Posttranslational modification, protein turnover, chaperones].	sp|P78578|PRS6B_ASPNG	26S protease regulatory subunit 6B homolog OS=Aspergillus niger GN=tbpA PE=3 SV=1	--	--	--	--	--	--
aly-miR166g-5p	c5665_g1_i2	--	--	--	--	sp|P01699|LV101_HUMAN	Ig lambda chain V-I region VOR OS=Homo sapiens PE=1 SV=1	--	--	--	--	--	--
aly-miR166g-5p	c26324_g1_i1	--	--	--	--	--	--	--	--	--	--	--	--
aly-miR166g-5p	c28611_g1_i1	--	--	gnl|CDD|227998	KOG0047, KOG0047, KOG0047, Catalase [Inorganic ion transport and metabolism].	sp|P55307|CATA1_HORVU	Catalase isozyme 1 OS=Hordeum vulgare GN=CAT1 PE=2 SV=1	--	--	--	--	--	--
aly-miR166g-5p	c35774_g1_i1	--	--	--	--	--	--	--	--	--	--	--	--
aly-miR166g-5p	c58962_g1_i1	--	--	--	--	sp|O49840|APK2B_ARATH	Protein kinase 2B, chloroplastic OS=Arabidopsis thaliana GN=APK2B PE=2 SV=1	--	--	--	--	--	--
aly-miR166g-5p	c90683_g1_i1	--	--	--	--	--	--	--	--	--	--	--	--
aly-miR166g-5p	c91186_g1_i1	--	--	--	--	--	--	--	--	--	--	--	--
aly-miR166g-5p	c91186_g1_i2	--	--	--	--	--	--	--	--	--	--	--	--
aly-miR166g-5p	c92386_g1_i1	gi|212274995|ref|NP_001130665.1|	uncharacterized protein LOC100191768 precursor [Zea mays]<>unknown [Zea mays]<>unknown [Zea mays]	--	--	sp|Q00023|CEL1_AGABI	Cellulose-growth-specific protein OS=Agaricus bisporus GN=cel1 PE=3 SV=1	--	--	--	--	--	--
aly-miR166g-5p	c120667_g1_i1	gi|567887826|ref|XP_006436435.1|	hypothetical protein CICLE_v10032018mg [Citrus clementina]<>hypothetical protein CICLE_v10032018mg [Citrus clementina]<>hypothetical protein CICLE_v10032018mg [Citrus clementina]<>PREDICTED: GATA transcription factor 8-like [Citrus sinensis]<>hypothetical protein CICLE_v10032018mg [Citrus clementina]<>hypothetical protein CICLE_v10032018mg [Citrus clementina]<>hypothetical protein CICLE_v10032018…	--	--	sp|Q9SV30|GATA8_ARATH	GATA transcription factor 8 OS=Arabidopsis thaliana GN=GATA8 PE=2 SV=1	--	--	--	--	--	--
aly-miR166g-5p	c120667_g1_i3	gi|567887826|ref|XP_006436435.1|	hypothetical protein CICLE_v10032018mg [Citrus clementina]<>hypothetical protein CICLE_v10032018mg [Citrus clementina]<>hypothetical protein CICLE_v10032018mg [Citrus clementina]<>PREDICTED: GATA transcription factor 8-like [Citrus sinensis]<>hypothetical protein CICLE_v10032018mg [Citrus clementina]<>hypothetical protein CICLE_v10032018mg [Citrus clementina]<>hypothetical protein CICLE_v10032018…	--	--	sp|Q9SV30|GATA8_ARATH	GATA transcription factor 8 OS=Arabidopsis thaliana GN=GATA8 PE=2 SV=1	--	--	--	--	--	--
aly-miR166g-5p	c120667_g1_i4	gi|567887826|ref|XP_006436435.1|	hypothetical protein CICLE_v10032018mg [Citrus clementina]<>hypothetical protein CICLE_v10032018mg [Citrus clementina]<>hypothetical protein CICLE_v10032018mg [Citrus clementina]<>PREDICTED: GATA transcription factor 8-like [Citrus sinensis]<>hypothetical protein CICLE_v10032018mg [Citrus clementina]<>hypothetical protein CICLE_v10032018mg [Citrus clementina]<>hypothetical protein CICLE_v10032018…	--	--	sp|Q9SV30|GATA8_ARATH	GATA transcription factor 8 OS=Arabidopsis thaliana GN=GATA8 PE=2 SV=1	--	--	--	--	--	--
aly-miR166g-5p	c120667_g1_i5	gi|567887826|ref|XP_006436435.1|	hypothetical protein CICLE_v10032018mg [Citrus clementina]<>hypothetical protein CICLE_v10032018mg [Citrus clementina]<>hypothetical protein CICLE_v10032018mg [Citrus clementina]<>PREDICTED: GATA transcription factor 8-like [Citrus sinensis]<>hypothetical protein CICLE_v10032018mg [Citrus clementina]<>hypothetical protein CICLE_v10032018mg [Citrus clementina]<>hypothetical protein CICLE_v10032018…	--	--	sp|Q9SV30|GATA8_ARATH	GATA transcription factor 8 OS=Arabidopsis thaliana GN=GATA8 PE=2 SV=1	--	--	--	--	--	--
aly-miR166g-5p	c122647_g1_i1	--	--	--	--	--	--	--	--	--	--	--	--
aly-miR166g-5p	c125332_g1_i2	--	--	--	--	--	--	--	--	--	--	--	--
aly-miR166g-5p	c125332_g1_i3	--	--	--	--	--	--	--	--	--	--	--	--
aly-miR166g-5p	c129955_g1_i1	--	--	--	--	--	--	--	--	--	--	--	--
aly-miR166g-5p	c135684_g1_i1	gi|694401217|ref|XP_009375669.1|	PREDICTED: putative GDP-L-fucose synthase 2 [Pyrus x bretschneideri]	gnl|CDD|229372	KOG1431, KOG1431, KOG1431, GDP-L-fucose synthetase [Carbohydrate transport and metabolism, Posttranslational modification, protein turnover, chaperones].	sp|Q9LMU0|FCL2_ARATH	Putative GDP-L-fucose synthase 2 OS=Arabidopsis thaliana GN=GER2 PE=1 SV=1	--	K02377	TSTA3, fcl	GDP-L-fucose synthase	EC:1.1.1.271	ko00051:Fructose and mannose metabolism;ko00520:Amino sugar and nucleotide sugar metabolism;
aly-miR166g-5p	c136390_g1_i1	gi|645278055|ref|XP_008244058.1|	PREDICTED: kinesin-like protein KIF19 isoform X3 [Prunus mume]<>PREDICTED: kinesin-like protein KIF19 isoform X3 [Prunus mume]	gnl|CDD|228191	KOG0242, KOG0242, KOG0242, Kinesin-like protein [Cytoskeleton].	sp|Q7ZXX2|KIF19_XENLA	Kinesin-like protein KIF19 OS=Xenopus laevis GN=kif19 PE=2 SV=1	GO:0007018	K10401	KIF18_19
aly-miR166g-5p	c137374_g1_i2	gi|595938782|ref|XP_007215695.1|	hypothetical protein PRUPE_ppa008787mg [Prunus persica]<>hypothetical protein PRUPE_ppa008787mg [Prunus persica]	gnl|CDD|229532	KOG1591, KOG1591, KOG1591, Prolyl 4-hydroxylase alpha subunit [Amino acid transport and metabolism].	sp|Q8L970|P4H7_ARATH	Probable prolyl 4-hydroxylase 7 OS=Arabidopsis thaliana GN=P4H7 PE=2 SV=1	--	K00472	E1.14.11.2	prolyl 4-hydroxylase	EC:1.14.11.2	ko00330:Arginine and proline metabolism;
aly-miR166g-5p	c137374_g1_i3	gi|743928331|ref|XP_011008369.1|	PREDICTED: probable prolyl 4-hydroxylase 6 [Populus euphratica]<>PREDICTED: probable prolyl 4-hydroxylase 6 [Populus euphratica]	gnl|CDD|229532	KOG1591, KOG1591, KOG1591, Prolyl 4-hydroxylase alpha subunit [Amino acid transport and metabolism].	sp|Q8L970|P4H7_ARATH	Probable prolyl 4-hydroxylase 7 OS=Arabidopsis thaliana GN=P4H7 PE=2 SV=1	GO:0005794	--	--	--	--	--
aly-miR166g-5p	c137648_g1_i1	gi|595792177|ref|XP_007199837.1|	hypothetical protein PRUPE_ppa005573mg [Prunus persica]<>hypothetical protein PRUPE_ppa005573mg [Prunus persica]	--	--	sp|Q9LDG2|TBL10_ARATH	Protein trichome birefringence-like 10 OS=Arabidopsis thaliana GN=TBL10 PE=2 SV=1	--	--	--	--	--	--
aly-miR166g-5p	c138951_g1_i6	gi|590700958|ref|XP_007046280.1|	BZIP transcription factor family protein isoform 1 [Theobroma cacao]<>BZIP transcription factor family protein isoform 1 [Theobroma cacao]	--	--	sp|Q9SX27|PAN_ARATH	Transcription factor PERIANTHIA OS=Arabidopsis thaliana GN=PAN PE=1 SV=1	--	--	--	--	--	--
aly-miR166g-5p	c138951_g1_i8	gi|590700958|ref|XP_007046280.1|	BZIP transcription factor family protein isoform 1 [Theobroma cacao]<>BZIP transcription factor family protein isoform 1 [Theobroma cacao]	--	--	sp|Q9SX27|PAN_ARATH	Transcription factor PERIANTHIA OS=Arabidopsis thaliana GN=PAN PE=1 SV=1	GO:0003700	--	--	--	--	--
aly-miR166g-5p	c138951_g1_i9	gi|590700958|ref|XP_007046280.1|	BZIP transcription factor family protein isoform 1 [Theobroma cacao]<>BZIP transcription factor family protein isoform 1 [Theobroma cacao]	--	--	sp|Q9SX27|PAN_ARATH	Transcription factor PERIANTHIA OS=Arabidopsis thaliana GN=PAN PE=1 SV=1	GO:0003700	--	--	--	--	--
aly-miR166g-5p	c138951_g1_i12	gi|590700958|ref|XP_007046280.1|	BZIP transcription factor family protein isoform 1 [Theobroma cacao]<>BZIP transcription factor family protein isoform 1 [Theobroma cacao]	--	--	sp|Q9SX27|PAN_ARATH	Transcription factor PERIANTHIA OS=Arabidopsis thaliana GN=PAN PE=1 SV=1	--	--	--	--	--	--
aly-miR166g-5p	c138951_g1_i14	gi|590700958|ref|XP_007046280.1|	BZIP transcription factor family protein isoform 1 [Theobroma cacao]<>BZIP transcription factor family protein isoform 1 [Theobroma cacao]	--	--	sp|Q9SX27|PAN_ARATH	Transcription factor PERIANTHIA OS=Arabidopsis thaliana GN=PAN PE=1 SV=1	--	--	--	--	--	--
aly-miR166g-5p	c143780_g1_i3	gi|703109308|ref|XP_010099255.1|	hypothetical protein L484_015444 [Morus notabilis]<>hypothetical protein L484_015444 [Morus notabilis]	gnl|CDD|229946	KOG2007, KOG2007, KOG2007, Cysteinyl-tRNA synthetase [Translation, ribosomal structure and biogenesis].	sp|A1AK01|SYC_PELPD	Cysteine--tRNA ligase OS=Pelobacter propionicus (strain DSM 2379) GN=cysS PE=3 SV=1	GO:0004817	--	--	--	--	--
aly-miR166g-5p	c147402_g1_i1	gi|802565923|ref|XP_012067552.1|	PREDICTED: uncharacterized protein LOC105630356 [Jatropha curcas]	--	--	sp|P93295|M310_ARATH	Uncharacterized mitochondrial protein AtMg00310 OS=Arabidopsis thaliana GN=AtMg00310 PE=4 SV=1	--	--	--	--	--	--
aly-miR166g-5p	c147691_g1_i1	gi|703104943|ref|XP_010098130.1|	Homeobox-leucine zipper protein ATHB-15 [Morus notabilis]<>Homeobox-leucine zipper protein ATHB-15 [Morus notabilis]	gnl|CDD|228432	KOG0483, KOG0483, KOG0483, Transcription factor HEX, contains HOX and HALZ domains [Transcription].	sp|Q9ZU11|ATB15_ARATH	Homeobox-leucine zipper protein ATHB-15 OS=Arabidopsis thaliana GN=ATHB-15 PE=1 SV=1	GO:0003700	K09338	HD-ZIP
aly-miR166g-5p	c149287_g1_i1	gi|308081779|ref|NP_001183785.1|	uncharacterized protein LOC100502378 [Zea mays]<>unknown [Zea mays]	gnl|CDD|230446	KOG2507, KOG2507, KOG2507, Ubiquitin regulatory protein UBXD2, contains UAS and UBX domains [General function prediction only].	sp|Q9ZW74|PUX11_ARATH	Plant UBX domain-containing protein 11 OS=Arabidopsis thaliana GN=PUX11 PE=1 SV=2	--	--	--	--	--	--
aly-miR166g-5p	c152273_g1_i1	--	--	gnl|CDD|231864	KOG3933, KOG3933, KOG3933, Mitochondrial ribosomal protein S28 [Translation, ribosomal structure and biogenesis].	sp|Q498P2|RT35_DANRE	28S ribosomal protein S35, mitochondrial OS=Danio rerio GN=mrps35 PE=2 SV=1	--	K17413	MRPS35
aly-miR166g-5p	c173437_g1_i1	--	--	--	--	--	--	--	--	--	--	--	--
aly-miR166g-5p	c180906_g1_i1	--	--	--	--	--	--	--	--	--	--	--	--
aly-miR166g-5p	c184931_g1_i1	--	--	--	--	--	--	--	--	--	--	--	--
aly-miR166g-5p	c194924_g1_i1	--	--	--	--	--	--	--	--	--	--	--	--
aly-miR166g-5p	c228137_g1_i1	--	--	--	--	--	--	--	--	--	--	--	--
aly-miR166g-5p	c230044_g1_i1	--	--	--	--	sp|Q9ZU11|ATB15_ARATH	Homeobox-leucine zipper protein ATHB-15 OS=Arabidopsis thaliana GN=ATHB-15 PE=1 SV=1	--	K09338	HD-ZIP
aly-miR166g-5p	c241109_g1_i1	--	--	--	--	--	--	--	--	--	--	--	--
aly-miR166g-5p	c270241_g1_i1	--	--	--	--	--	--	--	--	--	--	--	--
aly-miR166g-5p	c282201_g1_i1	--	--	gnl|CDD|228203	KOG0254, KOG0254, KOG0254, Predicted transporter (major facilitator superfamily) [General function prediction only].	sp|Q9ZNS0|PLT3_ARATH	Probable polyol transporter 3 OS=Arabidopsis thaliana GN=PLT3 PE=3 SV=1	--	--	--	--	--	--
rgl-miR5139	c75845_g1_i1	--	--	--	--	--	--	--	--	--	--	--	--
rgl-miR5139	c127122_g2_i3	gi|56694211|gb|AAW22873.1|	putative polyprotein [Solanum lycopersicum]	--	--	sp|P10978|POLX_TOBAC	Retrovirus-related Pol polyprotein from transposon TNT 1-94 OS=Nicotiana tabacum PE=2 SV=1	GO:0004519	--	--	--	--	--
rgl-miR5139	c131756_g1_i1	gi|449438394|ref|XP_004136973.1|	PREDICTED: 40S ribosomal protein S16 [Cucumis sativus]<>PREDICTED: 40S ribosomal protein S16 [Cucumis sativus]<>PREDICTED: 40S ribosomal protein S16 [Cucumis sativus]<>PREDICTED: 40S ribosomal protein S16 [Cucumis melo]<>PREDICTED: 40S ribosomal protein S16 [Cucumis melo]<>PREDICTED: 40S ribosomal protein S16 [Cucumis melo]<>hypothetical protein Csa_7G073560 [Cucumis sativus]<>hypothetical protei…	gnl|CDD|229692	KOG1753, KOG1753, KOG1753, 40S ribosomal protein S16 [Translation, ribosomal structure and biogenesis].	sp|P46293|RS16_GOSHI	40S ribosomal protein S16 OS=Gossypium hirsutum GN=RPS16 PE=2 SV=1	GO:0005730	K02960	RP-S16e, RPS16			ko03010:Ribosome;
rgl-miR5139	c131756_g1_i2	gi|449438394|ref|XP_004136973.1|	PREDICTED: 40S ribosomal protein S16 [Cucumis sativus]<>PREDICTED: 40S ribosomal protein S16 [Cucumis sativus]<>PREDICTED: 40S ribosomal protein S16 [Cucumis sativus]<>PREDICTED: 40S ribosomal protein S16 [Cucumis melo]<>PREDICTED: 40S ribosomal protein S16 [Cucumis melo]<>PREDICTED: 40S ribosomal protein S16 [Cucumis melo]<>hypothetical protein Csa_7G073560 [Cucumis sativus]<>hypothetical protei…	gnl|CDD|229692	KOG1753, KOG1753, KOG1753, 40S ribosomal protein S16 [Translation, ribosomal structure and biogenesis].	sp|P46293|RS16_GOSHI	40S ribosomal protein S16 OS=Gossypium hirsutum GN=RPS16 PE=2 SV=1	GO:0005730	K02960	RP-S16e, RPS16			ko03010:Ribosome;
rgl-miR5139	c133065_g1_i1	--	--	--	--	--	--	--	--	--	--	--	--
rgl-miR5139	c135423_g1_i1	--	--	--	--	--	--	--	--	--	--	--	--
rgl-miR5139	c144478_g7_i1	--	--	--	--	--	--	--	--	--	--	--	--
rgl-miR5139	c147655_g3_i1	gi|147783182|emb|CAN68669.1|	hypothetical protein VITISV_039388 [Vitis vinifera]	--	--	sp|P20825|POL2_DROME	Retrovirus-related Pol polyprotein from transposon 297 OS=Drosophila melanogaster GN=pol PE=3 SV=1	GO:0003964	--	--	--	--	--
rgl-miR5139	c147849_g3_i2	--	--	--	--	--	--	--	--	--	--	--	--
gma-miR160e	c4162_g1_i1	--	--	--	--	--	--	--	--	--	--	--	--
gma-miR160e	c14615_g1_i1	--	--	gnl|CDD|228804	KOG0858, KOG0858, KOG0858, Predicted membrane protein [Function unknown].	sp|Q8VZU9|DERL1_ARATH	Derlin-1 OS=Arabidopsis thaliana GN=DER1 PE=2 SV=1	--	--	--	--	--	--
gma-miR160e	c25504_g1_i1	--	--	--	--	--	--	--	--	--	--	--	--
gma-miR160e	c31215_g1_i1	--	--	gnl|CDD|229295	KOG1353, KOG1353, KOG1353, F0F1-type ATP synthase, alpha subunit [Energy production and conversion].	sp|P35381|ATPA_DROME	ATP synthase subunit alpha, mitochondrial OS=Drosophila melanogaster GN=blw PE=1 SV=2	--	--	--	--	--	--
gma-miR160e	c36871_g1_i1	--	--	--	--	--	--	--	--	--	--	--	--
gma-miR160e	c40510_g1_i1	--	--	--	--	--	--	--	--	--	--	--	--
gma-miR160e	c66338_g1_i1	gi|5802953|gb|AAD51853.1|AF178989_1	pectin methylesterase [Vitis riparia]	--	--	sp|P17872|PME_ASPTU	Pectinesterase OS=Aspergillus tubingensis GN=pme1 PE=1 SV=1	GO:0016788	--	--	--	--	--
gma-miR160e	c66742_g1_i1	--	--	--	--	--	--	--	--	--	--	--	--
gma-miR160e	c73394_g1_i1	--	--	--	--	--	--	--	--	--	--	--	--
gma-miR160e	c75613_g1_i1	--	--	--	--	--	--	--	--	--	--	--	--
gma-miR160e	c76573_g1_i2	gi|2588661|dbj|BAA23205.1|	phosphoglucose isomerase [Dioscorea quinqueloba]	gnl|CDD|230385	KOG2446, KOG2446, KOG2446, Glucose-6-phosphate isomerase [Carbohydrate transport and metabolism].	sp|P52031|G6PI_DROYA	Glucose-6-phosphate isomerase OS=Drosophila yakuba GN=Pgi PE=3 SV=1	--	K01810	GPI, pgi	glucose-6-phosphate isomerase	EC:5.3.1.9	ko00010:Glycolysis / Gluconeogenesis;ko00030:Pentose phosphate pathway;ko00500:Starch and sucrose metabolism;ko00520:Amino sugar and nucleotide sugar metabolism;ko01200:Carbon metabolism;
gma-miR160e	c81292_g1_i1	--	--	--	--	--	--	--	--	--	--	--	--
gma-miR160e	c94553_g1_i1	gi|326532784|dbj|BAJ89237.1|	predicted protein [Hordeum vulgare subsp. vulgare]	gnl|CDD|227971	KOG0020, KOG0020, KOG0020, Endoplasmic reticulum glucose-regulated protein (GRP94/endoplasmin), HSP90 family [Posttranslational modification, protein turnover, chaperones].	sp|Q95M18|ENPL_BOVIN	Endoplasmin OS=Bos taurus GN=HSP90B1 PE=2 SV=1	GO:0009987	K09487	HSP90B, TRA1			ko04141:Protein processing in endoplasmic reticulum;ko04151:PI3K-Akt signaling pathway;ko04621:NOD-like receptor signaling pathway;ko04626:Plant-pathogen interaction;ko04915:Estrogen signaling pathway;ko04918:Thyroid hormone synthesis;ko05200:Pathways in cancer;ko05215:Prostate cancer;
gma-miR160e	c105668_g1_i2	--	--	--	--	--	--	--	--	--	--	--	--
gma-miR160e	c116513_g2_i1	gi|34559256|gb|AAQ75384.1|	putative opsin [Oryza sativa Indica Group]	--	--	sp|Q9UW81|NOP1_NEUCR	Opsin-1 OS=Neurospora crassa (strain ATCC 24698 / 74-OR23-1A / CBS 708.71 / DSM 1257 / FGSC 987) GN=nop-1 PE=1 SV=1	--	--	--	--	--	--
gma-miR160e	c121934_g1_i1	--	--	--	--	--	--	--	--	--	--	--	--
gma-miR160e	c121934_g1_i2	--	--	--	--	--	--	--	--	--	--	--	--
gma-miR160e	c123683_g2_i1	--	--	--	--	sp|P05348|RBS_MAIZE	Ribulose bisphosphate carboxylase small chain, chloroplastic OS=Zea mays GN=RBCS PE=1 SV=1	--	--	--	--	--	--
gma-miR160e	c128136_g1_i1	--	--	--	--	--	--	--	--	--	--	--	--
gma-miR160e	c133852_g2_i1	gi|30580446|sp|Q96UF2.1|G3P2_MUCCL	RecName: Full=Glyceraldehyde-3-phosphate dehydrogenase 2; Short=GAPDH 2<>glyceraldehyde-3-phosphate dehydrogenase [Mucor racemosus]<>glyceraldehyde-3-phosphate dehydrogenase, cytosolic [Zea mays]	gnl|CDD|228604	KOG0657, KOG0657, KOG0657, Glyceraldehyde 3-phosphate dehydrogenase [Carbohydrate transport and metabolism].	sp|P07486|G3P1_DROME	Glyceraldehyde-3-phosphate dehydrogenase 1 OS=Drosophila melanogaster GN=Gapdh1 PE=2 SV=2	GO:0005737	K00134	GAPDH, gapA	glyceraldehyde 3-phosphate dehydrogenase	EC:1.2.1.12	ko00010:Glycolysis / Gluconeogenesis;ko00710:Carbon fixation in photosynthetic organisms;ko01200:Carbon metabolism;ko01230:Biosynthesis of amino acids;ko04066:HIF-1 signaling pathway;ko05010:Alzheimer's disease;
gma-miR160e	c133852_g2_i3	gi|30580446|sp|Q96UF2.1|G3P2_MUCCL	RecName: Full=Glyceraldehyde-3-phosphate dehydrogenase 2; Short=GAPDH 2<>glyceraldehyde-3-phosphate dehydrogenase [Mucor racemosus]<>glyceraldehyde-3-phosphate dehydrogenase, cytosolic [Zea mays]	gnl|CDD|228604	KOG0657, KOG0657, KOG0657, Glyceraldehyde 3-phosphate dehydrogenase [Carbohydrate transport and metabolism].	sp|P07487|G3P2_DROME	Glyceraldehyde-3-phosphate dehydrogenase 2 OS=Drosophila melanogaster GN=Gapdh2 PE=1 SV=2	GO:0005737	K00134	GAPDH, gapA	glyceraldehyde 3-phosphate dehydrogenase	EC:1.2.1.12	ko00010:Glycolysis / Gluconeogenesis;ko00710:Carbon fixation in photosynthetic organisms;ko01200:Carbon metabolism;ko01230:Biosynthesis of amino acids;ko04066:HIF-1 signaling pathway;ko05010:Alzheimer's disease;
gma-miR160e	c133852_g4_i2	--	--	gnl|CDD|228604	KOG0657, KOG0657, KOG0657, Glyceraldehyde 3-phosphate dehydrogenase [Carbohydrate transport and metabolism].	sp|Q8WZN0|G3P_SORMA	Glyceraldehyde-3-phosphate dehydrogenase OS=Sordaria macrospora GN=GPD PE=3 SV=2	--	--	--	--	--	--
gma-miR160e	c133852_g4_i3	gi|659495389|gb|AID66750.1|	glyceraldehyde-3-phosphate dehydrogenase, partial [Robinia pseudoacacia]	gnl|CDD|228604	KOG0657, KOG0657, KOG0657, Glyceraldehyde 3-phosphate dehydrogenase [Carbohydrate transport and metabolism].	sp|P32637|G3P_PODAS	Glyceraldehyde-3-phosphate dehydrogenase OS=Podospora anserina GN=GPD PE=3 SV=1	--	--	--	--	--	--
gma-miR160e	c136065_g1_i1	gi|133872|sp|P29344.1|RR1_SPIOL	RecName: Full=30S ribosomal protein S1, chloroplastic; AltName: Full=CS1; Flags: Precursor [Spinacia oleracea]<>ribosomal protein S1 [Spinacia oleracea]<>chloroplast ribosomal protein S1 [Spinacia oleracea]<>hypothetical protein SOVF_099990 [Spinacia oleracea]	gnl|CDD|229016	KOG1070, KOG1070, KOG1070, rRNA processing protein Rrp5 [RNA processing and modification].	sp|P29344|RR1_SPIOL	30S ribosomal protein S1, chloroplastic OS=Spinacia oleracea GN=RPS1 PE=1 SV=1	GO:0005840	K02945	RP-S1, rpsA			ko03010:Ribosome;
gma-miR160e	c138288_g1_i1	gi|470103345|ref|XP_004288100.1|	PREDICTED: 2-oxoisovalerate dehydrogenase subunit alpha 2, mitochondrial [Fragaria vesca subsp. vesca]	gnl|CDD|229124	KOG1182, KOG1182, KOG1182, Branched chain alpha-keto acid dehydrogenase complex, alpha subunit [Energy production and conversion].	sp|Q84JL2|ODBA2_ARATH	2-oxoisovalerate dehydrogenase subunit alpha 2, mitochondrial OS=Arabidopsis thaliana GN=At5g09300 PE=1 SV=1	GO:0016624	K00166	BCKDHA, bkdA1	2-oxoisovalerate dehydrogenase E1 component alpha subunit	EC:1.2.4.4	ko00280:Valine, leucine and isoleucine degradation;
gma-miR160e	c145718_g1_i2	--	--	gnl|CDD|228693	KOG0746, KOG0746, KOG0746, 60S ribosomal protein L3 and related proteins [Translation, ribosomal structure and biogenesis].	sp|P59671|RL3_NEUCR	60S ribosomal protein L3 OS=Neurospora crassa (strain ATCC 24698 / 74-OR23-1A / CBS 708.71 / DSM 1257 / FGSC 987) GN=rpl-3 PE=3 SV=1	--	--	--	--	--	--
gma-miR160e	c145777_g1_i1	gi|225435334|ref|XP_002282437.1|	PREDICTED: auxin response factor 18 [Vitis vinifera]<>PREDICTED: auxin response factor 18 [Vitis vinifera]<>PREDICTED: auxin response factor 18 [Vitis vinifera]<>PREDICTED: auxin response factor 18 [Vitis vinifera]<>PREDICTED: auxin response factor 18 [Vitis vinifera]	--	--	sp|Q653H7|ARFR_ORYSJ	Auxin response factor 18 OS=Oryza sativa subsp. japonica GN=ARF18 PE=2 SV=1	GO:0048589	--	--	--	--	--
gma-miR160e	c145777_g1_i2	gi|595842062|ref|XP_007208339.1|	hypothetical protein PRUPE_ppa002082mg [Prunus persica]<>hypothetical protein PRUPE_ppa002082mg [Prunus persica]	gnl|CDD|228591	KOG0644, KOG0644, KOG0644, Uncharacterized conserved protein, contains WD40 repeat and BROMO domains [General function prediction only].	sp|Q653H7|ARFR_ORYSJ	Auxin response factor 18 OS=Oryza sativa subsp. japonica GN=ARF18 PE=2 SV=1	GO:0006351	--	--	--	--	--
gma-miR160e	c145777_g1_i3	gi|595842062|ref|XP_007208339.1|	hypothetical protein PRUPE_ppa002082mg [Prunus persica]<>hypothetical protein PRUPE_ppa002082mg [Prunus persica]	gnl|CDD|228591	KOG0644, KOG0644, KOG0644, Uncharacterized conserved protein, contains WD40 repeat and BROMO domains [General function prediction only].	sp|Q653H7|ARFR_ORYSJ	Auxin response factor 18 OS=Oryza sativa subsp. japonica GN=ARF18 PE=2 SV=1	GO:0048589	--	--	--	--	--
gma-miR160e	c145870_g1_i1	gi|595820205|ref|XP_007204626.1|	hypothetical protein PRUPE_ppa002189mg [Prunus persica]<>hypothetical protein PRUPE_ppa002189mg [Prunus persica]	gnl|CDD|229536	KOG1595, KOG1595, KOG1595, CCCH-type Zn-finger protein [General function prediction only].	sp|P93755|C3H30_ARATH	Zinc finger CCCH domain-containing protein 30 OS=Arabidopsis thaliana GN=At2g41900 PE=1 SV=2	GO:0008270	--	--	--	--	--
gma-miR160e	c145870_g1_i2	gi|595820205|ref|XP_007204626.1|	hypothetical protein PRUPE_ppa002189mg [Prunus persica]<>hypothetical protein PRUPE_ppa002189mg [Prunus persica]	gnl|CDD|229536	KOG1595, KOG1595, KOG1595, CCCH-type Zn-finger protein [General function prediction only].	sp|P93755|C3H30_ARATH	Zinc finger CCCH domain-containing protein 30 OS=Arabidopsis thaliana GN=At2g41900 PE=1 SV=2	GO:0008270	--	--	--	--	--
gma-miR160e	c148567_g1_i1	--	--	--	--	--	--	--	--	--	--	--	--
gma-miR160e	c148779_g1_i1	--	--	--	--	sp|P58821|CALY_RAT	Neuron-specific vesicular protein calcyon OS=Rattus norvegicus GN=Caly PE=1 SV=1	--	K15493	CALY			ko04728:Dopaminergic synapse;
gma-miR160e	c148873_g1_i1	--	--	--	--	--	--	--	--	--	--	--	--
gma-miR160e	c149063_g1_i1	--	--	--	--	sp|P02656|APOC3_HUMAN	Apolipoprotein C-III OS=Homo sapiens GN=APOC3 PE=1 SV=1	--	K08759	APOC3			ko03320:PPAR signaling pathway;
gma-miR160e	c152922_g1_i1	--	--	--	--	sp|P39015|STM1_YEAST	Suppressor protein STM1 OS=Saccharomyces cerevisiae (strain ATCC 204508 / S288c) GN=STM1 PE=1 SV=3	--	--	--	--	--	--
gma-miR160e	c154759_g1_i1	--	--	--	--	--	--	--	--	--	--	--	--
gma-miR160e	c155130_g1_i1	--	--	--	--	--	--	--	--	--	--	--	--
gma-miR160e	c155548_g1_i1	--	--	gnl|CDD|227991	KOG0040, KOG0040, KOG0040, Ca2+-binding actin-bundling protein (spectrin), alpha chain (EF-Hand protein superfamily) [Cytoskeleton].	sp|P07751|SPTN1_CHICK	Spectrin alpha chain, non-erythrocytic 1 OS=Gallus gallus GN=SPTAN1 PE=1 SV=3	--	K06114	SPTA
gma-miR160e	c157442_g1_i1	--	--	--	--	--	--	--	K18400	KANSL1
gma-miR160e	c159163_g1_i1	--	--	--	--	--	--	--	--	--	--	--	--
gma-miR160e	c167730_g1_i1	--	--	--	--	--	--	--	--	--	--	--	--
gma-miR160e	c176700_g1_i1	--	--	gnl|CDD|228673	KOG0726, KOG0726, KOG0726, 26S proteasome regulatory complex, ATPase RPT2 [Posttranslational modification, protein turnover, chaperones].	sp|Q55BV5|PRS4_DICDI	26S protease regulatory subunit 4 homolog OS=Dictyostelium discoideum GN=psmC1 PE=1 SV=1	--	--	--	--	--	--
gma-miR160e	c177657_g1_i1	--	--	--	--	--	--	--	--	--	--	--	--
gma-miR160e	c183356_g1_i1	--	--	--	--	--	--	--	--	--	--	--	--
gma-miR160e	c187342_g1_i1	--	--	--	--	--	--	--	--	--	--	--	--
gma-miR160e	c191078_g1_i1	--	--	--	--	sp|Q7XLC6|HAK11_ORYSJ	Probable potassium transporter 11 OS=Oryza sativa subsp. japonica GN=HAK11 PE=2 SV=3	--	--	--	--	--	--
gma-miR160e	c192030_g1_i1	--	--	--	--	--	--	--	--	--	--	--	--
gma-miR160e	c197159_g1_i1	--	--	--	--	--	--	--	--	--	--	--	--
gma-miR160e	c199300_g1_i1	--	--	--	--	sp|Q93W93|FBK22_ARATH	F-box/kelch-repeat protein At1g55270 OS=Arabidopsis thaliana GN=At1g55270 PE=2 SV=1	--	--	--	--	--	--
gma-miR160e	c199389_g1_i1	--	--	--	--	sp|Q9CMD0|Y901_PASMU	Uncharacterized protein PM0901 OS=Pasteurella multocida (strain Pm70) GN=PM0901 PE=4 SV=1	--	--	--	--	--	--
gma-miR160e	c202318_g1_i1	--	--	--	--	--	--	--	--	--	--	--	--
gma-miR160e	c202892_g1_i1	--	--	--	--	--	--	--	--	--	--	--	--
gma-miR160e	c208383_g1_i1	--	--	--	--	--	--	--	--	--	--	--	--
gma-miR160e	c212051_g1_i1	--	--	--	--	sp|Q7Z9M7|GUN7_HYPJQ	Endoglucanase-7 OS=Hypocrea jecorina (strain QM6a) GN=cel61b PE=1 SV=3	--	--	--	--	--	--
gma-miR160e	c221750_g1_i1	--	--	--	--	--	--	--	--	--	--	--	--
gma-miR160e	c224394_g1_i1	--	--	--	--	--	--	--	--	--	--	--	--
gma-miR160e	c225386_g1_i1	--	--	gnl|CDD|231719	KOG3787, KOG3787, KOG3787, Glutamate/aspartate and neutral amino acid transporters [Amino acid transport and metabolism].	sp|P51907|EAA3_RAT	Excitatory amino acid transporter 3 OS=Rattus norvegicus GN=Slc1a1 PE=1 SV=1	--	--	--	--	--	--
gma-miR160e	c236263_g1_i1	--	--	--	--	sp|Q925T8|BRNP1_RAT	BMP/retinoic acid-inducible neural-specific protein 1 OS=Rattus norvegicus GN=Brinp1 PE=2 SV=1	--	--	--	--	--	--
gma-miR160e	c238994_g1_i1	--	--	--	--	--	--	--	--	--	--	--	--
gma-miR160e	c252329_g1_i1	--	--	--	--	--	--	--	--	--	--	--	--
gma-miR160e	c253829_g1_i1	--	--	--	--	--	--	--	--	--	--	--	--
gma-miR160e	c256698_g1_i1	--	--	--	--	--	--	--	--	--	--	--	--
gma-miR160e	c257320_g1_i1	--	--	gnl|CDD|232006	KOG4075, KOG4075, KOG4075, Cytochrome c oxidase, subunit IV/COX5b [Energy production and conversion].	sp|P13073|COX41_HUMAN	Cytochrome c oxidase subunit 4 isoform 1, mitochondrial OS=Homo sapiens GN=COX4I1 PE=1 SV=1	--	K02263	COX4			ko00190:Oxidative phosphorylation;ko04260:Cardiac muscle contraction;ko04932:Non-alcoholic fatty liver disease (NAFLD);ko05010:Alzheimer's disease;ko05012:Parkinson's disease;ko05016:Huntington's disease;
gma-miR160e	c278528_g1_i1	--	--	--	--	sp|Q96VH4|HBN1_YEAST	Putative nitroreductase HBN1 OS=Saccharomyces cerevisiae (strain ATCC 204508 / S288c) GN=HBN1 PE=1 SV=1	--	K07078	K07078
gma-miR160e	c285471_g1_i1	--	--	--	--	--	--	--	--	--	--	--	--
gma-miR160e	c285879_g1_i1	--	--	--	--	--	--	--	--	--	--	--	--
gma-miR160e	c295791_g1_i1	--	--	--	--	--	--	--	--	--	--	--	--
stu-miR171c-5p	c134234_g1_i1	--	--	--	--	--	--	--	--	--	--	--	--
stu-miR171c-5p	c135532_g2_i1	--	--	--	--	--	--	--	--	--	--	--	--
stu-miR171c-5p	c135532_g2_i2	--	--	--	--	--	--	--	--	--	--	--	--
stu-miR171c-5p	c141575_g1_i1	--	--	--	--	--	--	--	--	--	--	--	--
stu-miR171c-5p	c141943_g1_i1	gi|645266308|ref|XP_008238556.1|	PREDICTED: scarecrow-like protein 27 [Prunus mume]	--	--	sp|O81316|SCL6_ARATH	Scarecrow-like protein 6 OS=Arabidopsis thaliana GN=SCL6 PE=1 SV=1	--	--	--	--	--	--
stu-miR171c-5p	c143166_g1_i1	gi|470142520|ref|XP_004306953.1|	PREDICTED: scarecrow-like protein 6 [Fragaria vesca subsp. vesca]	--	--	sp|O81316|SCL6_ARATH	Scarecrow-like protein 6 OS=Arabidopsis thaliana GN=SCL6 PE=1 SV=1	--	--	--	--	--	--
stu-miR171c-5p	c143166_g1_i2	gi|590723269|ref|XP_007052139.1|	GRAS family transcription factor [Theobroma cacao]<>GRAS family transcription factor [Theobroma cacao]	--	--	sp|O81316|SCL6_ARATH	Scarecrow-like protein 6 OS=Arabidopsis thaliana GN=SCL6 PE=1 SV=1	--	--	--	--	--	--
stu-miR171c-5p	c143166_g1_i3	gi|596045937|ref|XP_007220242.1|	hypothetical protein PRUPE_ppa001781mg [Prunus persica]<>hypothetical protein PRUPE_ppa001781mg [Prunus persica]	--	--	sp|O81316|SCL6_ARATH	Scarecrow-like protein 6 OS=Arabidopsis thaliana GN=SCL6 PE=1 SV=1	--	--	--	--	--	--
stu-miR171c-5p	c143166_g1_i4	gi|658012735|ref|XP_008341645.1|	PREDICTED: scarecrow-like protein 22 [Malus domestica]	--	--	sp|O81316|SCL6_ARATH	Scarecrow-like protein 6 OS=Arabidopsis thaliana GN=SCL6 PE=1 SV=1	--	--	--	--	--	--
stu-miR171c-5p	c143166_g1_i5	gi|658012735|ref|XP_008341645.1|	PREDICTED: scarecrow-like protein 22 [Malus domestica]	--	--	sp|O81316|SCL6_ARATH	Scarecrow-like protein 6 OS=Arabidopsis thaliana GN=SCL6 PE=1 SV=1	--	--	--	--	--	--
stu-miR171c-5p	c143166_g1_i6	gi|658012735|ref|XP_008341645.1|	PREDICTED: scarecrow-like protein 22 [Malus domestica]	--	--	sp|O81316|SCL6_ARATH	Scarecrow-like protein 6 OS=Arabidopsis thaliana GN=SCL6 PE=1 SV=1	--	--	--	--	--	--
stu-miR171c-5p	c143166_g1_i7	gi|596045937|ref|XP_007220242.1|	hypothetical protein PRUPE_ppa001781mg [Prunus persica]<>hypothetical protein PRUPE_ppa001781mg [Prunus persica]	--	--	sp|O81316|SCL6_ARATH	Scarecrow-like protein 6 OS=Arabidopsis thaliana GN=SCL6 PE=1 SV=1	--	--	--	--	--	--
stu-miR171c-5p	c143166_g1_i8	gi|658012735|ref|XP_008341645.1|	PREDICTED: scarecrow-like protein 22 [Malus domestica]	--	--	sp|O81316|SCL6_ARATH	Scarecrow-like protein 6 OS=Arabidopsis thaliana GN=SCL6 PE=1 SV=1	--	--	--	--	--	--
stu-miR171c-5p	c299064_g1_i1	--	--	--	--	--	--	--	--	--	--	--	--
aqc-miR398b	c3748_g1_i1	--	--	--	--	--	--	--	--	--	--	--	--
aqc-miR398b	c30907_g1_i1	--	--	--	--	--	--	--	--	--	--	--	--
aqc-miR398b	c42473_g1_i1	--	--	--	--	--	--	--	--	--	--	--	--
aqc-miR398b	c68065_g1_i1	--	--	--	--	--	--	--	--	--	--	--	--
aqc-miR398b	c142623_g1_i1	gi|703121412|ref|XP_010102321.1|	Putative copper-transporting ATPase 3 [Morus notabilis]<>Putative copper-transporting ATPase 3 [Morus notabilis]	gnl|CDD|228156	KOG0207, KOG0207, KOG0207, Cation transport ATPase [Inorganic ion transport and metabolism].	sp|Q9SH30|HMA5_ARATH	Probable copper-transporting ATPase HMA5 OS=Arabidopsis thaliana GN=HMA5 PE=1 SV=2	GO:0005507	K17686	copA, ATP7	Cu+-exporting ATPase	EC:3.6.3.54
aqc-miR398b	c147266_g2_i1	gi|326497203|dbj|BAK02186.1|	predicted protein [Hordeum vulgare subsp. vulgare]	gnl|CDD|228418	KOG0469, KOG0469, KOG0469, Elongation factor 2 [Translation, ribosomal structure and biogenesis].	sp|P13060|EF2_DROME	Elongation factor 2 OS=Drosophila melanogaster GN=EF2 PE=1 SV=4	GO:0006184	K03234	EEF2			ko04152:AMPK signaling pathway;ko04921:Oxytocin signaling pathway;
aqc-miR398b	c147803_g1_i4	gi|703146507|ref|XP_010108816.1|	hypothetical protein L484_020551 [Morus notabilis]<>hypothetical protein L484_020551 [Morus notabilis]	--	--	sp|Q7XZF5|RST1_ARATH	Protein RST1 OS=Arabidopsis thaliana GN=RST1 PE=2 SV=2	--	--	--	--	--	--
aqc-miR398b	c165342_g1_i1	gi|694448813|ref|XP_009350203.1|	PREDICTED: 40S ribosomal protein S28-B [Pyrus x bretschneideri]	gnl|CDD|231440	KOG3502, KOG3502, KOG3502, 40S ribosomal protein S28 [Translation, ribosomal structure and biogenesis].	sp|Q7S6W5|RS28_NEUCR	40S ribosomal protein S28 OS=Neurospora crassa (strain ATCC 24698 / 74-OR23-1A / CBS 708.71 / DSM 1257 / FGSC 987) GN=rps-28 PE=3 SV=1	GO:0003735	K02979	RP-S28e, RPS28			ko03010:Ribosome;
aqc-miR398b	c280028_g1_i1	--	--	--	--	--	--	--	--	--	--	--	--
gma-miR156n	c75324_g1_i2	gi|694332281|ref|XP_009356783.1|	PREDICTED: squamosa promoter-binding protein 1-like [Pyrus x bretschneideri]	--	--	sp|Q38741|SBP1_ANTMA	Squamosa promoter-binding protein 1 OS=Antirrhinum majus GN=SBP1 PE=2 SV=1	--	--	--	--	--	--
gma-miR156n	c122882_g2_i1	gi|659127620|ref|XP_008463797.1|	PREDICTED: squamosa promoter-binding protein 1-like [Cucumis melo]	--	--	sp|Q38741|SBP1_ANTMA	Squamosa promoter-binding protein 1 OS=Antirrhinum majus GN=SBP1 PE=2 SV=1	--	--	--	--	--	--
gma-miR156n	c128316_g1_i2	gi|595846840|ref|XP_007209206.1|	hypothetical protein PRUPE_ppa006611mg [Prunus persica]<>hypothetical protein PRUPE_ppa006611mg [Prunus persica]	--	--	sp|P0DI11|SP13B_ARATH	Squamosa promoter-binding-like protein 13B OS=Arabidopsis thaliana GN=SPL13B PE=3 SV=1	--	--	--	--	--	--
gma-miR156n	c128316_g1_i3	gi|645268369|ref|XP_008239496.1|	PREDICTED: squamosa promoter-binding-like protein 13A [Prunus mume]	--	--	sp|P0DI11|SP13B_ARATH	Squamosa promoter-binding-like protein 13B OS=Arabidopsis thaliana GN=SPL13B PE=3 SV=1	--	--	--	--	--	--
gma-miR156n	c136307_g1_i1	gi|703081142|ref|XP_010091609.1|	Squamosa promoter-binding-like protein 6 [Morus notabilis]<>Squamosa promoter-binding-like protein 6 [Morus notabilis]	--	--	sp|Q94JW8|SPL6_ARATH	Squamosa promoter-binding-like protein 6 OS=Arabidopsis thaliana GN=SPL6 PE=2 SV=2	--	--	--	--	--	--
gma-miR156n	c136307_g3_i1	gi|703081142|ref|XP_010091609.1|	Squamosa promoter-binding-like protein 6 [Morus notabilis]<>Squamosa promoter-binding-like protein 6 [Morus notabilis]	--	--	sp|Q94JW8|SPL6_ARATH	Squamosa promoter-binding-like protein 6 OS=Arabidopsis thaliana GN=SPL6 PE=2 SV=2	--	--	--	--	--	--
gma-miR156n	c136307_g3_i2	gi|703081142|ref|XP_010091609.1|	Squamosa promoter-binding-like protein 6 [Morus notabilis]<>Squamosa promoter-binding-like protein 6 [Morus notabilis]	--	--	sp|Q94JW8|SPL6_ARATH	Squamosa promoter-binding-like protein 6 OS=Arabidopsis thaliana GN=SPL6 PE=2 SV=2	--	--	--	--	--	--
gma-miR156n	c140040_g3_i3	gi|823158495|ref|XP_012479099.1|	PREDICTED: uncharacterized protein LOC105794463 isoform X2 [Gossypium raimondii]<>hypothetical protein B456_005G164100 [Gossypium raimondii]	--	--	--	--	--	--	--	--	--	--
gma-miR156n	c144224_g1_i1	gi|511513550|gb|AGN74918.1|	1-aminocyclopropane-1-carboxylate oxidase [Morus alba]	gnl|CDD|228093	KOG0143, KOG0143, KOG0143, Iron/ascorbate family oxidoreductases [Secondary metabolites biosynthesis, transport and catabolism, General function prediction only].	sp|Q08507|ACCO3_PETHY	1-aminocyclopropane-1-carboxylate oxidase 3 OS=Petunia hybrida GN=ACO3 PE=3 SV=1	GO:0046872	--	--	--	--	--
gma-miR156n	c146369_g1_i1	--	--	--	--	--	--	--	--	--	--	--	--
gma-miR156n	c289851_g1_i1	--	--	--	--	sp|Q7X6Y7|MMD1_ARATH	PHD finger protein MALE MEIOCYTE DEATH 1 OS=Arabidopsis thaliana GN=MMD1 PE=2 SV=1	--	--	--	--	--	--
gma-miR156r	c129912_g1_i1	gi|703159986|ref|XP_010112387.1|	Squamosa promoter-binding-like protein 16 [Morus notabilis]<>Squamosa promoter-binding-like protein 16 [Morus notabilis]	--	--	sp|P0DI11|SP13B_ARATH	Squamosa promoter-binding-like protein 13B OS=Arabidopsis thaliana GN=SPL13B PE=3 SV=1	--	--	--	--	--	--
gma-miR156r	c129912_g1_i2	gi|703159986|ref|XP_010112387.1|	Squamosa promoter-binding-like protein 16 [Morus notabilis]<>Squamosa promoter-binding-like protein 16 [Morus notabilis]	--	--	sp|P0DI11|SP13B_ARATH	Squamosa promoter-binding-like protein 13B OS=Arabidopsis thaliana GN=SPL13B PE=3 SV=1	--	--	--	--	--	--
gma-miR156r	c131726_g1_i3	gi|703159986|ref|XP_010112387.1|	Squamosa promoter-binding-like protein 16 [Morus notabilis]<>Squamosa promoter-binding-like protein 16 [Morus notabilis]	--	--	sp|P0DI11|SP13B_ARATH	Squamosa promoter-binding-like protein 13B OS=Arabidopsis thaliana GN=SPL13B PE=3 SV=1	--	--	--	--	--	--
gma-miR156r	c136307_g1_i1	gi|703081142|ref|XP_010091609.1|	Squamosa promoter-binding-like protein 6 [Morus notabilis]<>Squamosa promoter-binding-like protein 6 [Morus notabilis]	--	--	sp|Q94JW8|SPL6_ARATH	Squamosa promoter-binding-like protein 6 OS=Arabidopsis thaliana GN=SPL6 PE=2 SV=2	--	--	--	--	--	--
gma-miR156r	c136307_g3_i1	gi|703081142|ref|XP_010091609.1|	Squamosa promoter-binding-like protein 6 [Morus notabilis]<>Squamosa promoter-binding-like protein 6 [Morus notabilis]	--	--	sp|Q94JW8|SPL6_ARATH	Squamosa promoter-binding-like protein 6 OS=Arabidopsis thaliana GN=SPL6 PE=2 SV=2	--	--	--	--	--	--
gma-miR156r	c136307_g3_i2	gi|703081142|ref|XP_010091609.1|	Squamosa promoter-binding-like protein 6 [Morus notabilis]<>Squamosa promoter-binding-like protein 6 [Morus notabilis]	--	--	sp|Q94JW8|SPL6_ARATH	Squamosa promoter-binding-like protein 6 OS=Arabidopsis thaliana GN=SPL6 PE=2 SV=2	--	--	--	--	--	--
lja-miR390a-5p	c231247_g1_i1	--	--	gnl|CDD|229731	KOG1792, KOG1792, KOG1792, Reticulon [Intracellular trafficking, secretion, and vesicular transport].	sp|Q6IFY7|RTN1A_XENLA	Reticulon-1-A OS=Xenopus laevis GN=rtn1-a PE=2 SV=1	--	--	--	--	--	--
csi-miR162-5p	c137699_g2_i2	--	--	--	--	--	--	--	--	--	--	--	--
stu-miR398b-3p	c3748_g1_i1	--	--	--	--	--	--	--	--	--	--	--	--
stu-miR398b-3p	c68065_g1_i1	--	--	--	--	--	--	--	--	--	--	--	--
stu-miR398b-3p	c135787_g1_i1	--	--	--	--	--	--	--	--	--	--	--	--
stu-miR398b-3p	c135787_g1_i2	--	--	--	--	--	--	--	--	--	--	--	--
stu-miR398b-3p	c147803_g1_i4	gi|703146507|ref|XP_010108816.1|	hypothetical protein L484_020551 [Morus notabilis]<>hypothetical protein L484_020551 [Morus notabilis]	--	--	sp|Q7XZF5|RST1_ARATH	Protein RST1 OS=Arabidopsis thaliana GN=RST1 PE=2 SV=2	--	--	--	--	--	--
stu-miR398b-3p	c280028_g1_i1	--	--	--	--	--	--	--	--	--	--	--	--
aly-miR171a-5p	c134234_g1_i1	--	--	--	--	--	--	--	--	--	--	--	--
aly-miR171a-5p	c135532_g2_i1	--	--	--	--	--	--	--	--	--	--	--	--
aly-miR171a-5p	c135532_g2_i2	--	--	--	--	--	--	--	--	--	--	--	--
aly-miR171a-5p	c141575_g1_i1	--	--	--	--	--	--	--	--	--	--	--	--
aly-miR171a-5p	c141943_g1_i1	gi|645266308|ref|XP_008238556.1|	PREDICTED: scarecrow-like protein 27 [Prunus mume]	--	--	sp|O81316|SCL6_ARATH	Scarecrow-like protein 6 OS=Arabidopsis thaliana GN=SCL6 PE=1 SV=1	--	--	--	--	--	--
aly-miR171a-5p	c143166_g1_i1	gi|470142520|ref|XP_004306953.1|	PREDICTED: scarecrow-like protein 6 [Fragaria vesca subsp. vesca]	--	--	sp|O81316|SCL6_ARATH	Scarecrow-like protein 6 OS=Arabidopsis thaliana GN=SCL6 PE=1 SV=1	--	--	--	--	--	--
aly-miR171a-5p	c143166_g1_i2	gi|590723269|ref|XP_007052139.1|	GRAS family transcription factor [Theobroma cacao]<>GRAS family transcription factor [Theobroma cacao]	--	--	sp|O81316|SCL6_ARATH	Scarecrow-like protein 6 OS=Arabidopsis thaliana GN=SCL6 PE=1 SV=1	--	--	--	--	--	--
aly-miR171a-5p	c143166_g1_i3	gi|596045937|ref|XP_007220242.1|	hypothetical protein PRUPE_ppa001781mg [Prunus persica]<>hypothetical protein PRUPE_ppa001781mg [Prunus persica]	--	--	sp|O81316|SCL6_ARATH	Scarecrow-like protein 6 OS=Arabidopsis thaliana GN=SCL6 PE=1 SV=1	--	--	--	--	--	--
aly-miR171a-5p	c143166_g1_i4	gi|658012735|ref|XP_008341645.1|	PREDICTED: scarecrow-like protein 22 [Malus domestica]	--	--	sp|O81316|SCL6_ARATH	Scarecrow-like protein 6 OS=Arabidopsis thaliana GN=SCL6 PE=1 SV=1	--	--	--	--	--	--
aly-miR171a-5p	c143166_g1_i5	gi|658012735|ref|XP_008341645.1|	PREDICTED: scarecrow-like protein 22 [Malus domestica]	--	--	sp|O81316|SCL6_ARATH	Scarecrow-like protein 6 OS=Arabidopsis thaliana GN=SCL6 PE=1 SV=1	--	--	--	--	--	--
aly-miR171a-5p	c143166_g1_i6	gi|658012735|ref|XP_008341645.1|	PREDICTED: scarecrow-like protein 22 [Malus domestica]	--	--	sp|O81316|SCL6_ARATH	Scarecrow-like protein 6 OS=Arabidopsis thaliana GN=SCL6 PE=1 SV=1	--	--	--	--	--	--
aly-miR171a-5p	c143166_g1_i7	gi|596045937|ref|XP_007220242.1|	hypothetical protein PRUPE_ppa001781mg [Prunus persica]<>hypothetical protein PRUPE_ppa001781mg [Prunus persica]	--	--	sp|O81316|SCL6_ARATH	Scarecrow-like protein 6 OS=Arabidopsis thaliana GN=SCL6 PE=1 SV=1	--	--	--	--	--	--
aly-miR171a-5p	c143166_g1_i8	gi|658012735|ref|XP_008341645.1|	PREDICTED: scarecrow-like protein 22 [Malus domestica]	--	--	sp|O81316|SCL6_ARATH	Scarecrow-like protein 6 OS=Arabidopsis thaliana GN=SCL6 PE=1 SV=1	--	--	--	--	--	--
aly-miR171a-5p	c299064_g1_i1	--	--	--	--	--	--	--	--	--	--	--	--
stu-miR171a-5p	c134234_g1_i1	--	--	--	--	--	--	--	--	--	--	--	--
stu-miR171a-5p	c135532_g2_i1	--	--	--	--	--	--	--	--	--	--	--	--
stu-miR171a-5p	c135532_g2_i2	--	--	--	--	--	--	--	--	--	--	--	--
stu-miR171a-5p	c141575_g1_i1	--	--	--	--	--	--	--	--	--	--	--	--
stu-miR171a-5p	c141943_g1_i1	gi|645266308|ref|XP_008238556.1|	PREDICTED: scarecrow-like protein 27 [Prunus mume]	--	--	sp|O81316|SCL6_ARATH	Scarecrow-like protein 6 OS=Arabidopsis thaliana GN=SCL6 PE=1 SV=1	--	--	--	--	--	--
stu-miR171a-5p	c143166_g1_i1	gi|470142520|ref|XP_004306953.1|	PREDICTED: scarecrow-like protein 6 [Fragaria vesca subsp. vesca]	--	--	sp|O81316|SCL6_ARATH	Scarecrow-like protein 6 OS=Arabidopsis thaliana GN=SCL6 PE=1 SV=1	--	--	--	--	--	--
stu-miR171a-5p	c143166_g1_i2	gi|590723269|ref|XP_007052139.1|	GRAS family transcription factor [Theobroma cacao]<>GRAS family transcription factor [Theobroma cacao]	--	--	sp|O81316|SCL6_ARATH	Scarecrow-like protein 6 OS=Arabidopsis thaliana GN=SCL6 PE=1 SV=1	--	--	--	--	--	--
stu-miR171a-5p	c143166_g1_i3	gi|596045937|ref|XP_007220242.1|	hypothetical protein PRUPE_ppa001781mg [Prunus persica]<>hypothetical protein PRUPE_ppa001781mg [Prunus persica]	--	--	sp|O81316|SCL6_ARATH	Scarecrow-like protein 6 OS=Arabidopsis thaliana GN=SCL6 PE=1 SV=1	--	--	--	--	--	--
stu-miR171a-5p	c143166_g1_i4	gi|658012735|ref|XP_008341645.1|	PREDICTED: scarecrow-like protein 22 [Malus domestica]	--	--	sp|O81316|SCL6_ARATH	Scarecrow-like protein 6 OS=Arabidopsis thaliana GN=SCL6 PE=1 SV=1	--	--	--	--	--	--
stu-miR171a-5p	c143166_g1_i5	gi|658012735|ref|XP_008341645.1|	PREDICTED: scarecrow-like protein 22 [Malus domestica]	--	--	sp|O81316|SCL6_ARATH	Scarecrow-like protein 6 OS=Arabidopsis thaliana GN=SCL6 PE=1 SV=1	--	--	--	--	--	--
stu-miR171a-5p	c143166_g1_i6	gi|658012735|ref|XP_008341645.1|	PREDICTED: scarecrow-like protein 22 [Malus domestica]	--	--	sp|O81316|SCL6_ARATH	Scarecrow-like protein 6 OS=Arabidopsis thaliana GN=SCL6 PE=1 SV=1	--	--	--	--	--	--
stu-miR171a-5p	c143166_g1_i7	gi|596045937|ref|XP_007220242.1|	hypothetical protein PRUPE_ppa001781mg [Prunus persica]<>hypothetical protein PRUPE_ppa001781mg [Prunus persica]	--	--	sp|O81316|SCL6_ARATH	Scarecrow-like protein 6 OS=Arabidopsis thaliana GN=SCL6 PE=1 SV=1	--	--	--	--	--	--
stu-miR171a-5p	c143166_g1_i8	gi|658012735|ref|XP_008341645.1|	PREDICTED: scarecrow-like protein 22 [Malus domestica]	--	--	sp|O81316|SCL6_ARATH	Scarecrow-like protein 6 OS=Arabidopsis thaliana GN=SCL6 PE=1 SV=1	--	--	--	--	--	--
stu-miR171a-5p	c299064_g1_i1	--	--	--	--	--	--	--	--	--	--	--	--
nta-miR390a	c88759_g1_i1	--	--	gnl|CDD|228566	KOG0618, KOG0618, KOG0618, Serine/threonine phosphatase 2C containing leucine-rich repeats, similar to SCN circadian oscillatory protein (SCOP) [Signal transduction mechanisms].	sp|O49545|BAME1_ARATH	Leucine-rich repeat receptor-like serine/threonine-protein kinase BAM1 OS=Arabidopsis thaliana GN=BAM1 PE=1 SV=1	--	--	--	--	--	--
nta-miR390a	c119675_g1_i1	--	--	gnl|CDD|228565	KOG0617, KOG0617, KOG0617, Ras suppressor protein (contains leucine-rich repeats) [Signal transduction mechanisms].	sp|O49545|BAME1_ARATH	Leucine-rich repeat receptor-like serine/threonine-protein kinase BAM1 OS=Arabidopsis thaliana GN=BAM1 PE=1 SV=1	--	--	--	--	--	--
nta-miR390a	c119770_g1_i1	--	--	--	--	--	--	--	--	--	--	--	--
nta-miR390a	c142746_g2_i1	--	--	--	--	--	--	--	--	--	--	--	--
nta-miR390a	c142746_g2_i2	--	--	--	--	--	--	--	--	--	--	--	--
nta-miR390a	c143899_g1_i2	gi|703101792|ref|XP_010097281.1|	RNA-binding protein Musashi-2-like protein [Morus notabilis]<>RNA-binding protein Musashi-2-like protein [Morus notabilis]	gnl|CDD|232134	KOG4205, KOG4205, KOG4205, RNA-binding protein musashi/mRNA cleavage and polyadenylation factor I complex, subunit HRP1 [RNA processing and modification].	sp|Q8W034|RNP1_ARATH	Heterogeneous nuclear ribonucleoprotein 1 OS=Arabidopsis thaliana GN=RNP1 PE=1 SV=1	GO:0003676	K14411	MSI			ko03015:mRNA surveillance pathway;
nta-miR390a	c143899_g1_i3	gi|703101792|ref|XP_010097281.1|	RNA-binding protein Musashi-2-like protein [Morus notabilis]<>RNA-binding protein Musashi-2-like protein [Morus notabilis]	gnl|CDD|232134	KOG4205, KOG4205, KOG4205, RNA-binding protein musashi/mRNA cleavage and polyadenylation factor I complex, subunit HRP1 [RNA processing and modification].	sp|Q8W034|RNP1_ARATH	Heterogeneous nuclear ribonucleoprotein 1 OS=Arabidopsis thaliana GN=RNP1 PE=1 SV=1	GO:0003676	K14411	MSI			ko03015:mRNA surveillance pathway;
nta-miR390a	c143899_g1_i5	gi|703101792|ref|XP_010097281.1|	RNA-binding protein Musashi-2-like protein [Morus notabilis]<>RNA-binding protein Musashi-2-like protein [Morus notabilis]	gnl|CDD|232134	KOG4205, KOG4205, KOG4205, RNA-binding protein musashi/mRNA cleavage and polyadenylation factor I complex, subunit HRP1 [RNA processing and modification].	sp|Q8W034|RNP1_ARATH	Heterogeneous nuclear ribonucleoprotein 1 OS=Arabidopsis thaliana GN=RNP1 PE=1 SV=1	GO:0003676	K14411	MSI			ko03015:mRNA surveillance pathway;
nta-miR390a	c143899_g1_i6	gi|255576302|ref|XP_002529044.1|	Heterogeneous nuclear ribonucleoprotein 27C, putative [Ricinus communis]<>Heterogeneous nuclear ribonucleoprotein 27C, putative [Ricinus communis]	gnl|CDD|232134	KOG4205, KOG4205, KOG4205, RNA-binding protein musashi/mRNA cleavage and polyadenylation factor I complex, subunit HRP1 [RNA processing and modification].	sp|Q8W034|RNP1_ARATH	Heterogeneous nuclear ribonucleoprotein 1 OS=Arabidopsis thaliana GN=RNP1 PE=1 SV=1	GO:0003676	K14411	MSI			ko03015:mRNA surveillance pathway;
nta-miR390a	c143899_g1_i7	gi|703101792|ref|XP_010097281.1|	RNA-binding protein Musashi-2-like protein [Morus notabilis]<>RNA-binding protein Musashi-2-like protein [Morus notabilis]	gnl|CDD|232134	KOG4205, KOG4205, KOG4205, RNA-binding protein musashi/mRNA cleavage and polyadenylation factor I complex, subunit HRP1 [RNA processing and modification].	sp|Q8W034|RNP1_ARATH	Heterogeneous nuclear ribonucleoprotein 1 OS=Arabidopsis thaliana GN=RNP1 PE=1 SV=1	GO:0003676	K14411	MSI			ko03015:mRNA surveillance pathway;
nta-miR390a	c143899_g1_i8	gi|703101792|ref|XP_010097281.1|	RNA-binding protein Musashi-2-like protein [Morus notabilis]<>RNA-binding protein Musashi-2-like protein [Morus notabilis]	gnl|CDD|232134	KOG4205, KOG4205, KOG4205, RNA-binding protein musashi/mRNA cleavage and polyadenylation factor I complex, subunit HRP1 [RNA processing and modification].	sp|Q8W034|RNP1_ARATH	Heterogeneous nuclear ribonucleoprotein 1 OS=Arabidopsis thaliana GN=RNP1 PE=1 SV=1	GO:0003676	K14411	MSI			ko03015:mRNA surveillance pathway;
nta-miR390a	c147170_g1_i2	gi|255550187|ref|XP_002516144.1|	erecta, putative [Ricinus communis]<>erecta, putative [Ricinus communis]	gnl|CDD|229129	KOG1187, KOG1187, KOG1187, Serine/threonine protein kinase [Signal transduction mechanisms].	sp|Q42371|ERECT_ARATH	LRR receptor-like serine/threonine-protein kinase ERECTA OS=Arabidopsis thaliana GN=ERECTA PE=1 SV=1	GO:0006468	--	--	--	--	--
nta-miR390a	c206151_g1_i1	gi|670420566|ref|XP_008651122.1|	PREDICTED: uncharacterized protein LOC100274085 isoform X1 [Zea mays]<>TPA: hypothetical protein ZEAMMB73_235289 [Zea mays]	--	--	sp|P12332|CB21_SILPR	Chlorophyll a-b binding protein, chloroplastic (Fragment) OS=Silene pratensis PE=2 SV=2	GO:0016020	K14172	LHCB7			ko00196:Photosynthesis - antenna proteins;
nta-miR390a	c231630_g1_i1	--	--	gnl|CDD|230226	KOG2287, KOG2287, KOG2287, Galactosyltransferases [Carbohydrate transport and metabolism].	sp|Q6AY39|B3GL1_RAT	UDP-GalNAc:beta-1,3-N-acetylgalactosaminyltransferase 1 OS=Rattus norvegicus GN=B3galnt1 PE=2 SV=1	--	K00719	B3GALNT1, B3GALT3	galactosylgalactosylglucosylceramide beta-D-acetylgalactosaminyltransferase	EC:2.4.1.79	ko00603:Glycosphingolipid biosynthesis - globo series;
mdm-miR156t	c75324_g1_i2	gi|694332281|ref|XP_009356783.1|	PREDICTED: squamosa promoter-binding protein 1-like [Pyrus x bretschneideri]	--	--	sp|Q38741|SBP1_ANTMA	Squamosa promoter-binding protein 1 OS=Antirrhinum majus GN=SBP1 PE=2 SV=1	--	--	--	--	--	--
mdm-miR156t	c121798_g1_i2	gi|743942418|ref|XP_011015707.1|	PREDICTED: uncharacterized protein LOC105119281 [Populus euphratica]	--	--	--	--	--	--	--	--	--	--
mdm-miR156t	c122882_g2_i1	gi|659127620|ref|XP_008463797.1|	PREDICTED: squamosa promoter-binding protein 1-like [Cucumis melo]	--	--	sp|Q38741|SBP1_ANTMA	Squamosa promoter-binding protein 1 OS=Antirrhinum majus GN=SBP1 PE=2 SV=1	--	--	--	--	--	--
mdm-miR156t	c128316_g1_i2	gi|595846840|ref|XP_007209206.1|	hypothetical protein PRUPE_ppa006611mg [Prunus persica]<>hypothetical protein PRUPE_ppa006611mg [Prunus persica]	--	--	sp|P0DI11|SP13B_ARATH	Squamosa promoter-binding-like protein 13B OS=Arabidopsis thaliana GN=SPL13B PE=3 SV=1	--	--	--	--	--	--
mdm-miR156t	c128316_g1_i3	gi|645268369|ref|XP_008239496.1|	PREDICTED: squamosa promoter-binding-like protein 13A [Prunus mume]	--	--	sp|P0DI11|SP13B_ARATH	Squamosa promoter-binding-like protein 13B OS=Arabidopsis thaliana GN=SPL13B PE=3 SV=1	--	--	--	--	--	--
mdm-miR156t	c129545_g1_i1	gi|657978819|ref|XP_008381353.1|	PREDICTED: uncharacterized oxidoreductase At4g09670 isoform X1 [Malus domestica]	gnl|CDD|230680	KOG2741, KOG2741, KOG2741, Dimeric dihydrodiol dehydrogenase [Carbohydrate transport and metabolism, Secondary metabolites biosynthesis, transport and catabolism].	sp|Q9SZ83|Y4967_ARATH	Uncharacterized oxidoreductase At4g09670 OS=Arabidopsis thaliana GN=At4g09670 PE=1 SV=1	--	--	--	--	--	--
mdm-miR156t	c129912_g1_i1	gi|703159986|ref|XP_010112387.1|	Squamosa promoter-binding-like protein 16 [Morus notabilis]<>Squamosa promoter-binding-like protein 16 [Morus notabilis]	--	--	sp|P0DI11|SP13B_ARATH	Squamosa promoter-binding-like protein 13B OS=Arabidopsis thaliana GN=SPL13B PE=3 SV=1	--	--	--	--	--	--
mdm-miR156t	c129912_g1_i2	gi|703159986|ref|XP_010112387.1|	Squamosa promoter-binding-like protein 16 [Morus notabilis]<>Squamosa promoter-binding-like protein 16 [Morus notabilis]	--	--	sp|P0DI11|SP13B_ARATH	Squamosa promoter-binding-like protein 13B OS=Arabidopsis thaliana GN=SPL13B PE=3 SV=1	--	--	--	--	--	--
mdm-miR156t	c131726_g1_i3	gi|703159986|ref|XP_010112387.1|	Squamosa promoter-binding-like protein 16 [Morus notabilis]<>Squamosa promoter-binding-like protein 16 [Morus notabilis]	--	--	sp|P0DI11|SP13B_ARATH	Squamosa promoter-binding-like protein 13B OS=Arabidopsis thaliana GN=SPL13B PE=3 SV=1	--	--	--	--	--	--
mdm-miR156t	c136017_g2_i1	gi|802733191|ref|XP_012086562.1|	PREDICTED: uncharacterized protein LOC105645554 isoform X1 [Jatropha curcas]	--	--	sp|B5X570|NAC14_ARATH	NAC domain-containing protein 14 OS=Arabidopsis thaliana GN=NAC014 PE=2 SV=1	--	--	--	--	--	--
mdm-miR156t	c136307_g1_i1	gi|703081142|ref|XP_010091609.1|	Squamosa promoter-binding-like protein 6 [Morus notabilis]<>Squamosa promoter-binding-like protein 6 [Morus notabilis]	--	--	sp|Q94JW8|SPL6_ARATH	Squamosa promoter-binding-like protein 6 OS=Arabidopsis thaliana GN=SPL6 PE=2 SV=2	--	--	--	--	--	--
mdm-miR156t	c136307_g3_i1	gi|703081142|ref|XP_010091609.1|	Squamosa promoter-binding-like protein 6 [Morus notabilis]<>Squamosa promoter-binding-like protein 6 [Morus notabilis]	--	--	sp|Q94JW8|SPL6_ARATH	Squamosa promoter-binding-like protein 6 OS=Arabidopsis thaliana GN=SPL6 PE=2 SV=2	--	--	--	--	--	--
mdm-miR156t	c136307_g3_i2	gi|703081142|ref|XP_010091609.1|	Squamosa promoter-binding-like protein 6 [Morus notabilis]<>Squamosa promoter-binding-like protein 6 [Morus notabilis]	--	--	sp|Q94JW8|SPL6_ARATH	Squamosa promoter-binding-like protein 6 OS=Arabidopsis thaliana GN=SPL6 PE=2 SV=2	--	--	--	--	--	--
mdm-miR156t	c144224_g1_i1	gi|511513550|gb|AGN74918.1|	1-aminocyclopropane-1-carboxylate oxidase [Morus alba]	gnl|CDD|228093	KOG0143, KOG0143, KOG0143, Iron/ascorbate family oxidoreductases [Secondary metabolites biosynthesis, transport and catabolism, General function prediction only].	sp|Q08507|ACCO3_PETHY	1-aminocyclopropane-1-carboxylate oxidase 3 OS=Petunia hybrida GN=ACO3 PE=3 SV=1	GO:0046872	--	--	--	--	--
mdm-miR156t	c147706_g2_i1	gi|645275448|ref|XP_008242819.1|	PREDICTED: CCR4-NOT transcription complex subunit 10 [Prunus mume]	gnl|CDD|230410	KOG2471, KOG2471, KOG2471, TPR repeat-containing protein [General function prediction only].	sp|A4IFB6|CNO10_BOVIN	CCR4-NOT transcription complex subunit 10 OS=Bos taurus GN=CNOT10 PE=2 SV=1	--	K12607	CNOT10			ko03018:RNA degradation;
mdm-miR156t	c173826_g1_i1	--	--	--	--	--	--	--	--	--	--	--	--
mdm-miR156t	c232322_g1_i1	--	--	--	--	--	--	--	--	--	--	--	--
ath-miR858a	c145165_g5_i1	--	--	--	--	--	--	--	--	--	--	--	--
ath-miR858a	c182209_g1_i1	--	--	--	--	--	--	--	--	--	--	--	--
tcc-miR397	c80256_g1_i1	--	--	--	--	--	--	--	--	--	--	--	--
bna-miR167d	c19370_g1_i1	--	--	--	--	sp|P78746|CHSD_ASPFU	Chitin synthase D OS=Neosartorya fumigata (strain ATCC MYA-4609 / Af293 / CBS 101355 / FGSC A1100) GN=chsD PE=3 SV=1	--	--	--	--	--	--
bna-miR167d	c60132_g1_i1	--	--	--	--	--	--	--	--	--	--	--	--
bna-miR167d	c104503_g2_i1	--	--	--	--	--	--	--	--	--	--	--	--
bna-miR167d	c146942_g1_i1	gi|657950809|ref|XP_008349764.1|	PREDICTED: pentatricopeptide repeat-containing protein At5g64320, mitochondrial [Malus domestica]	gnl|CDD|232351	KOG4422, KOG4422, KOG4422, Uncharacterized conserved protein [Function unknown].	sp|Q9FMF6|PP444_ARATH	Pentatricopeptide repeat-containing protein At5g64320, mitochondrial OS=Arabidopsis thaliana GN=At5g64320 PE=2 SV=1	--	--	--	--	--	--
bna-miR167d	c146942_g1_i2	gi|657950809|ref|XP_008349764.1|	PREDICTED: pentatricopeptide repeat-containing protein At5g64320, mitochondrial [Malus domestica]	gnl|CDD|232351	KOG4422, KOG4422, KOG4422, Uncharacterized conserved protein [Function unknown].	sp|Q9FMF6|PP444_ARATH	Pentatricopeptide repeat-containing protein At5g64320, mitochondrial OS=Arabidopsis thaliana GN=At5g64320 PE=2 SV=1	--	--	--	--	--	--
bna-miR167d	c146942_g1_i3	gi|657950809|ref|XP_008349764.1|	PREDICTED: pentatricopeptide repeat-containing protein At5g64320, mitochondrial [Malus domestica]	gnl|CDD|232351	KOG4422, KOG4422, KOG4422, Uncharacterized conserved protein [Function unknown].	sp|Q9FMF6|PP444_ARATH	Pentatricopeptide repeat-containing protein At5g64320, mitochondrial OS=Arabidopsis thaliana GN=At5g64320 PE=2 SV=1	--	--	--	--	--	--
bna-miR167d	c146942_g1_i4	gi|657950809|ref|XP_008349764.1|	PREDICTED: pentatricopeptide repeat-containing protein At5g64320, mitochondrial [Malus domestica]	gnl|CDD|232351	KOG4422, KOG4422, KOG4422, Uncharacterized conserved protein [Function unknown].	sp|Q9FMF6|PP444_ARATH	Pentatricopeptide repeat-containing protein At5g64320, mitochondrial OS=Arabidopsis thaliana GN=At5g64320 PE=2 SV=1	--	--	--	--	--	--
bna-miR167d	c146942_g1_i9	gi|657950809|ref|XP_008349764.1|	PREDICTED: pentatricopeptide repeat-containing protein At5g64320, mitochondrial [Malus domestica]	gnl|CDD|232351	KOG4422, KOG4422, KOG4422, Uncharacterized conserved protein [Function unknown].	sp|Q9FMF6|PP444_ARATH	Pentatricopeptide repeat-containing protein At5g64320, mitochondrial OS=Arabidopsis thaliana GN=At5g64320 PE=2 SV=1	--	--	--	--	--	--
bna-miR167d	c173083_g1_i1	--	--	--	--	--	--	--	--	--	--	--	--
aly-miR397b-5p	c80256_g1_i1	--	--	--	--	--	--	--	--	--	--	--	--
htu-miR160a	c4162_g1_i1	--	--	--	--	--	--	--	--	--	--	--	--
htu-miR160a	c14615_g1_i1	--	--	gnl|CDD|228804	KOG0858, KOG0858, KOG0858, Predicted membrane protein [Function unknown].	sp|Q8VZU9|DERL1_ARATH	Derlin-1 OS=Arabidopsis thaliana GN=DER1 PE=2 SV=1	--	--	--	--	--	--
htu-miR160a	c25504_g1_i1	--	--	--	--	--	--	--	--	--	--	--	--
htu-miR160a	c31215_g1_i1	--	--	gnl|CDD|229295	KOG1353, KOG1353, KOG1353, F0F1-type ATP synthase, alpha subunit [Energy production and conversion].	sp|P35381|ATPA_DROME	ATP synthase subunit alpha, mitochondrial OS=Drosophila melanogaster GN=blw PE=1 SV=2	--	--	--	--	--	--
htu-miR160a	c36871_g1_i1	--	--	--	--	--	--	--	--	--	--	--	--
htu-miR160a	c40510_g1_i1	--	--	--	--	--	--	--	--	--	--	--	--
htu-miR160a	c66338_g1_i1	gi|5802953|gb|AAD51853.1|AF178989_1	pectin methylesterase [Vitis riparia]	--	--	sp|P17872|PME_ASPTU	Pectinesterase OS=Aspergillus tubingensis GN=pme1 PE=1 SV=1	GO:0016788	--	--	--	--	--
htu-miR160a	c66742_g1_i1	--	--	--	--	--	--	--	--	--	--	--	--
htu-miR160a	c73394_g1_i1	--	--	--	--	--	--	--	--	--	--	--	--
htu-miR160a	c75613_g1_i1	--	--	--	--	--	--	--	--	--	--	--	--
htu-miR160a	c76573_g1_i2	gi|2588661|dbj|BAA23205.1|	phosphoglucose isomerase [Dioscorea quinqueloba]	gnl|CDD|230385	KOG2446, KOG2446, KOG2446, Glucose-6-phosphate isomerase [Carbohydrate transport and metabolism].	sp|P52031|G6PI_DROYA	Glucose-6-phosphate isomerase OS=Drosophila yakuba GN=Pgi PE=3 SV=1	--	K01810	GPI, pgi	glucose-6-phosphate isomerase	EC:5.3.1.9	ko00010:Glycolysis / Gluconeogenesis;ko00030:Pentose phosphate pathway;ko00500:Starch and sucrose metabolism;ko00520:Amino sugar and nucleotide sugar metabolism;ko01200:Carbon metabolism;
htu-miR160a	c81292_g1_i1	--	--	--	--	--	--	--	--	--	--	--	--
htu-miR160a	c94553_g1_i1	gi|326532784|dbj|BAJ89237.1|	predicted protein [Hordeum vulgare subsp. vulgare]	gnl|CDD|227971	KOG0020, KOG0020, KOG0020, Endoplasmic reticulum glucose-regulated protein (GRP94/endoplasmin), HSP90 family [Posttranslational modification, protein turnover, chaperones].	sp|Q95M18|ENPL_BOVIN	Endoplasmin OS=Bos taurus GN=HSP90B1 PE=2 SV=1	GO:0009987	K09487	HSP90B, TRA1			ko04141:Protein processing in endoplasmic reticulum;ko04151:PI3K-Akt signaling pathway;ko04621:NOD-like receptor signaling pathway;ko04626:Plant-pathogen interaction;ko04915:Estrogen signaling pathway;ko04918:Thyroid hormone synthesis;ko05200:Pathways in cancer;ko05215:Prostate cancer;
htu-miR160a	c105668_g1_i2	--	--	--	--	--	--	--	--	--	--	--	--
htu-miR160a	c116513_g2_i1	gi|34559256|gb|AAQ75384.1|	putative opsin [Oryza sativa Indica Group]	--	--	sp|Q9UW81|NOP1_NEUCR	Opsin-1 OS=Neurospora crassa (strain ATCC 24698 / 74-OR23-1A / CBS 708.71 / DSM 1257 / FGSC 987) GN=nop-1 PE=1 SV=1	--	--	--	--	--	--
htu-miR160a	c121934_g1_i1	--	--	--	--	--	--	--	--	--	--	--	--
htu-miR160a	c121934_g1_i2	--	--	--	--	--	--	--	--	--	--	--	--
htu-miR160a	c123683_g2_i1	--	--	--	--	sp|P05348|RBS_MAIZE	Ribulose bisphosphate carboxylase small chain, chloroplastic OS=Zea mays GN=RBCS PE=1 SV=1	--	--	--	--	--	--
htu-miR160a	c128136_g1_i1	--	--	--	--	--	--	--	--	--	--	--	--
htu-miR160a	c133852_g2_i1	gi|30580446|sp|Q96UF2.1|G3P2_MUCCL	RecName: Full=Glyceraldehyde-3-phosphate dehydrogenase 2; Short=GAPDH 2<>glyceraldehyde-3-phosphate dehydrogenase [Mucor racemosus]<>glyceraldehyde-3-phosphate dehydrogenase, cytosolic [Zea mays]	gnl|CDD|228604	KOG0657, KOG0657, KOG0657, Glyceraldehyde 3-phosphate dehydrogenase [Carbohydrate transport and metabolism].	sp|P07486|G3P1_DROME	Glyceraldehyde-3-phosphate dehydrogenase 1 OS=Drosophila melanogaster GN=Gapdh1 PE=2 SV=2	GO:0005737	K00134	GAPDH, gapA	glyceraldehyde 3-phosphate dehydrogenase	EC:1.2.1.12	ko00010:Glycolysis / Gluconeogenesis;ko00710:Carbon fixation in photosynthetic organisms;ko01200:Carbon metabolism;ko01230:Biosynthesis of amino acids;ko04066:HIF-1 signaling pathway;ko05010:Alzheimer's disease;
htu-miR160a	c133852_g2_i3	gi|30580446|sp|Q96UF2.1|G3P2_MUCCL	RecName: Full=Glyceraldehyde-3-phosphate dehydrogenase 2; Short=GAPDH 2<>glyceraldehyde-3-phosphate dehydrogenase [Mucor racemosus]<>glyceraldehyde-3-phosphate dehydrogenase, cytosolic [Zea mays]	gnl|CDD|228604	KOG0657, KOG0657, KOG0657, Glyceraldehyde 3-phosphate dehydrogenase [Carbohydrate transport and metabolism].	sp|P07487|G3P2_DROME	Glyceraldehyde-3-phosphate dehydrogenase 2 OS=Drosophila melanogaster GN=Gapdh2 PE=1 SV=2	GO:0005737	K00134	GAPDH, gapA	glyceraldehyde 3-phosphate dehydrogenase	EC:1.2.1.12	ko00010:Glycolysis / Gluconeogenesis;ko00710:Carbon fixation in photosynthetic organisms;ko01200:Carbon metabolism;ko01230:Biosynthesis of amino acids;ko04066:HIF-1 signaling pathway;ko05010:Alzheimer's disease;
htu-miR160a	c133852_g4_i2	--	--	gnl|CDD|228604	KOG0657, KOG0657, KOG0657, Glyceraldehyde 3-phosphate dehydrogenase [Carbohydrate transport and metabolism].	sp|Q8WZN0|G3P_SORMA	Glyceraldehyde-3-phosphate dehydrogenase OS=Sordaria macrospora GN=GPD PE=3 SV=2	--	--	--	--	--	--
htu-miR160a	c133852_g4_i3	gi|659495389|gb|AID66750.1|	glyceraldehyde-3-phosphate dehydrogenase, partial [Robinia pseudoacacia]	gnl|CDD|228604	KOG0657, KOG0657, KOG0657, Glyceraldehyde 3-phosphate dehydrogenase [Carbohydrate transport and metabolism].	sp|P32637|G3P_PODAS	Glyceraldehyde-3-phosphate dehydrogenase OS=Podospora anserina GN=GPD PE=3 SV=1	--	--	--	--	--	--
htu-miR160a	c136065_g1_i1	gi|133872|sp|P29344.1|RR1_SPIOL	RecName: Full=30S ribosomal protein S1, chloroplastic; AltName: Full=CS1; Flags: Precursor [Spinacia oleracea]<>ribosomal protein S1 [Spinacia oleracea]<>chloroplast ribosomal protein S1 [Spinacia oleracea]<>hypothetical protein SOVF_099990 [Spinacia oleracea]	gnl|CDD|229016	KOG1070, KOG1070, KOG1070, rRNA processing protein Rrp5 [RNA processing and modification].	sp|P29344|RR1_SPIOL	30S ribosomal protein S1, chloroplastic OS=Spinacia oleracea GN=RPS1 PE=1 SV=1	GO:0005840	K02945	RP-S1, rpsA			ko03010:Ribosome;
htu-miR160a	c138288_g1_i1	gi|470103345|ref|XP_004288100.1|	PREDICTED: 2-oxoisovalerate dehydrogenase subunit alpha 2, mitochondrial [Fragaria vesca subsp. vesca]	gnl|CDD|229124	KOG1182, KOG1182, KOG1182, Branched chain alpha-keto acid dehydrogenase complex, alpha subunit [Energy production and conversion].	sp|Q84JL2|ODBA2_ARATH	2-oxoisovalerate dehydrogenase subunit alpha 2, mitochondrial OS=Arabidopsis thaliana GN=At5g09300 PE=1 SV=1	GO:0016624	K00166	BCKDHA, bkdA1	2-oxoisovalerate dehydrogenase E1 component alpha subunit	EC:1.2.4.4	ko00280:Valine, leucine and isoleucine degradation;
htu-miR160a	c145718_g1_i2	--	--	gnl|CDD|228693	KOG0746, KOG0746, KOG0746, 60S ribosomal protein L3 and related proteins [Translation, ribosomal structure and biogenesis].	sp|P59671|RL3_NEUCR	60S ribosomal protein L3 OS=Neurospora crassa (strain ATCC 24698 / 74-OR23-1A / CBS 708.71 / DSM 1257 / FGSC 987) GN=rpl-3 PE=3 SV=1	--	--	--	--	--	--
htu-miR160a	c145777_g1_i1	gi|225435334|ref|XP_002282437.1|	PREDICTED: auxin response factor 18 [Vitis vinifera]<>PREDICTED: auxin response factor 18 [Vitis vinifera]<>PREDICTED: auxin response factor 18 [Vitis vinifera]<>PREDICTED: auxin response factor 18 [Vitis vinifera]<>PREDICTED: auxin response factor 18 [Vitis vinifera]	--	--	sp|Q653H7|ARFR_ORYSJ	Auxin response factor 18 OS=Oryza sativa subsp. japonica GN=ARF18 PE=2 SV=1	GO:0048589	--	--	--	--	--
htu-miR160a	c145777_g1_i2	gi|595842062|ref|XP_007208339.1|	hypothetical protein PRUPE_ppa002082mg [Prunus persica]<>hypothetical protein PRUPE_ppa002082mg [Prunus persica]	gnl|CDD|228591	KOG0644, KOG0644, KOG0644, Uncharacterized conserved protein, contains WD40 repeat and BROMO domains [General function prediction only].	sp|Q653H7|ARFR_ORYSJ	Auxin response factor 18 OS=Oryza sativa subsp. japonica GN=ARF18 PE=2 SV=1	GO:0006351	--	--	--	--	--
htu-miR160a	c145777_g1_i3	gi|595842062|ref|XP_007208339.1|	hypothetical protein PRUPE_ppa002082mg [Prunus persica]<>hypothetical protein PRUPE_ppa002082mg [Prunus persica]	gnl|CDD|228591	KOG0644, KOG0644, KOG0644, Uncharacterized conserved protein, contains WD40 repeat and BROMO domains [General function prediction only].	sp|Q653H7|ARFR_ORYSJ	Auxin response factor 18 OS=Oryza sativa subsp. japonica GN=ARF18 PE=2 SV=1	GO:0048589	--	--	--	--	--
htu-miR160a	c145870_g1_i1	gi|595820205|ref|XP_007204626.1|	hypothetical protein PRUPE_ppa002189mg [Prunus persica]<>hypothetical protein PRUPE_ppa002189mg [Prunus persica]	gnl|CDD|229536	KOG1595, KOG1595, KOG1595, CCCH-type Zn-finger protein [General function prediction only].	sp|P93755|C3H30_ARATH	Zinc finger CCCH domain-containing protein 30 OS=Arabidopsis thaliana GN=At2g41900 PE=1 SV=2	GO:0008270	--	--	--	--	--
htu-miR160a	c145870_g1_i2	gi|595820205|ref|XP_007204626.1|	hypothetical protein PRUPE_ppa002189mg [Prunus persica]<>hypothetical protein PRUPE_ppa002189mg [Prunus persica]	gnl|CDD|229536	KOG1595, KOG1595, KOG1595, CCCH-type Zn-finger protein [General function prediction only].	sp|P93755|C3H30_ARATH	Zinc finger CCCH domain-containing protein 30 OS=Arabidopsis thaliana GN=At2g41900 PE=1 SV=2	GO:0008270	--	--	--	--	--
htu-miR160a	c148567_g1_i1	--	--	--	--	--	--	--	--	--	--	--	--
htu-miR160a	c148779_g1_i1	--	--	--	--	sp|P58821|CALY_RAT	Neuron-specific vesicular protein calcyon OS=Rattus norvegicus GN=Caly PE=1 SV=1	--	K15493	CALY			ko04728:Dopaminergic synapse;
htu-miR160a	c148873_g1_i1	--	--	--	--	--	--	--	--	--	--	--	--
htu-miR160a	c149063_g1_i1	--	--	--	--	sp|P02656|APOC3_HUMAN	Apolipoprotein C-III OS=Homo sapiens GN=APOC3 PE=1 SV=1	--	K08759	APOC3			ko03320:PPAR signaling pathway;
htu-miR160a	c152922_g1_i1	--	--	--	--	sp|P39015|STM1_YEAST	Suppressor protein STM1 OS=Saccharomyces cerevisiae (strain ATCC 204508 / S288c) GN=STM1 PE=1 SV=3	--	--	--	--	--	--
htu-miR160a	c154759_g1_i1	--	--	--	--	--	--	--	--	--	--	--	--
htu-miR160a	c155130_g1_i1	--	--	--	--	--	--	--	--	--	--	--	--
htu-miR160a	c155548_g1_i1	--	--	gnl|CDD|227991	KOG0040, KOG0040, KOG0040, Ca2+-binding actin-bundling protein (spectrin), alpha chain (EF-Hand protein superfamily) [Cytoskeleton].	sp|P07751|SPTN1_CHICK	Spectrin alpha chain, non-erythrocytic 1 OS=Gallus gallus GN=SPTAN1 PE=1 SV=3	--	K06114	SPTA
htu-miR160a	c157442_g1_i1	--	--	--	--	--	--	--	K18400	KANSL1
htu-miR160a	c159163_g1_i1	--	--	--	--	--	--	--	--	--	--	--	--
htu-miR160a	c167730_g1_i1	--	--	--	--	--	--	--	--	--	--	--	--
htu-miR160a	c176700_g1_i1	--	--	gnl|CDD|228673	KOG0726, KOG0726, KOG0726, 26S proteasome regulatory complex, ATPase RPT2 [Posttranslational modification, protein turnover, chaperones].	sp|Q55BV5|PRS4_DICDI	26S protease regulatory subunit 4 homolog OS=Dictyostelium discoideum GN=psmC1 PE=1 SV=1	--	--	--	--	--	--
htu-miR160a	c177657_g1_i1	--	--	--	--	--	--	--	--	--	--	--	--
htu-miR160a	c183356_g1_i1	--	--	--	--	--	--	--	--	--	--	--	--
htu-miR160a	c187342_g1_i1	--	--	--	--	--	--	--	--	--	--	--	--
htu-miR160a	c191078_g1_i1	--	--	--	--	sp|Q7XLC6|HAK11_ORYSJ	Probable potassium transporter 11 OS=Oryza sativa subsp. japonica GN=HAK11 PE=2 SV=3	--	--	--	--	--	--
htu-miR160a	c192030_g1_i1	--	--	--	--	--	--	--	--	--	--	--	--
htu-miR160a	c197159_g1_i1	--	--	--	--	--	--	--	--	--	--	--	--
htu-miR160a	c199300_g1_i1	--	--	--	--	sp|Q93W93|FBK22_ARATH	F-box/kelch-repeat protein At1g55270 OS=Arabidopsis thaliana GN=At1g55270 PE=2 SV=1	--	--	--	--	--	--
htu-miR160a	c199389_g1_i1	--	--	--	--	sp|Q9CMD0|Y901_PASMU	Uncharacterized protein PM0901 OS=Pasteurella multocida (strain Pm70) GN=PM0901 PE=4 SV=1	--	--	--	--	--	--
htu-miR160a	c202318_g1_i1	--	--	--	--	--	--	--	--	--	--	--	--
htu-miR160a	c202892_g1_i1	--	--	--	--	--	--	--	--	--	--	--	--
htu-miR160a	c208383_g1_i1	--	--	--	--	--	--	--	--	--	--	--	--
htu-miR160a	c212051_g1_i1	--	--	--	--	sp|Q7Z9M7|GUN7_HYPJQ	Endoglucanase-7 OS=Hypocrea jecorina (strain QM6a) GN=cel61b PE=1 SV=3	--	--	--	--	--	--
htu-miR160a	c221750_g1_i1	--	--	--	--	--	--	--	--	--	--	--	--
htu-miR160a	c224394_g1_i1	--	--	--	--	--	--	--	--	--	--	--	--
htu-miR160a	c225386_g1_i1	--	--	gnl|CDD|231719	KOG3787, KOG3787, KOG3787, Glutamate/aspartate and neutral amino acid transporters [Amino acid transport and metabolism].	sp|P51907|EAA3_RAT	Excitatory amino acid transporter 3 OS=Rattus norvegicus GN=Slc1a1 PE=1 SV=1	--	--	--	--	--	--
htu-miR160a	c236263_g1_i1	--	--	--	--	sp|Q925T8|BRNP1_RAT	BMP/retinoic acid-inducible neural-specific protein 1 OS=Rattus norvegicus GN=Brinp1 PE=2 SV=1	--	--	--	--	--	--
htu-miR160a	c238994_g1_i1	--	--	--	--	--	--	--	--	--	--	--	--
htu-miR160a	c252329_g1_i1	--	--	--	--	--	--	--	--	--	--	--	--
htu-miR160a	c253829_g1_i1	--	--	--	--	--	--	--	--	--	--	--	--
htu-miR160a	c256698_g1_i1	--	--	--	--	--	--	--	--	--	--	--	--
htu-miR160a	c257320_g1_i1	--	--	gnl|CDD|232006	KOG4075, KOG4075, KOG4075, Cytochrome c oxidase, subunit IV/COX5b [Energy production and conversion].	sp|P13073|COX41_HUMAN	Cytochrome c oxidase subunit 4 isoform 1, mitochondrial OS=Homo sapiens GN=COX4I1 PE=1 SV=1	--	K02263	COX4			ko00190:Oxidative phosphorylation;ko04260:Cardiac muscle contraction;ko04932:Non-alcoholic fatty liver disease (NAFLD);ko05010:Alzheimer's disease;ko05012:Parkinson's disease;ko05016:Huntington's disease;
htu-miR160a	c278528_g1_i1	--	--	--	--	sp|Q96VH4|HBN1_YEAST	Putative nitroreductase HBN1 OS=Saccharomyces cerevisiae (strain ATCC 204508 / S288c) GN=HBN1 PE=1 SV=1	--	K07078	K07078
htu-miR160a	c285471_g1_i1	--	--	--	--	--	--	--	--	--	--	--	--
htu-miR160a	c285879_g1_i1	--	--	--	--	--	--	--	--	--	--	--	--
htu-miR160a	c295791_g1_i1	--	--	--	--	--	--	--	--	--	--	--	--
gma-miR390b-5p	c88759_g1_i1	--	--	gnl|CDD|228566	KOG0618, KOG0618, KOG0618, Serine/threonine phosphatase 2C containing leucine-rich repeats, similar to SCN circadian oscillatory protein (SCOP) [Signal transduction mechanisms].	sp|O49545|BAME1_ARATH	Leucine-rich repeat receptor-like serine/threonine-protein kinase BAM1 OS=Arabidopsis thaliana GN=BAM1 PE=1 SV=1	--	--	--	--	--	--
gma-miR390b-5p	c119675_g1_i1	--	--	gnl|CDD|228565	KOG0617, KOG0617, KOG0617, Ras suppressor protein (contains leucine-rich repeats) [Signal transduction mechanisms].	sp|O49545|BAME1_ARATH	Leucine-rich repeat receptor-like serine/threonine-protein kinase BAM1 OS=Arabidopsis thaliana GN=BAM1 PE=1 SV=1	--	--	--	--	--	--
gma-miR390b-5p	c119770_g1_i1	--	--	--	--	--	--	--	--	--	--	--	--
gma-miR390b-5p	c142746_g2_i1	--	--	--	--	--	--	--	--	--	--	--	--
gma-miR390b-5p	c142746_g2_i2	--	--	--	--	--	--	--	--	--	--	--	--
gma-miR390b-5p	c143899_g1_i2	gi|703101792|ref|XP_010097281.1|	RNA-binding protein Musashi-2-like protein [Morus notabilis]<>RNA-binding protein Musashi-2-like protein [Morus notabilis]	gnl|CDD|232134	KOG4205, KOG4205, KOG4205, RNA-binding protein musashi/mRNA cleavage and polyadenylation factor I complex, subunit HRP1 [RNA processing and modification].	sp|Q8W034|RNP1_ARATH	Heterogeneous nuclear ribonucleoprotein 1 OS=Arabidopsis thaliana GN=RNP1 PE=1 SV=1	GO:0003676	K14411	MSI			ko03015:mRNA surveillance pathway;
gma-miR390b-5p	c143899_g1_i3	gi|703101792|ref|XP_010097281.1|	RNA-binding protein Musashi-2-like protein [Morus notabilis]<>RNA-binding protein Musashi-2-like protein [Morus notabilis]	gnl|CDD|232134	KOG4205, KOG4205, KOG4205, RNA-binding protein musashi/mRNA cleavage and polyadenylation factor I complex, subunit HRP1 [RNA processing and modification].	sp|Q8W034|RNP1_ARATH	Heterogeneous nuclear ribonucleoprotein 1 OS=Arabidopsis thaliana GN=RNP1 PE=1 SV=1	GO:0003676	K14411	MSI			ko03015:mRNA surveillance pathway;
gma-miR390b-5p	c143899_g1_i5	gi|703101792|ref|XP_010097281.1|	RNA-binding protein Musashi-2-like protein [Morus notabilis]<>RNA-binding protein Musashi-2-like protein [Morus notabilis]	gnl|CDD|232134	KOG4205, KOG4205, KOG4205, RNA-binding protein musashi/mRNA cleavage and polyadenylation factor I complex, subunit HRP1 [RNA processing and modification].	sp|Q8W034|RNP1_ARATH	Heterogeneous nuclear ribonucleoprotein 1 OS=Arabidopsis thaliana GN=RNP1 PE=1 SV=1	GO:0003676	K14411	MSI			ko03015:mRNA surveillance pathway;
gma-miR390b-5p	c143899_g1_i6	gi|255576302|ref|XP_002529044.1|	Heterogeneous nuclear ribonucleoprotein 27C, putative [Ricinus communis]<>Heterogeneous nuclear ribonucleoprotein 27C, putative [Ricinus communis]	gnl|CDD|232134	KOG4205, KOG4205, KOG4205, RNA-binding protein musashi/mRNA cleavage and polyadenylation factor I complex, subunit HRP1 [RNA processing and modification].	sp|Q8W034|RNP1_ARATH	Heterogeneous nuclear ribonucleoprotein 1 OS=Arabidopsis thaliana GN=RNP1 PE=1 SV=1	GO:0003676	K14411	MSI			ko03015:mRNA surveillance pathway;
gma-miR390b-5p	c143899_g1_i7	gi|703101792|ref|XP_010097281.1|	RNA-binding protein Musashi-2-like protein [Morus notabilis]<>RNA-binding protein Musashi-2-like protein [Morus notabilis]	gnl|CDD|232134	KOG4205, KOG4205, KOG4205, RNA-binding protein musashi/mRNA cleavage and polyadenylation factor I complex, subunit HRP1 [RNA processing and modification].	sp|Q8W034|RNP1_ARATH	Heterogeneous nuclear ribonucleoprotein 1 OS=Arabidopsis thaliana GN=RNP1 PE=1 SV=1	GO:0003676	K14411	MSI			ko03015:mRNA surveillance pathway;
gma-miR390b-5p	c143899_g1_i8	gi|703101792|ref|XP_010097281.1|	RNA-binding protein Musashi-2-like protein [Morus notabilis]<>RNA-binding protein Musashi-2-like protein [Morus notabilis]	gnl|CDD|232134	KOG4205, KOG4205, KOG4205, RNA-binding protein musashi/mRNA cleavage and polyadenylation factor I complex, subunit HRP1 [RNA processing and modification].	sp|Q8W034|RNP1_ARATH	Heterogeneous nuclear ribonucleoprotein 1 OS=Arabidopsis thaliana GN=RNP1 PE=1 SV=1	GO:0003676	K14411	MSI			ko03015:mRNA surveillance pathway;
gma-miR390b-5p	c147170_g1_i2	gi|255550187|ref|XP_002516144.1|	erecta, putative [Ricinus communis]<>erecta, putative [Ricinus communis]	gnl|CDD|229129	KOG1187, KOG1187, KOG1187, Serine/threonine protein kinase [Signal transduction mechanisms].	sp|Q42371|ERECT_ARATH	LRR receptor-like serine/threonine-protein kinase ERECTA OS=Arabidopsis thaliana GN=ERECTA PE=1 SV=1	GO:0006468	--	--	--	--	--
gma-miR390b-5p	c206151_g1_i1	gi|670420566|ref|XP_008651122.1|	PREDICTED: uncharacterized protein LOC100274085 isoform X1 [Zea mays]<>TPA: hypothetical protein ZEAMMB73_235289 [Zea mays]	--	--	sp|P12332|CB21_SILPR	Chlorophyll a-b binding protein, chloroplastic (Fragment) OS=Silene pratensis PE=2 SV=2	GO:0016020	K14172	LHCB7			ko00196:Photosynthesis - antenna proteins;
gma-miR390b-5p	c231630_g1_i1	--	--	gnl|CDD|230226	KOG2287, KOG2287, KOG2287, Galactosyltransferases [Carbohydrate transport and metabolism].	sp|Q6AY39|B3GL1_RAT	UDP-GalNAc:beta-1,3-N-acetylgalactosaminyltransferase 1 OS=Rattus norvegicus GN=B3galnt1 PE=2 SV=1	--	K00719	B3GALNT1, B3GALT3	galactosylgalactosylglucosylceramide beta-D-acetylgalactosaminyltransferase	EC:2.4.1.79	ko00603:Glycosphingolipid biosynthesis - globo series;
cme-miR160d	c4162_g1_i1	--	--	--	--	--	--	--	--	--	--	--	--
cme-miR160d	c14615_g1_i1	--	--	gnl|CDD|228804	KOG0858, KOG0858, KOG0858, Predicted membrane protein [Function unknown].	sp|Q8VZU9|DERL1_ARATH	Derlin-1 OS=Arabidopsis thaliana GN=DER1 PE=2 SV=1	--	--	--	--	--	--
cme-miR160d	c31215_g1_i1	--	--	gnl|CDD|229295	KOG1353, KOG1353, KOG1353, F0F1-type ATP synthase, alpha subunit [Energy production and conversion].	sp|P35381|ATPA_DROME	ATP synthase subunit alpha, mitochondrial OS=Drosophila melanogaster GN=blw PE=1 SV=2	--	--	--	--	--	--
cme-miR160d	c36871_g1_i1	--	--	--	--	--	--	--	--	--	--	--	--
cme-miR160d	c40510_g1_i1	--	--	--	--	--	--	--	--	--	--	--	--
cme-miR160d	c66338_g1_i1	gi|5802953|gb|AAD51853.1|AF178989_1	pectin methylesterase [Vitis riparia]	--	--	sp|P17872|PME_ASPTU	Pectinesterase OS=Aspergillus tubingensis GN=pme1 PE=1 SV=1	GO:0016788	--	--	--	--	--
cme-miR160d	c66742_g1_i1	--	--	--	--	--	--	--	--	--	--	--	--
cme-miR160d	c81292_g1_i1	--	--	--	--	--	--	--	--	--	--	--	--
cme-miR160d	c93436_g1_i1	--	--	--	--	--	--	--	--	--	--	--	--
cme-miR160d	c94553_g1_i1	gi|326532784|dbj|BAJ89237.1|	predicted protein [Hordeum vulgare subsp. vulgare]	gnl|CDD|227971	KOG0020, KOG0020, KOG0020, Endoplasmic reticulum glucose-regulated protein (GRP94/endoplasmin), HSP90 family [Posttranslational modification, protein turnover, chaperones].	sp|Q95M18|ENPL_BOVIN	Endoplasmin OS=Bos taurus GN=HSP90B1 PE=2 SV=1	GO:0009987	K09487	HSP90B, TRA1			ko04141:Protein processing in endoplasmic reticulum;ko04151:PI3K-Akt signaling pathway;ko04621:NOD-like receptor signaling pathway;ko04626:Plant-pathogen interaction;ko04915:Estrogen signaling pathway;ko04918:Thyroid hormone synthesis;ko05200:Pathways in cancer;ko05215:Prostate cancer;
cme-miR160d	c116513_g2_i1	gi|34559256|gb|AAQ75384.1|	putative opsin [Oryza sativa Indica Group]	--	--	sp|Q9UW81|NOP1_NEUCR	Opsin-1 OS=Neurospora crassa (strain ATCC 24698 / 74-OR23-1A / CBS 708.71 / DSM 1257 / FGSC 987) GN=nop-1 PE=1 SV=1	--	--	--	--	--	--
cme-miR160d	c121934_g1_i1	--	--	--	--	--	--	--	--	--	--	--	--
cme-miR160d	c121934_g1_i2	--	--	--	--	--	--	--	--	--	--	--	--
cme-miR160d	c125459_g1_i3	--	--	gnl|CDD|228604	KOG0657, KOG0657, KOG0657, Glyceraldehyde 3-phosphate dehydrogenase [Carbohydrate transport and metabolism].	sp|P29497|G3P_COCHE	Glyceraldehyde-3-phosphate dehydrogenase OS=Cochliobolus heterostrophus GN=GPD1 PE=3 SV=1	--	--	--	--	--	--
cme-miR160d	c125459_g1_i4	--	--	--	--	--	--	--	--	--	--	--	--
cme-miR160d	c133852_g2_i1	gi|30580446|sp|Q96UF2.1|G3P2_MUCCL	RecName: Full=Glyceraldehyde-3-phosphate dehydrogenase 2; Short=GAPDH 2<>glyceraldehyde-3-phosphate dehydrogenase [Mucor racemosus]<>glyceraldehyde-3-phosphate dehydrogenase, cytosolic [Zea mays]	gnl|CDD|228604	KOG0657, KOG0657, KOG0657, Glyceraldehyde 3-phosphate dehydrogenase [Carbohydrate transport and metabolism].	sp|P07486|G3P1_DROME	Glyceraldehyde-3-phosphate dehydrogenase 1 OS=Drosophila melanogaster GN=Gapdh1 PE=2 SV=2	GO:0005737	K00134	GAPDH, gapA	glyceraldehyde 3-phosphate dehydrogenase	EC:1.2.1.12	ko00010:Glycolysis / Gluconeogenesis;ko00710:Carbon fixation in photosynthetic organisms;ko01200:Carbon metabolism;ko01230:Biosynthesis of amino acids;ko04066:HIF-1 signaling pathway;ko05010:Alzheimer's disease;
cme-miR160d	c133852_g2_i3	gi|30580446|sp|Q96UF2.1|G3P2_MUCCL	RecName: Full=Glyceraldehyde-3-phosphate dehydrogenase 2; Short=GAPDH 2<>glyceraldehyde-3-phosphate dehydrogenase [Mucor racemosus]<>glyceraldehyde-3-phosphate dehydrogenase, cytosolic [Zea mays]	gnl|CDD|228604	KOG0657, KOG0657, KOG0657, Glyceraldehyde 3-phosphate dehydrogenase [Carbohydrate transport and metabolism].	sp|P07487|G3P2_DROME	Glyceraldehyde-3-phosphate dehydrogenase 2 OS=Drosophila melanogaster GN=Gapdh2 PE=1 SV=2	GO:0005737	K00134	GAPDH, gapA	glyceraldehyde 3-phosphate dehydrogenase	EC:1.2.1.12	ko00010:Glycolysis / Gluconeogenesis;ko00710:Carbon fixation in photosynthetic organisms;ko01200:Carbon metabolism;ko01230:Biosynthesis of amino acids;ko04066:HIF-1 signaling pathway;ko05010:Alzheimer's disease;
cme-miR160d	c133852_g4_i2	--	--	gnl|CDD|228604	KOG0657, KOG0657, KOG0657, Glyceraldehyde 3-phosphate dehydrogenase [Carbohydrate transport and metabolism].	sp|Q8WZN0|G3P_SORMA	Glyceraldehyde-3-phosphate dehydrogenase OS=Sordaria macrospora GN=GPD PE=3 SV=2	--	--	--	--	--	--
cme-miR160d	c133852_g4_i3	gi|659495389|gb|AID66750.1|	glyceraldehyde-3-phosphate dehydrogenase, partial [Robinia pseudoacacia]	gnl|CDD|228604	KOG0657, KOG0657, KOG0657, Glyceraldehyde 3-phosphate dehydrogenase [Carbohydrate transport and metabolism].	sp|P32637|G3P_PODAS	Glyceraldehyde-3-phosphate dehydrogenase OS=Podospora anserina GN=GPD PE=3 SV=1	--	--	--	--	--	--
cme-miR160d	c136852_g2_i1	--	--	gnl|CDD|228824	KOG0878, KOG0878, KOG0878, 60S ribosomal protein L32 [Translation, ribosomal structure and biogenesis].	sp|Q7RXY1|RL32_NEUCR	60S ribosomal protein L32 OS=Neurospora crassa (strain ATCC 24698 / 74-OR23-1A / CBS 708.71 / DSM 1257 / FGSC 987) GN=crp-63 PE=3 SV=1	--	K02912	RP-L32e, RPL32			ko03010:Ribosome;
cme-miR160d	c145777_g1_i1	gi|225435334|ref|XP_002282437.1|	PREDICTED: auxin response factor 18 [Vitis vinifera]<>PREDICTED: auxin response factor 18 [Vitis vinifera]<>PREDICTED: auxin response factor 18 [Vitis vinifera]<>PREDICTED: auxin response factor 18 [Vitis vinifera]<>PREDICTED: auxin response factor 18 [Vitis vinifera]	--	--	sp|Q653H7|ARFR_ORYSJ	Auxin response factor 18 OS=Oryza sativa subsp. japonica GN=ARF18 PE=2 SV=1	GO:0048589	--	--	--	--	--
cme-miR160d	c145777_g1_i2	gi|595842062|ref|XP_007208339.1|	hypothetical protein PRUPE_ppa002082mg [Prunus persica]<>hypothetical protein PRUPE_ppa002082mg [Prunus persica]	gnl|CDD|228591	KOG0644, KOG0644, KOG0644, Uncharacterized conserved protein, contains WD40 repeat and BROMO domains [General function prediction only].	sp|Q653H7|ARFR_ORYSJ	Auxin response factor 18 OS=Oryza sativa subsp. japonica GN=ARF18 PE=2 SV=1	GO:0006351	--	--	--	--	--
cme-miR160d	c145777_g1_i3	gi|595842062|ref|XP_007208339.1|	hypothetical protein PRUPE_ppa002082mg [Prunus persica]<>hypothetical protein PRUPE_ppa002082mg [Prunus persica]	gnl|CDD|228591	KOG0644, KOG0644, KOG0644, Uncharacterized conserved protein, contains WD40 repeat and BROMO domains [General function prediction only].	sp|Q653H7|ARFR_ORYSJ	Auxin response factor 18 OS=Oryza sativa subsp. japonica GN=ARF18 PE=2 SV=1	GO:0048589	--	--	--	--	--
cme-miR160d	c148567_g1_i1	--	--	--	--	--	--	--	--	--	--	--	--
cme-miR160d	c148644_g1_i1	--	--	gnl|CDD|230742	KOG2803, KOG2803, KOG2803, Choline phosphate cytidylyltransferase/Predicted CDP-ethanolamine synthase [Lipid transport and metabolism].	sp|P16965|STF2_YEAST	ATPase-stabilizing factor 15 kDa protein OS=Saccharomyces cerevisiae (strain ATCC 204508 / S288c) GN=STF2 PE=1 SV=2	--	--	--	--	--	--
cme-miR160d	c148779_g1_i1	--	--	--	--	sp|P58821|CALY_RAT	Neuron-specific vesicular protein calcyon OS=Rattus norvegicus GN=Caly PE=1 SV=1	--	K15493	CALY			ko04728:Dopaminergic synapse;
cme-miR160d	c148873_g1_i1	--	--	--	--	--	--	--	--	--	--	--	--
cme-miR160d	c149063_g1_i1	--	--	--	--	sp|P02656|APOC3_HUMAN	Apolipoprotein C-III OS=Homo sapiens GN=APOC3 PE=1 SV=1	--	K08759	APOC3			ko03320:PPAR signaling pathway;
cme-miR160d	c149345_g1_i1	--	--	--	--	--	--	--	--	--	--	--	--
cme-miR160d	c152922_g1_i1	--	--	--	--	sp|P39015|STM1_YEAST	Suppressor protein STM1 OS=Saccharomyces cerevisiae (strain ATCC 204508 / S288c) GN=STM1 PE=1 SV=3	--	--	--	--	--	--
cme-miR160d	c154759_g1_i1	--	--	--	--	--	--	--	--	--	--	--	--
cme-miR160d	c155130_g1_i1	--	--	--	--	--	--	--	--	--	--	--	--
cme-miR160d	c157442_g1_i1	--	--	--	--	--	--	--	K18400	KANSL1
cme-miR160d	c167730_g1_i1	--	--	--	--	--	--	--	--	--	--	--	--
cme-miR160d	c177657_g1_i1	--	--	--	--	--	--	--	--	--	--	--	--
cme-miR160d	c187342_g1_i1	--	--	--	--	--	--	--	--	--	--	--	--
cme-miR160d	c197277_g1_i1	--	--	--	--	--	--	--	--	--	--	--	--
cme-miR160d	c199300_g1_i1	--	--	--	--	sp|Q93W93|FBK22_ARATH	F-box/kelch-repeat protein At1g55270 OS=Arabidopsis thaliana GN=At1g55270 PE=2 SV=1	--	--	--	--	--	--
cme-miR160d	c199389_g1_i1	--	--	--	--	sp|Q9CMD0|Y901_PASMU	Uncharacterized protein PM0901 OS=Pasteurella multocida (strain Pm70) GN=PM0901 PE=4 SV=1	--	--	--	--	--	--
cme-miR160d	c202318_g1_i1	--	--	--	--	--	--	--	--	--	--	--	--
cme-miR160d	c202892_g1_i1	--	--	--	--	--	--	--	--	--	--	--	--
cme-miR160d	c208383_g1_i1	--	--	--	--	--	--	--	--	--	--	--	--
cme-miR160d	c224394_g1_i1	--	--	--	--	--	--	--	--	--	--	--	--
cme-miR160d	c236263_g1_i1	--	--	--	--	sp|Q925T8|BRNP1_RAT	BMP/retinoic acid-inducible neural-specific protein 1 OS=Rattus norvegicus GN=Brinp1 PE=2 SV=1	--	--	--	--	--	--
cme-miR160d	c238994_g1_i1	--	--	--	--	--	--	--	--	--	--	--	--
cme-miR160d	c245707_g1_i1	--	--	--	--	--	--	--	--	--	--	--	--
cme-miR160d	c252329_g1_i1	--	--	--	--	--	--	--	--	--	--	--	--
cme-miR160d	c256698_g1_i1	--	--	--	--	--	--	--	--	--	--	--	--
cme-miR160d	c285879_g1_i1	--	--	--	--	--	--	--	--	--	--	--	--
cme-miR160d	c289910_g1_i1	--	--	--	--	--	--	--	--	--	--	--	--
cme-miR160d	c295791_g1_i1	--	--	--	--	--	--	--	--	--	--	--	--
gma-miR393i	c110244_g1_i1	--	--	--	--	--	--	--	--	--	--	--	--
gma-miR393i	c110244_g1_i2	--	--	--	--	--	--	--	--	--	--	--	--
gma-miR393i	c132259_g1_i1	gi|645240752|ref|XP_008226748.1|	PREDICTED: G-type lectin S-receptor-like serine/threonine-protein kinase At4g27290 isoform X1 [Prunus mume]<>PREDICTED: G-type lectin S-receptor-like serine/threonine-protein kinase At4g27290 isoform X1 [Prunus mume]<>PREDICTED: G-type lectin S-receptor-like serine/threonine-protein kinase At4g27290 isoform X1 [Prunus mume]<>PREDICTED: G-type lectin S-receptor-like serine/threonine-protein kinase…	gnl|CDD|229129	KOG1187, KOG1187, KOG1187, Serine/threonine protein kinase [Signal transduction mechanisms].	sp|O81833|SD11_ARATH	G-type lectin S-receptor-like serine/threonine-protein kinase SD1-1 OS=Arabidopsis thaliana GN=SD11 PE=1 SV=1	--	--	--	--	--	--
gma-miR393i	c132259_g1_i2	gi|645240752|ref|XP_008226748.1|	PREDICTED: G-type lectin S-receptor-like serine/threonine-protein kinase At4g27290 isoform X1 [Prunus mume]<>PREDICTED: G-type lectin S-receptor-like serine/threonine-protein kinase At4g27290 isoform X1 [Prunus mume]<>PREDICTED: G-type lectin S-receptor-like serine/threonine-protein kinase At4g27290 isoform X1 [Prunus mume]<>PREDICTED: G-type lectin S-receptor-like serine/threonine-protein kinase…	gnl|CDD|229129	KOG1187, KOG1187, KOG1187, Serine/threonine protein kinase [Signal transduction mechanisms].	sp|O81833|SD11_ARATH	G-type lectin S-receptor-like serine/threonine-protein kinase SD1-1 OS=Arabidopsis thaliana GN=SD11 PE=1 SV=1	--	--	--	--	--	--
gma-miR393i	c132259_g1_i3	gi|645240752|ref|XP_008226748.1|	PREDICTED: G-type lectin S-receptor-like serine/threonine-protein kinase At4g27290 isoform X1 [Prunus mume]<>PREDICTED: G-type lectin S-receptor-like serine/threonine-protein kinase At4g27290 isoform X1 [Prunus mume]<>PREDICTED: G-type lectin S-receptor-like serine/threonine-protein kinase At4g27290 isoform X1 [Prunus mume]<>PREDICTED: G-type lectin S-receptor-like serine/threonine-protein kinase…	gnl|CDD|229129	KOG1187, KOG1187, KOG1187, Serine/threonine protein kinase [Signal transduction mechanisms].	sp|O81833|SD11_ARATH	G-type lectin S-receptor-like serine/threonine-protein kinase SD1-1 OS=Arabidopsis thaliana GN=SD11 PE=1 SV=1	--	--	--	--	--	--
gma-miR393i	c132259_g1_i4	gi|645240752|ref|XP_008226748.1|	PREDICTED: G-type lectin S-receptor-like serine/threonine-protein kinase At4g27290 isoform X1 [Prunus mume]<>PREDICTED: G-type lectin S-receptor-like serine/threonine-protein kinase At4g27290 isoform X1 [Prunus mume]<>PREDICTED: G-type lectin S-receptor-like serine/threonine-protein kinase At4g27290 isoform X1 [Prunus mume]<>PREDICTED: G-type lectin S-receptor-like serine/threonine-protein kinase…	gnl|CDD|229129	KOG1187, KOG1187, KOG1187, Serine/threonine protein kinase [Signal transduction mechanisms].	sp|O81833|SD11_ARATH	G-type lectin S-receptor-like serine/threonine-protein kinase SD1-1 OS=Arabidopsis thaliana GN=SD11 PE=1 SV=1	--	--	--	--	--	--
gma-miR393i	c142310_g1_i2	gi|645233500|ref|XP_008223376.1|	PREDICTED: probable protein phosphatase 2C 42 [Prunus mume]	gnl|CDD|228647	KOG0700, KOG0700, KOG0700, Protein phosphatase 2C/pyruvate dehydrogenase (lipoamide) phosphatase [Signal transduction mechanisms].	sp|Q0V7V2|P2C42_ARATH	Probable protein phosphatase 2C 42 OS=Arabidopsis thaliana GN=At3g17090 PE=2 SV=1	GO:0006470	K01102	PDP	pyruvate dehydrogenase phosphatase	EC:3.1.3.43
gma-miR393i	c144288_g3_i1	--	--	--	--	--	--	--	--	--	--	--	--
gma-miR393i	c145931_g1_i1	gi|703145724|ref|XP_010108608.1|	hypothetical protein L484_006339 [Morus notabilis]<>hypothetical protein L484_006339 [Morus notabilis]	--	--	sp|Q9SJ73|PP148_ARATH	Pentatricopeptide repeat-containing protein At2g04860 OS=Arabidopsis thaliana GN=PCMP-E74 PE=2 SV=3	--	--	--	--	--	--
gma-miR393i	c261308_g1_i1	--	--	--	--	--	--	--	--	--	--	--	--
vvi-miR171b	c141575_g1_i1	--	--	--	--	--	--	--	--	--	--	--	--
vvi-miR171b	c141943_g1_i1	gi|645266308|ref|XP_008238556.1|	PREDICTED: scarecrow-like protein 27 [Prunus mume]	--	--	sp|O81316|SCL6_ARATH	Scarecrow-like protein 6 OS=Arabidopsis thaliana GN=SCL6 PE=1 SV=1	--	--	--	--	--	--
vvi-miR171b	c143166_g1_i1	gi|470142520|ref|XP_004306953.1|	PREDICTED: scarecrow-like protein 6 [Fragaria vesca subsp. vesca]	--	--	sp|O81316|SCL6_ARATH	Scarecrow-like protein 6 OS=Arabidopsis thaliana GN=SCL6 PE=1 SV=1	--	--	--	--	--	--
vvi-miR171b	c143166_g1_i2	gi|590723269|ref|XP_007052139.1|	GRAS family transcription factor [Theobroma cacao]<>GRAS family transcription factor [Theobroma cacao]	--	--	sp|O81316|SCL6_ARATH	Scarecrow-like protein 6 OS=Arabidopsis thaliana GN=SCL6 PE=1 SV=1	--	--	--	--	--	--
vvi-miR171b	c143166_g1_i3	gi|596045937|ref|XP_007220242.1|	hypothetical protein PRUPE_ppa001781mg [Prunus persica]<>hypothetical protein PRUPE_ppa001781mg [Prunus persica]	--	--	sp|O81316|SCL6_ARATH	Scarecrow-like protein 6 OS=Arabidopsis thaliana GN=SCL6 PE=1 SV=1	--	--	--	--	--	--
vvi-miR171b	c143166_g1_i4	gi|658012735|ref|XP_008341645.1|	PREDICTED: scarecrow-like protein 22 [Malus domestica]	--	--	sp|O81316|SCL6_ARATH	Scarecrow-like protein 6 OS=Arabidopsis thaliana GN=SCL6 PE=1 SV=1	--	--	--	--	--	--
vvi-miR171b	c143166_g1_i5	gi|658012735|ref|XP_008341645.1|	PREDICTED: scarecrow-like protein 22 [Malus domestica]	--	--	sp|O81316|SCL6_ARATH	Scarecrow-like protein 6 OS=Arabidopsis thaliana GN=SCL6 PE=1 SV=1	--	--	--	--	--	--
vvi-miR171b	c143166_g1_i6	gi|658012735|ref|XP_008341645.1|	PREDICTED: scarecrow-like protein 22 [Malus domestica]	--	--	sp|O81316|SCL6_ARATH	Scarecrow-like protein 6 OS=Arabidopsis thaliana GN=SCL6 PE=1 SV=1	--	--	--	--	--	--
vvi-miR171b	c143166_g1_i7	gi|596045937|ref|XP_007220242.1|	hypothetical protein PRUPE_ppa001781mg [Prunus persica]<>hypothetical protein PRUPE_ppa001781mg [Prunus persica]	--	--	sp|O81316|SCL6_ARATH	Scarecrow-like protein 6 OS=Arabidopsis thaliana GN=SCL6 PE=1 SV=1	--	--	--	--	--	--
vvi-miR171b	c143166_g1_i8	gi|658012735|ref|XP_008341645.1|	PREDICTED: scarecrow-like protein 22 [Malus domestica]	--	--	sp|O81316|SCL6_ARATH	Scarecrow-like protein 6 OS=Arabidopsis thaliana GN=SCL6 PE=1 SV=1	--	--	--	--	--	--
pde-miR166b	c2475_g1_i1	--	--	gnl|CDD|228674	KOG0727, KOG0727, KOG0727, 26S proteasome regulatory complex, ATPase RPT3 [Posttranslational modification, protein turnover, chaperones].	sp|P78578|PRS6B_ASPNG	26S protease regulatory subunit 6B homolog OS=Aspergillus niger GN=tbpA PE=3 SV=1	--	--	--	--	--	--
pde-miR166b	c5665_g1_i2	--	--	--	--	sp|P01699|LV101_HUMAN	Ig lambda chain V-I region VOR OS=Homo sapiens PE=1 SV=1	--	--	--	--	--	--
pde-miR166b	c26324_g1_i1	--	--	--	--	--	--	--	--	--	--	--	--
pde-miR166b	c28611_g1_i1	--	--	gnl|CDD|227998	KOG0047, KOG0047, KOG0047, Catalase [Inorganic ion transport and metabolism].	sp|P55307|CATA1_HORVU	Catalase isozyme 1 OS=Hordeum vulgare GN=CAT1 PE=2 SV=1	--	--	--	--	--	--
pde-miR166b	c35774_g1_i1	--	--	--	--	--	--	--	--	--	--	--	--
pde-miR166b	c58962_g1_i1	--	--	--	--	sp|O49840|APK2B_ARATH	Protein kinase 2B, chloroplastic OS=Arabidopsis thaliana GN=APK2B PE=2 SV=1	--	--	--	--	--	--
pde-miR166b	c90683_g1_i1	--	--	--	--	--	--	--	--	--	--	--	--
pde-miR166b	c91186_g1_i1	--	--	--	--	--	--	--	--	--	--	--	--
pde-miR166b	c91186_g1_i2	--	--	--	--	--	--	--	--	--	--	--	--
pde-miR166b	c92386_g1_i1	gi|212274995|ref|NP_001130665.1|	uncharacterized protein LOC100191768 precursor [Zea mays]<>unknown [Zea mays]<>unknown [Zea mays]	--	--	sp|Q00023|CEL1_AGABI	Cellulose-growth-specific protein OS=Agaricus bisporus GN=cel1 PE=3 SV=1	--	--	--	--	--	--
pde-miR166b	c120667_g1_i1	gi|567887826|ref|XP_006436435.1|	hypothetical protein CICLE_v10032018mg [Citrus clementina]<>hypothetical protein CICLE_v10032018mg [Citrus clementina]<>hypothetical protein CICLE_v10032018mg [Citrus clementina]<>PREDICTED: GATA transcription factor 8-like [Citrus sinensis]<>hypothetical protein CICLE_v10032018mg [Citrus clementina]<>hypothetical protein CICLE_v10032018mg [Citrus clementina]<>hypothetical protein CICLE_v10032018…	--	--	sp|Q9SV30|GATA8_ARATH	GATA transcription factor 8 OS=Arabidopsis thaliana GN=GATA8 PE=2 SV=1	--	--	--	--	--	--
pde-miR166b	c120667_g1_i3	gi|567887826|ref|XP_006436435.1|	hypothetical protein CICLE_v10032018mg [Citrus clementina]<>hypothetical protein CICLE_v10032018mg [Citrus clementina]<>hypothetical protein CICLE_v10032018mg [Citrus clementina]<>PREDICTED: GATA transcription factor 8-like [Citrus sinensis]<>hypothetical protein CICLE_v10032018mg [Citrus clementina]<>hypothetical protein CICLE_v10032018mg [Citrus clementina]<>hypothetical protein CICLE_v10032018…	--	--	sp|Q9SV30|GATA8_ARATH	GATA transcription factor 8 OS=Arabidopsis thaliana GN=GATA8 PE=2 SV=1	--	--	--	--	--	--
pde-miR166b	c120667_g1_i4	gi|567887826|ref|XP_006436435.1|	hypothetical protein CICLE_v10032018mg [Citrus clementina]<>hypothetical protein CICLE_v10032018mg [Citrus clementina]<>hypothetical protein CICLE_v10032018mg [Citrus clementina]<>PREDICTED: GATA transcription factor 8-like [Citrus sinensis]<>hypothetical protein CICLE_v10032018mg [Citrus clementina]<>hypothetical protein CICLE_v10032018mg [Citrus clementina]<>hypothetical protein CICLE_v10032018…	--	--	sp|Q9SV30|GATA8_ARATH	GATA transcription factor 8 OS=Arabidopsis thaliana GN=GATA8 PE=2 SV=1	--	--	--	--	--	--
pde-miR166b	c120667_g1_i5	gi|567887826|ref|XP_006436435.1|	hypothetical protein CICLE_v10032018mg [Citrus clementina]<>hypothetical protein CICLE_v10032018mg [Citrus clementina]<>hypothetical protein CICLE_v10032018mg [Citrus clementina]<>PREDICTED: GATA transcription factor 8-like [Citrus sinensis]<>hypothetical protein CICLE_v10032018mg [Citrus clementina]<>hypothetical protein CICLE_v10032018mg [Citrus clementina]<>hypothetical protein CICLE_v10032018…	--	--	sp|Q9SV30|GATA8_ARATH	GATA transcription factor 8 OS=Arabidopsis thaliana GN=GATA8 PE=2 SV=1	--	--	--	--	--	--
pde-miR166b	c122647_g1_i1	--	--	--	--	--	--	--	--	--	--	--	--
pde-miR166b	c125332_g1_i2	--	--	--	--	--	--	--	--	--	--	--	--
pde-miR166b	c125332_g1_i3	--	--	--	--	--	--	--	--	--	--	--	--
pde-miR166b	c129955_g1_i1	--	--	--	--	--	--	--	--	--	--	--	--
pde-miR166b	c135684_g1_i1	gi|694401217|ref|XP_009375669.1|	PREDICTED: putative GDP-L-fucose synthase 2 [Pyrus x bretschneideri]	gnl|CDD|229372	KOG1431, KOG1431, KOG1431, GDP-L-fucose synthetase [Carbohydrate transport and metabolism, Posttranslational modification, protein turnover, chaperones].	sp|Q9LMU0|FCL2_ARATH	Putative GDP-L-fucose synthase 2 OS=Arabidopsis thaliana GN=GER2 PE=1 SV=1	--	K02377	TSTA3, fcl	GDP-L-fucose synthase	EC:1.1.1.271	ko00051:Fructose and mannose metabolism;ko00520:Amino sugar and nucleotide sugar metabolism;
pde-miR166b	c136390_g1_i1	gi|645278055|ref|XP_008244058.1|	PREDICTED: kinesin-like protein KIF19 isoform X3 [Prunus mume]<>PREDICTED: kinesin-like protein KIF19 isoform X3 [Prunus mume]	gnl|CDD|228191	KOG0242, KOG0242, KOG0242, Kinesin-like protein [Cytoskeleton].	sp|Q7ZXX2|KIF19_XENLA	Kinesin-like protein KIF19 OS=Xenopus laevis GN=kif19 PE=2 SV=1	GO:0007018	K10401	KIF18_19
pde-miR166b	c137374_g1_i2	gi|595938782|ref|XP_007215695.1|	hypothetical protein PRUPE_ppa008787mg [Prunus persica]<>hypothetical protein PRUPE_ppa008787mg [Prunus persica]	gnl|CDD|229532	KOG1591, KOG1591, KOG1591, Prolyl 4-hydroxylase alpha subunit [Amino acid transport and metabolism].	sp|Q8L970|P4H7_ARATH	Probable prolyl 4-hydroxylase 7 OS=Arabidopsis thaliana GN=P4H7 PE=2 SV=1	--	K00472	E1.14.11.2	prolyl 4-hydroxylase	EC:1.14.11.2	ko00330:Arginine and proline metabolism;
pde-miR166b	c137374_g1_i3	gi|743928331|ref|XP_011008369.1|	PREDICTED: probable prolyl 4-hydroxylase 6 [Populus euphratica]<>PREDICTED: probable prolyl 4-hydroxylase 6 [Populus euphratica]	gnl|CDD|229532	KOG1591, KOG1591, KOG1591, Prolyl 4-hydroxylase alpha subunit [Amino acid transport and metabolism].	sp|Q8L970|P4H7_ARATH	Probable prolyl 4-hydroxylase 7 OS=Arabidopsis thaliana GN=P4H7 PE=2 SV=1	GO:0005794	--	--	--	--	--
pde-miR166b	c137648_g1_i1	gi|595792177|ref|XP_007199837.1|	hypothetical protein PRUPE_ppa005573mg [Prunus persica]<>hypothetical protein PRUPE_ppa005573mg [Prunus persica]	--	--	sp|Q9LDG2|TBL10_ARATH	Protein trichome birefringence-like 10 OS=Arabidopsis thaliana GN=TBL10 PE=2 SV=1	--	--	--	--	--	--
pde-miR166b	c138951_g1_i6	gi|590700958|ref|XP_007046280.1|	BZIP transcription factor family protein isoform 1 [Theobroma cacao]<>BZIP transcription factor family protein isoform 1 [Theobroma cacao]	--	--	sp|Q9SX27|PAN_ARATH	Transcription factor PERIANTHIA OS=Arabidopsis thaliana GN=PAN PE=1 SV=1	--	--	--	--	--	--
pde-miR166b	c138951_g1_i8	gi|590700958|ref|XP_007046280.1|	BZIP transcription factor family protein isoform 1 [Theobroma cacao]<>BZIP transcription factor family protein isoform 1 [Theobroma cacao]	--	--	sp|Q9SX27|PAN_ARATH	Transcription factor PERIANTHIA OS=Arabidopsis thaliana GN=PAN PE=1 SV=1	GO:0003700	--	--	--	--	--
pde-miR166b	c138951_g1_i9	gi|590700958|ref|XP_007046280.1|	BZIP transcription factor family protein isoform 1 [Theobroma cacao]<>BZIP transcription factor family protein isoform 1 [Theobroma cacao]	--	--	sp|Q9SX27|PAN_ARATH	Transcription factor PERIANTHIA OS=Arabidopsis thaliana GN=PAN PE=1 SV=1	GO:0003700	--	--	--	--	--
[truncated: 4,011 more rows]
