# Supplementary material for: Identification of microRNAs involved in lipid biosynthesis and seed size in developing sea buckthorn seeds using high-throughput sequencing
Source: Sci Rep. 2018 Mar 5;8:4022. doi: 10.1038/s41598-018-22464-w (PMC5838164; doi:10.1038/s41598-018-22464-w)
Supplement: Supplementary file 11 — Supplementary Table S10 [file 41598_2018_22464_MOESM11_ESM.xls]

## Sheet: GO term
Table S10. Go analysis of targets of identified miRNAs in sea buckthorn seeds.
GO type	GO term ID	GO term	Number	Target ID
Biological process	GO:0032502	developmental process	3	c182831_g1_i1;c145777_g1_i1;c145777_g1_i3
Biological process	GO:0009987	cellular process	47	c94553_g1_i1;c146327_g1_i1;c146327_g1_i2;c145777_g1_i2;c146924_g1_i6;c92294_g1_i1;c136390_g1_i1;c147663_g1_i1;c157087_g1_i1;c98364_g1_i1;c133205_g1_i1;c146335_g1_i1;c146335_g1_i2;c194805_g1_i1;c123610_g2_i1;c127098_g2_i2;c136072_g1_i2;c142211_g1_i2;c144740_g4_i1;c146763_g1_i2;c146763_g1_i5;c146763_g1_i6;c146763_g1_i7;c146763_g1_i8;c146763_g1_i9;c147170_g1_i2;c147940_g1_i1;c132390_g1_i1;c132390_g1…
Biological process	GO:0050896	response to stimulus	10	c133458_g1_i1;c172958_g1_i1;c230789_g1_i1;c144298_g2_i1;c136092_g1_i2;c136092_g1_i3;c161663_g1_i1;c232643_g1_i1;c144073_g4_i2;c299616_g1_i1
Biological process	GO:0065007	biological regulation	10	c141828_g2_i7;c180446_g1_i1;c58245_g1_i1;c132868_g1_i1;c132868_g1_i2;c145415_g3_i2;c145594_g1_i3;c202596_g1_i1;c255527_g1_i1;c144572_g2_i7
Biological process	GO:0044699	single-organism process	15	c144572_g2_i7;c133503_g1_i1;c133503_g1_i2;c88882_g1_i1;c103701_g1_i1;c119361_g2_i1;c131674_g1_i1;c136390_g1_i1;c147663_g1_i1;c143272_g2_i1;c143272_g2_i2;c143272_g2_i3;c143272_g2_i4;c143272_g2_i5;c142477_g4_i1
Biological process	GO:0040007	growth	4	c145777_g1_i1;c145777_g1_i3;c142477_g4_i1;c141043_g1_i1
Biological process	GO:0071840	cellular component organization or biogenesis	2	c232696_g1_i1;c157087_g1_i1
Biological process	GO:0008152	metabolic process	56	c146096_g1_i6;c195390_g1_i1;c206491_g1_i1;c120201_g1_i2;c24659_g1_i1;c157016_g1_i1;c112423_g1_i1;c138230_g1_i3;c144417_g1_i1;c144417_g1_i2;c144417_g1_i6;c231562_g1_i1;c253986_g1_i1;c198171_g1_i1;c137309_g2_i1;c137309_g2_i2;c137309_g2_i5;c137309_g2_i7;c137309_g2_i9;c143436_g2_i3;c143436_g2_i5;c143436_g2_i6;c143436_g2_i7;c143436_g2_i8;c117896_g1_i1;c117896_g1_i2;c234172_g1_i1;c103701_g1_i1;c119361_…
Biological process	GO:0051179	localization	12	c127482_g3_i1;c127482_g3_i3;c144853_g2_i1;c117009_g1_i1;c126233_g1_i1;c140422_g1_i2;c145479_g1_i3;c72146_g1_i1;c22663_g1_i1;c139262_g1_i1;c139262_g1_i2;c152987_g1_i1
Cellular component	GO:0099080	supramolecular complex	1	c48965_g1_i1
Cellular component	GO:0043226	organelle	24	c120602_g1_i1;c106617_g1_i3;c136065_g1_i1;c136160_g1_i2;c136160_g1_i3;c139185_g1_i1;c139185_g1_i2;c132550_g1_i2;c132550_g1_i3;c91362_g1_i1;c131756_g1_i1;c131756_g1_i2;c142428_g1_i8;c143376_g1_i1;c145987_g2_i2;c146576_g1_i1;c148068_g3_i2;c144247_g1_i4;c293740_g1_i1;c137374_g1_i3;c139357_g2_i3;c107537_g1_i1;c134157_g1_i1;c121578_g1_i1
Cellular component	GO:0016020	membrane	4	c125076_g1_i3;c206151_g1_i1;c213777_g1_i1;c198743_g1_i1
Cellular component	GO:0044422	organelle part	12	c125389_g1_i1;c128915_g1_i1;c128915_g1_i2;c128915_g1_i3;c136422_g1_i1;c91362_g1_i1;c131756_g1_i1;c131756_g1_i2;c142428_g1_i8;c143376_g1_i1;c145987_g2_i2;c140970_g4_i1
Cellular component	GO:0032991	macromolecular complex	6	c106617_g1_i3;c136065_g1_i1;c136160_g1_i2;c136160_g1_i3;c139185_g1_i1;c139185_g1_i2
Cellular component	GO:0044425	membrane part	19	c41711_g1_i1;c127190_g1_i1;c134145_g1_i1;c134145_g1_i2;c136098_g1_i1;c136098_g1_i2;c139062_g1_i1;c139062_g1_i3;c139062_g1_i4;c139062_g1_i5;c139062_g1_i7;c139062_g1_i8;c139062_g1_i9;c140317_g1_i1;c140317_g1_i2;c140317_g1_i3;c144840_g1_i2;c144840_g1_i4;c197269_g1_i1
Cellular component	GO:0044464	cell part	41	c198743_g1_i1;c90359_g2_i1;c94064_g2_i1;c111590_g1_i1;c133852_g2_i1;c133852_g2_i3;c138850_g1_i1;c138850_g1_i2;c138850_g1_i3;c141467_g1_i1;c141913_g1_i1;c143612_g1_i1;c144753_g1_i2;c154520_g1_i1;c157186_g1_i1;c170786_g1_i1;c172272_g1_i1;c206546_g1_i1;c211264_g1_i1;c249695_g1_i1;c262544_g1_i1;c284145_g1_i1;c107537_g1_i1;c134157_g1_i1;c147814_g1_i1;c147814_g1_i4;c168940_g1_i1;c106617_g1_i3;c136065_g…
Molecular function	GO:0005488	binding	94	c198484_g1_i1;c223654_g1_i1;c253861_g1_i1;c124083_g1_i2;c124108_g1_i2;c145353_g2_i1;c146900_g1_i4;c146900_g1_i5;c148134_g2_i1;c148178_g1_i2;c185629_g1_i1;c224079_g1_i1;c147086_g3_i2;c32670_g1_i1;c60581_g1_i1;c125824_g1_i1;c125824_g1_i2;c125824_g1_i3;c125824_g1_i4;c133787_g1_i2;c133787_g1_i6;c140322_g1_i2;c140762_g2_i2;c140762_g2_i6;c140762_g2_i7;c141250_g1_i1;c141263_g1_i2;c141697_g2_i2;c142967_g…
Molecular function	GO:0003824	catalytic activity	77	c50994_g1_i1;c58360_g1_i1;c100124_g1_i1;c100124_g1_i2;c137197_g2_i1;c144499_g1_i1;c147746_g5_i1;c147746_g5_i11;c156655_g1_i1;c241575_g1_i1;c220405_g1_i1;c130672_g1_i1;c135434_g2_i3;c135434_g2_i4;c146576_g7_i2;c254167_g1_i1;c276192_g1_i1;c137936_g1_i1;c147302_g1_i2;c147526_g1_i1;c254119_g1_i1;c141773_g3_i1;c141773_g3_i2;c144467_g1_i1;c138687_g1_i1;c192407_g1_i1;c213532_g1_i1;c66338_g1_i1;c304870_g…
Molecular function	GO:0098772	molecular function regulator	1	c139737_g1_i1
Molecular function	GO:0005198	structural molecule activity	5	c129897_g1_i2;c146591_g1_i1;c146591_g1_i4;c146591_g1_i5;c165342_g1_i1
Molecular function	GO:0045735	nutrient reservoir activity	1	c131557_g1_i2
Molecular function	GO:0005215	transporter activity	11	c280667_g1_i1;c129462_g1_i1;c129462_g1_i2;c129462_g1_i3;c129462_g1_i4;c129462_g1_i5;c142413_g1_i1;c142413_g1_i3;c125878_g1_i1;c142497_g1_i2;c68285_g1_i1
Molecular function	GO:0001071	nucleic acid binding transcription factor activity	8	c138951_g1_i8;c138951_g1_i9;c145186_g2_i1;c146170_g1_i2;c146170_g1_i3;c146170_g1_i4;c147486_g1_i2;c147691_g1_i1

## Sheet: GO subterm of miRNA and target
miRNA name	Target ID	GO subterm ID	GO type
aly-miR166g-5p	c136390_g1_i1	GO:0007018	Biological process
aly-miR170-5p	c206491_g1_i1	GO:0008152	Biological process
aqc-miR398b	c147266_g2_i1	GO:0006184	Biological process
bna-miR390c	c140375_g1_i1	GO:0006200	Biological process
bna-miR390c	c140375_g1_i2	GO:0006200	Biological process
bna-miR390c	c147170_g1_i2	GO:0006468	Biological process
cca-miR398	c147266_g2_i1	GO:0006184	Biological process
cme-miR160d	c145777_g1_i2	GO:0006351	Biological process
cme-miR160d	c94553_g1_i1	GO:0009987	Biological process
cme-miR160d	c145777_g1_i1	GO:0048589	Biological process
cme-miR160d	c145777_g1_i3	GO:0048589	Biological process
cme-miR390a	c140375_g1_i1	GO:0006200	Biological process
cme-miR390a	c140375_g1_i2	GO:0006200	Biological process
cme-miR390a	c147170_g1_i2	GO:0006468	Biological process
cme-miR390c	c140375_g1_i1	GO:0006200	Biological process
cme-miR390c	c140375_g1_i2	GO:0006200	Biological process
cme-miR390c	c147170_g1_i2	GO:0006468	Biological process
cpa-miR160d	c145777_g1_i2	GO:0006351	Biological process
cpa-miR160d	c94553_g1_i1	GO:0009987	Biological process
cpa-miR160d	c145777_g1_i1	GO:0048589	Biological process
cpa-miR160d	c145777_g1_i3	GO:0048589	Biological process
ghr-miR390b	c140375_g1_i1	GO:0006200	Biological process
ghr-miR390b	c140375_g1_i2	GO:0006200	Biological process
ghr-miR390b	c147170_g1_i2	GO:0006468	Biological process
ghr-miR390c	c140375_g1_i1	GO:0006200	Biological process
ghr-miR390c	c140375_g1_i2	GO:0006200	Biological process
ghr-miR390c	c147170_g1_i2	GO:0006468	Biological process
gma-miR160b	c145777_g1_i2	GO:0006351	Biological process
gma-miR160b	c94553_g1_i1	GO:0009987	Biological process
gma-miR160b	c145777_g1_i1	GO:0048589	Biological process
gma-miR160b	c145777_g1_i3	GO:0048589	Biological process
gma-miR160c	c145777_g1_i2	GO:0006351	Biological process
gma-miR160c	c94553_g1_i1	GO:0009987	Biological process
gma-miR160c	c145777_g1_i1	GO:0048589	Biological process
gma-miR160c	c145777_g1_i3	GO:0048589	Biological process
gma-miR160d	c145777_g1_i2	GO:0006351	Biological process
gma-miR160d	c94553_g1_i1	GO:0009987	Biological process
gma-miR160d	c145777_g1_i1	GO:0048589	Biological process
gma-miR160d	c145777_g1_i3	GO:0048589	Biological process
gma-miR160e	c145777_g1_i2	GO:0006351	Biological process
gma-miR160e	c94553_g1_i1	GO:0009987	Biological process
gma-miR160e	c145777_g1_i1	GO:0048589	Biological process
gma-miR160e	c145777_g1_i3	GO:0048589	Biological process
gma-miR164d	c145594_g1_i3	GO:0006355	Biological process
gma-miR164d	c88882_g1_i1	GO:0010047	Biological process
gma-miR164d	c22663_g1_i1	GO:0015031	Biological process
gma-miR166i-5p	c136390_g1_i1	GO:0007018	Biological process
gma-miR168b	c145415_g3_i2	GO:0006355	Biological process
gma-miR168b	c146335_g1_i1	GO:0006457	Biological process
gma-miR168b	c146335_g1_i2	GO:0006457	Biological process
gma-miR168b	c115341_g1_i1	GO:0006511	Biological process
gma-miR168b	c230133_g1_i1	GO:0006537	Biological process
gma-miR168b	c119361_g2_i1	GO:0006633	Biological process
gma-miR168b	c196420_g1_i1	GO:0019477	Biological process
gma-miR168b	c141828_g2_i7	GO:0050794	Biological process
gma-miR168b	c198171_g1_i1	GO:0055114	Biological process
gma-miR319n	c112423_g1_i1	GO:0005975	Biological process
gma-miR319n	c24659_g1_i1	GO:0008652	Biological process
gma-miR390b-5p	c147170_g1_i2	GO:0006468	Biological process
gma-miR393h	c142310_g1_i2	GO:0006470	Biological process
gma-miR393i	c142310_g1_i2	GO:0006470	Biological process
gma-miR393j	c142310_g1_i2	GO:0006470	Biological process
gma-miR393k	c142310_g1_i2	GO:0006470	Biological process
htu-miR160a	c145777_g1_i2	GO:0006351	Biological process
htu-miR160a	c94553_g1_i1	GO:0009987	Biological process
htu-miR160a	c145777_g1_i1	GO:0048589	Biological process
htu-miR160a	c145777_g1_i3	GO:0048589	Biological process
lus-miR390b	c140375_g1_i1	GO:0006200	Biological process
lus-miR390b	c140375_g1_i2	GO:0006200	Biological process
lus-miR390b	c147170_g1_i2	GO:0006468	Biological process
lus-miR390c	c140375_g1_i1	GO:0006200	Biological process
lus-miR390c	c140375_g1_i2	GO:0006200	Biological process
lus-miR390c	c147170_g1_i2	GO:0006468	Biological process
mdm-miR390b	c140375_g1_i1	GO:0006200	Biological process
mdm-miR390b	c140375_g1_i2	GO:0006200	Biological process
mdm-miR390b	c147170_g1_i2	GO:0006468	Biological process
mdm-miR390d	c140375_g1_i1	GO:0006200	Biological process
mdm-miR390d	c140375_g1_i2	GO:0006200	Biological process
mdm-miR390d	c147170_g1_i2	GO:0006468	Biological process
mes-miR477d	c127441_g1_i1	GO:0008380	Biological process
mes-miR477d	c137309_g2_i1	GO:0034968	Biological process
mes-miR477d	c137309_g2_i2	GO:0034968	Biological process
mes-miR477d	c137309_g2_i5	GO:0034968	Biological process
mes-miR477d	c137309_g2_i7	GO:0034968	Biological process
mes-miR477d	c137309_g2_i9	GO:0034968	Biological process
mes-miR477d	c126233_g1_i1	GO:0055085	Biological process
mtr-miR160c	c145777_g1_i2	GO:0006351	Biological process
mtr-miR160c	c94553_g1_i1	GO:0009987	Biological process
mtr-miR160c	c145777_g1_i1	GO:0048589	Biological process
mtr-miR160c	c145777_g1_i3	GO:0048589	Biological process
mtr-miR164d	c145594_g1_i3	GO:0006355	Biological process
mtr-miR164d	c88882_g1_i1	GO:0010047	Biological process
mtr-miR166e-5p	c136390_g1_i1	GO:0007018	Biological process
mtr-miR390	c140375_g1_i1	GO:0006200	Biological process
mtr-miR390	c140375_g1_i2	GO:0006200	Biological process
mtr-miR390	c147170_g1_i2	GO:0006468	Biological process
mtr-miR398b	c147266_g2_i1	GO:0006184	Biological process
nta-miR390a	c147170_g1_i2	GO:0006468	Biological process
osa-miR390-5p	c140375_g1_i1	GO:0006200	Biological process
osa-miR390-5p	c140375_g1_i2	GO:0006200	Biological process
osa-miR390-5p	c147170_g1_i2	GO:0006468	Biological process
osa-miR397a	c144073_g4_i2	GO:0046688	Biological process
pde-miR166a	c136390_g1_i1	GO:0007018	Biological process
pde-miR166b	c136390_g1_i1	GO:0007018	Biological process
ptc-miR390d-5p	c140375_g1_i1	GO:0006200	Biological process
ptc-miR390d-5p	c140375_g1_i2	GO:0006200	Biological process
ptc-miR390d-5p	c147170_g1_i2	GO:0006468	Biological process
ptc-miR398b	c147266_g2_i1	GO:0006184	Biological process
rco-miR160c	c145777_g1_i2	GO:0006351	Biological process
rco-miR160c	c145777_g1_i1	GO:0048589	Biological process
rco-miR160c	c145777_g1_i3	GO:0048589	Biological process
sbi-miR160f	c145777_g1_i2	GO:0006351	Biological process
sbi-miR160f	c94553_g1_i1	GO:0009987	Biological process
sbi-miR160f	c145777_g1_i1	GO:0048589	Biological process
sbi-miR160f	c145777_g1_i3	GO:0048589	Biological process
sbi-miR390	c140375_g1_i1	GO:0006200	Biological process
sbi-miR390	c140375_g1_i2	GO:0006200	Biological process
sbi-miR390	c147170_g1_i2	GO:0006468	Biological process
sbi-miR397-5p	c144073_g4_i2	GO:0046688	Biological process
stu-miR390-5p	c147170_g1_i2	GO:0006468	Biological process
tcc-miR398a	c147266_g2_i1	GO:0006184	Biological process
vvi-miR166b	c136390_g1_i1	GO:0007018	Biological process
vvi-miR396b	c144298_g2_i1	GO:0006952	Biological process
vvi-miR396b	c147663_g1_i1	GO:0007018	Biological process
vvi-miR398c	c147266_g2_i1	GO:0006184	Biological process
novelmiRNA-102	c202596_g1_i1	GO:0006355	Biological process
novelmiRNA-104	c157087_g1_i1	GO:0016226	Biological process
novelmiRNA-107	c132390_g1_i1	GO:0016310	Biological process
novelmiRNA-107	c132390_g1_i3	GO:0016310	Biological process
novelmiRNA-108	c103701_g1_i1	GO:0006633	Biological process
novelmiRNA-108	c144853_g2_i1	GO:0006810	Biological process
novelmiRNA-108	c152987_g1_i1	GO:0015031	Biological process
novelmiRNA-11	c144417_g1_i1	GO:0005975	Biological process
novelmiRNA-11	c144417_g1_i2	GO:0005975	Biological process
novelmiRNA-11	c144417_g1_i6	GO:0005975	Biological process
novelmiRNA-11	c195390_g1_i1	GO:0008152	Biological process
novelmiRNA-11	c117009_g1_i1	GO:0030001	Biological process
novelmiRNA-11	c161663_g1_i1	GO:0046686	Biological process
novelmiRNA-110	c144740_g4_i1	GO:0006468	Biological process
novelmiRNA-110	c142477_g4_i1	GO:0016049	Biological process
novelmiRNA-116	c141406_g1_i1	GO:0006200	Biological process
novelmiRNA-116	c141406_g1_i4	GO:0006200	Biological process
novelmiRNA-122	c173607_g1_i1	GO:0006200	Biological process
novelmiRNA-122	c146763_g1_i2	GO:0006468	Biological process
novelmiRNA-122	c146763_g1_i5	GO:0006468	Biological process
novelmiRNA-122	c146763_g1_i6	GO:0006468	Biological process
novelmiRNA-122	c146763_g1_i7	GO:0006468	Biological process
novelmiRNA-122	c146763_g1_i8	GO:0006468	Biological process
novelmiRNA-122	c146763_g1_i9	GO:0006468	Biological process
novelmiRNA-128	c173607_g1_i1	GO:0006200	Biological process
novelmiRNA-128	c146763_g1_i2	GO:0006468	Biological process
novelmiRNA-128	c146763_g1_i5	GO:0006468	Biological process
novelmiRNA-128	c146763_g1_i6	GO:0006468	Biological process
novelmiRNA-128	c146763_g1_i7	GO:0006468	Biological process
novelmiRNA-128	c146763_g1_i8	GO:0006468	Biological process
novelmiRNA-128	c146763_g1_i9	GO:0006468	Biological process
novelmiRNA-133	c136072_g1_i2	GO:0006468	Biological process
novelmiRNA-133	c147663_g1_i1	GO:0007018	Biological process
novelmiRNA-151	c45042_g1_i1	GO:0006184	Biological process
novelmiRNA-151	c143272_g2_i1	GO:0009228	Biological process
novelmiRNA-151	c143272_g2_i2	GO:0009228	Biological process
novelmiRNA-151	c143272_g2_i3	GO:0009228	Biological process
novelmiRNA-151	c143272_g2_i4	GO:0009228	Biological process
novelmiRNA-151	c143272_g2_i5	GO:0009228	Biological process
novelmiRNA-151	c182831_g1_i1	GO:0010231	Biological process
novelmiRNA-162	c138452_g1_i2	GO:0000160	Biological process
novelmiRNA-162	c138452_g1_i3	GO:0000160	Biological process
novelmiRNA-170	c253986_g1_i1	GO:0005975	Biological process
novelmiRNA-170	c58245_g1_i1	GO:0006355	Biological process
novelmiRNA-170	c98364_g1_i1	GO:0006457	Biological process
novelmiRNA-170	c142211_g1_i2	GO:0006468	Biological process
novelmiRNA-170	c133458_g1_i1	GO:0050896	Biological process
novelmiRNA-173	c127098_g2_i2	GO:0006468	Biological process
novelmiRNA-173	c146184_g1_i4	GO:0006511	Biological process
novelmiRNA-174	c132868_g1_i1	GO:0006355	Biological process
novelmiRNA-174	c132868_g1_i2	GO:0006355	Biological process
novelmiRNA-177	c92294_g1_i1	GO:0006259	Biological process
novelmiRNA-191	c123610_g2_i1	GO:0006468	Biological process
novelmiRNA-191	c230789_g1_i1	GO:0006950	Biological process
novelmiRNA-191	c119271_g1_i1	GO:0009089	Biological process
novelmiRNA-191	c255527_g1_i1	GO:0010466	Biological process
novelmiRNA-196	c143556_g1_i2	GO:0006200	Biological process
novelmiRNA-196	c147940_g1_i1	GO:0006468	Biological process
novelmiRNA-196	c232696_g1_i1	GO:0032544	Biological process
novelmiRNA-197	c127482_g3_i1	GO:0006810	Biological process
novelmiRNA-197	c127482_g3_i3	GO:0006810	Biological process
novelmiRNA-2	c144740_g4_i1	GO:0006468	Biological process
novelmiRNA-2	c142477_g4_i1	GO:0016049	Biological process
novelmiRNA-200	c146924_g1_i6	GO:0006351	Biological process
novelmiRNA-200	c117896_g1_i1	GO:0043161	Biological process
novelmiRNA-200	c117896_g1_i2	GO:0043161	Biological process
novelmiRNA-201	c173607_g1_i1	GO:0006200	Biological process
novelmiRNA-201	c146763_g1_i2	GO:0006468	Biological process
novelmiRNA-201	c146763_g1_i5	GO:0006468	Biological process
novelmiRNA-201	c146763_g1_i6	GO:0006468	Biological process
novelmiRNA-201	c146763_g1_i7	GO:0006468	Biological process
novelmiRNA-201	c146763_g1_i8	GO:0006468	Biological process
novelmiRNA-201	c146763_g1_i9	GO:0006468	Biological process
novelmiRNA-203	c141043_g1_i1	GO:0009825	Biological process
novelmiRNA-203	c146327_g1_i1	GO:0009987	Biological process
novelmiRNA-203	c146327_g1_i2	GO:0009987	Biological process
novelmiRNA-204	c145777_g1_i2	GO:0006351	Biological process
novelmiRNA-204	c145777_g1_i1	GO:0048589	Biological process
novelmiRNA-204	c145777_g1_i3	GO:0048589	Biological process
novelmiRNA-207	c133503_g1_i1	GO:0030244	Biological process
novelmiRNA-207	c133503_g1_i2	GO:0030244	Biological process
novelmiRNA-223	c133503_g1_i1	GO:0030244	Biological process
novelmiRNA-223	c133503_g1_i2	GO:0030244	Biological process
novelmiRNA-224	c144039_g1_i2	GO:0006413	Biological process
novelmiRNA-224	c146096_g1_i6	GO:0008152	Biological process
novelmiRNA-224	c137936_g1_i2	GO:0010686	Biological process
novelmiRNA-224	c152987_g1_i1	GO:0015031	Biological process
novelmiRNA-225	c157087_g1_i1	GO:0016226	Biological process
novelmiRNA-23	c138230_g1_i3	GO:0005975	Biological process
novelmiRNA-23	c231562_g1_i1	GO:0005975	Biological process
novelmiRNA-23	c133205_g1_i1	GO:0006457	Biological process
novelmiRNA-23	c194805_g1_i1	GO:0006457	Biological process
novelmiRNA-23	c125673_g2_i1	GO:0006470	Biological process
novelmiRNA-23	c125673_g2_i2	GO:0006470	Biological process
novelmiRNA-23	c146096_g1_i6	GO:0008152	Biological process
novelmiRNA-23	c135460_g1_i1	GO:0008380	Biological process
novelmiRNA-23	c299616_g1_i1	GO:0010332	Biological process
novelmiRNA-23	c152987_g1_i1	GO:0015031	Biological process
novelmiRNA-23	c144572_g2_i7	GO:0045454	Biological process
novelmiRNA-23	c258458_g1_i1	GO:0045730	Biological process
novelmiRNA-23	c136092_g1_i2	GO:0046686	Biological process
novelmiRNA-23	c136092_g1_i3	GO:0046686	Biological process
novelmiRNA-23	c72146_g1_i1	GO:0072488	Biological process
novelmiRNA-230	c133503_g1_i1	GO:0030244	Biological process
novelmiRNA-230	c133503_g1_i2	GO:0030244	Biological process
novelmiRNA-234	c173607_g1_i1	GO:0006200	Biological process
novelmiRNA-234	c146763_g1_i2	GO:0006468	Biological process
novelmiRNA-234	c146763_g1_i5	GO:0006468	Biological process
novelmiRNA-234	c146763_g1_i6	GO:0006468	Biological process
novelmiRNA-234	c146763_g1_i7	GO:0006468	Biological process
novelmiRNA-234	c146763_g1_i8	GO:0006468	Biological process
novelmiRNA-234	c146763_g1_i9	GO:0006468	Biological process
novelmiRNA-238	c157016_g1_i1	GO:0008652	Biological process
novelmiRNA-255	c120201_g1_i2	GO:0019538	Biological process
novelmiRNA-259	c127482_g3_i1	GO:0006810	Biological process
novelmiRNA-259	c127482_g3_i3	GO:0006810	Biological process
novelmiRNA-28	c172958_g1_i1	GO:0006970	Biological process
novelmiRNA-48	c173607_g1_i1	GO:0006200	Biological process
novelmiRNA-48	c146763_g1_i2	GO:0006468	Biological process
novelmiRNA-48	c146763_g1_i5	GO:0006468	Biological process
novelmiRNA-48	c146763_g1_i6	GO:0006468	Biological process
novelmiRNA-48	c146763_g1_i7	GO:0006468	Biological process
novelmiRNA-48	c146763_g1_i8	GO:0006468	Biological process
novelmiRNA-48	c146763_g1_i9	GO:0006468	Biological process
novelmiRNA-51	c143436_g2_i3	GO:0006629	Biological process
novelmiRNA-51	c143436_g2_i5	GO:0006629	Biological process
novelmiRNA-51	c143436_g2_i6	GO:0006629	Biological process
novelmiRNA-51	c143436_g2_i7	GO:0006629	Biological process
novelmiRNA-51	c143436_g2_i8	GO:0006629	Biological process
novelmiRNA-58	c131674_g1_i1	GO:0006633	Biological process
novelmiRNA-58	c139262_g1_i1	GO:0015031	Biological process
novelmiRNA-58	c139262_g1_i2	GO:0015031	Biological process
novelmiRNA-58	c143469_g7_i2	GO:0016567	Biological process
novelmiRNA-58	c143469_g8_i1	GO:0016567	Biological process
novelmiRNA-58	c145479_g1_i3	GO:0055085	Biological process
novelmiRNA-60	c143556_g1_i2	GO:0006200	Biological process
novelmiRNA-60	c147940_g1_i1	GO:0006468	Biological process
novelmiRNA-60	c232696_g1_i1	GO:0032544	Biological process
novelmiRNA-73	c127482_g3_i1	GO:0006810	Biological process
novelmiRNA-73	c127482_g3_i3	GO:0006810	Biological process
novelmiRNA-76	c173607_g1_i1	GO:0006200	Biological process
novelmiRNA-76	c146763_g1_i2	GO:0006468	Biological process
novelmiRNA-76	c146763_g1_i5	GO:0006468	Biological process
novelmiRNA-76	c146763_g1_i6	GO:0006468	Biological process
novelmiRNA-76	c146763_g1_i7	GO:0006468	Biological process
novelmiRNA-76	c146763_g1_i8	GO:0006468	Biological process
novelmiRNA-76	c146763_g1_i9	GO:0006468	Biological process
novelmiRNA-8	c232643_g1_i1	GO:0006979	Biological process
novelmiRNA-8	c234172_g1_i1	GO:0043161	Biological process
novelmiRNA-81	c120201_g1_i2	GO:0019538	Biological process
novelmiRNA-86	c143556_g1_i2	GO:0006200	Biological process
novelmiRNA-86	c147940_g1_i1	GO:0006468	Biological process
novelmiRNA-86	c232696_g1_i1	GO:0032544	Biological process
novelmiRNA-93	c143556_g1_i2	GO:0006200	Biological process
novelmiRNA-93	c147940_g1_i1	GO:0006468	Biological process
novelmiRNA-93	c232696_g1_i1	GO:0032544	Biological process
novelmiRNA-95	c140422_g1_i2	GO:0055085	Biological process
novelmiRNA-98	c180446_g1_i1	GO:0006357	Biological process
aly-miR166g-5p	c137374_g1_i3	GO:0005794	Cellular component
bna-miR390c	c172272_g1_i1	GO:0005737	Cellular component
bna-miR390c	c206151_g1_i1	GO:0016020	Cellular component
cme-miR160d	c133852_g2_i1	GO:0005737	Cellular component
cme-miR160d	c133852_g2_i3	GO:0005737	Cellular component
cme-miR390a	c172272_g1_i1	GO:0005737	Cellular component
cme-miR390a	c206151_g1_i1	GO:0016020	Cellular component
cme-miR390c	c172272_g1_i1	GO:0005737	Cellular component
cme-miR390c	c206151_g1_i1	GO:0016020	Cellular component
cpa-miR160d	c133852_g2_i1	GO:0005737	Cellular component
cpa-miR160d	c133852_g2_i3	GO:0005737	Cellular component
cpa-miR8155	c131756_g1_i1	GO:0005730	Cellular component
cpa-miR8155	c131756_g1_i2	GO:0005730	Cellular component
csi-miR319	c144247_g1_i4	GO:0005739	Cellular component
csi-miR319	c136098_g1_i1	GO:0016021	Cellular component
csi-miR319	c136098_g1_i2	GO:0016021	Cellular component
ghr-miR390b	c172272_g1_i1	GO:0005737	Cellular component
ghr-miR390b	c206151_g1_i1	GO:0016020	Cellular component
ghr-miR390c	c172272_g1_i1	GO:0005737	Cellular component
ghr-miR390c	c206151_g1_i1	GO:0016020	Cellular component
gma-miR160b	c133852_g2_i1	GO:0005737	Cellular component
gma-miR160b	c133852_g2_i3	GO:0005737	Cellular component
gma-miR160b	c136065_g1_i1	GO:0005840	Cellular component
gma-miR160c	c133852_g2_i1	GO:0005737	Cellular component
gma-miR160c	c133852_g2_i3	GO:0005737	Cellular component
gma-miR160c	c136065_g1_i1	GO:0005840	Cellular component
gma-miR160d	c133852_g2_i1	GO:0005737	Cellular component
gma-miR160d	c133852_g2_i3	GO:0005737	Cellular component
gma-miR160d	c136065_g1_i1	GO:0005840	Cellular component
gma-miR160e	c133852_g2_i1	GO:0005737	Cellular component
gma-miR160e	c133852_g2_i3	GO:0005737	Cellular component
gma-miR160e	c136065_g1_i1	GO:0005840	Cellular component
gma-miR164d	c262544_g1_i1	GO:0005737	Cellular component
gma-miR164d	c197269_g1_i1	GO:0033179	Cellular component
gma-miR166i-5p	c137374_g1_i3	GO:0005794	Cellular component
gma-miR168b	c144753_g1_i2	GO:0005737	Cellular component
gma-miR168b	c146576_g1_i1	GO:0009507	Cellular component
gma-miR319n	c120602_g1_i1	GO:0043231	Cellular component
gma-miR390b-5p	c206151_g1_i1	GO:0016020	Cellular component
htu-miR160a	c133852_g2_i1	GO:0005737	Cellular component
htu-miR160a	c133852_g2_i3	GO:0005737	Cellular component
htu-miR160a	c136065_g1_i1	GO:0005840	Cellular component
lus-miR390b	c172272_g1_i1	GO:0005737	Cellular component
lus-miR390b	c206151_g1_i1	GO:0016020	Cellular component
lus-miR390c	c172272_g1_i1	GO:0005737	Cellular component
lus-miR390c	c206151_g1_i1	GO:0016020	Cellular component
mdm-miR390b	c172272_g1_i1	GO:0005737	Cellular component
mdm-miR390b	c206151_g1_i1	GO:0016020	Cellular component
mdm-miR390d	c172272_g1_i1	GO:0005737	Cellular component
mdm-miR390d	c206151_g1_i1	GO:0016020	Cellular component
mes-miR169f	c136519_g1_i1	GO:0005622	Cellular component
mes-miR169f	c144840_g1_i2	GO:0016021	Cellular component
mes-miR169f	c144840_g1_i4	GO:0016021	Cellular component				130
mes-miR477d	c138850_g1_i1	GO:0005737	Cellular component
mes-miR477d	c138850_g1_i2	GO:0005737	Cellular component
mes-miR477d	c138850_g1_i3	GO:0005737	Cellular component
mtr-miR160c	c133852_g2_i1	GO:0005737	Cellular component
mtr-miR160c	c133852_g2_i3	GO:0005737	Cellular component
mtr-miR166e-5p	c137374_g1_i3	GO:0005794	Cellular component
mtr-miR319c-5p	c144247_g1_i4	GO:0005739	Cellular component
mtr-miR319c-5p	c136098_g1_i1	GO:0016021	Cellular component
mtr-miR319c-5p	c136098_g1_i2	GO:0016021	Cellular component
mtr-miR390	c172272_g1_i1	GO:0005737	Cellular component
mtr-miR390	c206151_g1_i1	GO:0016020	Cellular component
nta-miR390a	c206151_g1_i1	GO:0016020	Cellular component
osa-miR390-5p	c172272_g1_i1	GO:0005737	Cellular component
osa-miR390-5p	c206151_g1_i1	GO:0016020	Cellular component
pde-miR166a	c137374_g1_i3	GO:0005794	Cellular component
pde-miR166b	c137374_g1_i3	GO:0005794	Cellular component
ptc-miR390d-5p	c172272_g1_i1	GO:0005737	Cellular component
ptc-miR390d-5p	c206151_g1_i1	GO:0016020	Cellular component
rco-miR160c	c133852_g2_i1	GO:0005737	Cellular component
rco-miR160c	c133852_g2_i3	GO:0005737	Cellular component
rco-miR160c	c134145_g1_i1	GO:0016021	Cellular component
rco-miR160c	c134145_g1_i2	GO:0016021	Cellular component
rgl-miR5139	c131756_g1_i1	GO:0005730	Cellular component
rgl-miR5139	c131756_g1_i2	GO:0005730	Cellular component
sbi-miR160f	c133852_g2_i1	GO:0005737	Cellular component
sbi-miR160f	c133852_g2_i3	GO:0005737	Cellular component
sbi-miR169e	c136519_g1_i1	GO:0005622	Cellular component
sbi-miR169e	c144840_g1_i2	GO:0016021	Cellular component
sbi-miR169e	c144840_g1_i4	GO:0016021	Cellular component
sbi-miR390	c172272_g1_i1	GO:0005737	Cellular component
sbi-miR390	c206151_g1_i1	GO:0016020	Cellular component
stu-miR390-5p	c206151_g1_i1	GO:0016020	Cellular component
tcc-miR319	c144247_g1_i4	GO:0005739	Cellular component
tcc-miR319	c136098_g1_i1	GO:0016021	Cellular component
tcc-miR319	c136098_g1_i2	GO:0016021	Cellular component
vvi-miR166b	c137374_g1_i3	GO:0005794	Cellular component
vvi-miR319e	c144247_g1_i4	GO:0005739	Cellular component
vvi-miR319e	c136098_g1_i1	GO:0016021	Cellular component
vvi-miR319e	c136098_g1_i2	GO:0016021	Cellular component
novelmiRNA-10	c148068_g3_i2	GO:0009507	Cellular component
novelmiRNA-10	c128915_g1_i1	GO:0009941	Cellular component
novelmiRNA-10	c128915_g1_i2	GO:0009941	Cellular component
novelmiRNA-10	c128915_g1_i3	GO:0009941	Cellular component
novelmiRNA-108	c284145_g1_i1	GO:0005737	Cellular component
novelmiRNA-108	c136160_g1_i2	GO:0005840	Cellular component
novelmiRNA-108	c136160_g1_i3	GO:0005840	Cellular component
novelmiRNA-108	c121578_g1_i1	GO:0012511	Cellular component
novelmiRNA-108	c41711_g1_i1	GO:0016021	Cellular component
novelmiRNA-108	c233584_g1_i1	GO:0016023	Cellular component
novelmiRNA-115	c147814_g1_i1	GO:0005829	Cellular component
novelmiRNA-115	c147814_g1_i4	GO:0005829	Cellular component
novelmiRNA-116	c107537_g1_i1	GO:0005773	Cellular component
novelmiRNA-117	c140970_g4_i1	GO:0005743	Cellular component
novelmiRNA-122	c249695_g1_i1	GO:0005737	Cellular component
novelmiRNA-128	c249695_g1_i1	GO:0005737	Cellular component
novelmiRNA-13	c125076_g1_i3	GO:0016020	Cellular component
novelmiRNA-135	c121578_g1_i1	GO:0012511	Cellular component
novelmiRNA-146	c121578_g1_i1	GO:0012511	Cellular component
novelmiRNA-159	c168940_g1_i1	GO:0005829	Cellular component
novelmiRNA-169	c131756_g1_i1	GO:0005730	Cellular component
novelmiRNA-169	c131756_g1_i2	GO:0005730	Cellular component
novelmiRNA-170	c91362_g1_i1	GO:0005730	Cellular component
novelmiRNA-170	c157186_g1_i1	GO:0005737	Cellular component
novelmiRNA-170	c211264_g1_i1	GO:0005737	Cellular component
novelmiRNA-170	c139357_g2_i3	GO:0005794	Cellular component
novelmiRNA-174	c141467_g1_i1	GO:0005737	Cellular component
novelmiRNA-174	c139357_g2_i3	GO:0005794	Cellular component
novelmiRNA-179	c148068_g3_i2	GO:0009507	Cellular component
novelmiRNA-179	c128915_g1_i1	GO:0009941	Cellular component
novelmiRNA-179	c128915_g1_i2	GO:0009941	Cellular component
novelmiRNA-179	c128915_g1_i3	GO:0009941	Cellular component
novelmiRNA-188	c213777_g1_i1	GO:0016020	Cellular component
novelmiRNA-191	c198743_g1_i1	GO:0005886	Cellular component
novelmiRNA-194	c148068_g3_i2	GO:0009507	Cellular component
novelmiRNA-196	c148068_g3_i2	GO:0009507	Cellular component
novelmiRNA-200	c139062_g1_i1	GO:0016021	Cellular component
novelmiRNA-200	c139062_g1_i3	GO:0016021	Cellular component
novelmiRNA-200	c139062_g1_i4	GO:0016021	Cellular component
novelmiRNA-200	c139062_g1_i5	GO:0016021	Cellular component
novelmiRNA-200	c139062_g1_i7	GO:0016021	Cellular component
novelmiRNA-200	c139062_g1_i8	GO:0016021	Cellular component
novelmiRNA-200	c139062_g1_i9	GO:0016021	Cellular component
novelmiRNA-201	c249695_g1_i1	GO:0005737	Cellular component
novelmiRNA-204	c133852_g2_i1	GO:0005737	Cellular component
novelmiRNA-204	c133852_g2_i3	GO:0005737	Cellular component
novelmiRNA-21	c132550_g1_i2	GO:0005634	Cellular component
novelmiRNA-21	c132550_g1_i3	GO:0005634	Cellular component
novelmiRNA-222	c146463_g2_i2	GO:0005622	Cellular component
novelmiRNA-222	c170786_g1_i1	GO:0005737	Cellular component
novelmiRNA-224	c90359_g2_i1	GO:0005737	Cellular component
novelmiRNA-224	c206546_g1_i1	GO:0005737	Cellular component
novelmiRNA-224	c48965_g1_i1	GO:0005874	Cellular component
novelmiRNA-224	c125389_g1_i1	GO:0009941	Cellular component
novelmiRNA-224	c205157_g1_i1	GO:0016023	Cellular component
novelmiRNA-226	c136422_g1_i1	GO:0009941	Cellular component
novelmiRNA-23	c214099_g1_i1	GO:0005622	Cellular component
novelmiRNA-23	c90359_g2_i1	GO:0005737	Cellular component
novelmiRNA-23	c143612_g1_i1	GO:0005737	Cellular component
novelmiRNA-23	c206546_g1_i1	GO:0005737	Cellular component
novelmiRNA-23	c284145_g1_i1	GO:0005737	Cellular component
novelmiRNA-23	c48965_g1_i1	GO:0005874	Cellular component
novelmiRNA-23	c140317_g1_i1	GO:0016021	Cellular component
novelmiRNA-23	c140317_g1_i2	GO:0016021	Cellular component
novelmiRNA-23	c140317_g1_i3	GO:0016021	Cellular component
novelmiRNA-230	c293740_g1_i1	GO:0005739	Cellular component
novelmiRNA-232	c148068_g3_i2	GO:0009507	Cellular component
novelmiRNA-232	c128915_g1_i1	GO:0009941	Cellular component
novelmiRNA-232	c128915_g1_i2	GO:0009941	Cellular component
novelmiRNA-232	c128915_g1_i3	GO:0009941	Cellular component
novelmiRNA-234	c249695_g1_i1	GO:0005737	Cellular component
novelmiRNA-247	c146463_g2_i2	GO:0005622	Cellular component
novelmiRNA-251	c94064_g2_i1	GO:0005737	Cellular component
novelmiRNA-253	c111590_g1_i1	GO:0005737	Cellular component
novelmiRNA-264	c139185_g1_i1	GO:0005840	Cellular component
novelmiRNA-264	c139185_g1_i2	GO:0005840	Cellular component
novelmiRNA-34	c154520_g1_i1	GO:0005737	Cellular component
novelmiRNA-36	c148068_g3_i2	GO:0009507	Cellular component
novelmiRNA-48	c249695_g1_i1	GO:0005737	Cellular component
novelmiRNA-49	c127190_g1_i1	GO:0016021	Cellular component
novelmiRNA-58	c134157_g1_i1	GO:0005773	Cellular component
novelmiRNA-6	c148068_g3_i2	GO:0009507	Cellular component
novelmiRNA-60	c148068_g3_i2	GO:0009507	Cellular component
novelmiRNA-76	c249695_g1_i1	GO:0005737	Cellular component
novelmiRNA-77	c141913_g1_i1	GO:0005737	Cellular component
novelmiRNA-86	c148068_g3_i2	GO:0009507	Cellular component
novelmiRNA-88	c145987_g2_i2	GO:0005730	Cellular component
novelmiRNA-88	c148068_g3_i2	GO:0009507	Cellular component
novelmiRNA-93	c148068_g3_i2	GO:0009507	Cellular component
novelmiRNA-98	c142428_g1_i8	GO:0005730	Cellular component
novelmiRNA-98	c143376_g1_i1	GO:0005730	Cellular component
novelmiRNA-98	c106617_g1_i3	GO:0005840	Cellular component
ahy-miR156a	c144224_g1_i1	GO:0046872	Molecular function
aly-miR156g-5p	c144224_g1_i1	GO:0046872	Molecular function
aly-miR166c-5p	c223654_g1_i1	GO:0019904	Molecular function
aly-miR166g-5p	c138951_g1_i8	GO:0003700	Molecular function
aly-miR166g-5p	c138951_g1_i9	GO:0003700	Molecular function
aly-miR166g-5p	c147691_g1_i1	GO:0003700	Molecular function
aly-miR166g-5p	c143780_g1_i3	GO:0004817	Molecular function
aqc-miR398b	c165342_g1_i1	GO:0003735	Molecular function
aqc-miR398b	c142623_g1_i1	GO:0005507	Molecular function
ath-miR156g	c144224_g1_i1	GO:0046872	Molecular function
ath-miR156j	c144224_g1_i1	GO:0046872	Molecular function
bna-miR390c	c143899_g1_i2	GO:0003676	Molecular function
bna-miR390c	c143899_g1_i3	GO:0003676	Molecular function
bna-miR390c	c143899_g1_i5	GO:0003676	Molecular function
bna-miR390c	c143899_g1_i6	GO:0003676	Molecular function
bna-miR390c	c143899_g1_i7	GO:0003676	Molecular function
bna-miR390c	c143899_g1_i8	GO:0003676	Molecular function
bna-miR390c	c137197_g2_i1	GO:0003824	Molecular function
bna-miR390c	c146667_g1_i2	GO:0005525	Molecular function
bna-miR390c	c254119_g1_i1	GO:0017111	Molecular function
cca-miR398	c165342_g1_i1	GO:0003735	Molecular function
cca-miR398	c142623_g1_i1	GO:0005507	Molecular function
cme-miR160d	c66338_g1_i1	GO:0016788	Molecular function
cme-miR390a	c143899_g1_i2	GO:0003676	Molecular function
cme-miR390a	c143899_g1_i3	GO:0003676	Molecular function
cme-miR390a	c143899_g1_i5	GO:0003676	Molecular function
cme-miR390a	c143899_g1_i6	GO:0003676	Molecular function
cme-miR390a	c143899_g1_i7	GO:0003676	Molecular function
cme-miR390a	c143899_g1_i8	GO:0003676	Molecular function
cme-miR390a	c137197_g2_i1	GO:0003824	Molecular function
cme-miR390a	c146667_g1_i2	GO:0005525	Molecular function
cme-miR390a	c254119_g1_i1	GO:0017111	Molecular function
cme-miR390c	c143899_g1_i2	GO:0003676	Molecular function
cme-miR390c	c143899_g1_i3	GO:0003676	Molecular function
cme-miR390c	c143899_g1_i5	GO:0003676	Molecular function
cme-miR390c	c143899_g1_i6	GO:0003676	Molecular function
cme-miR390c	c143899_g1_i7	GO:0003676	Molecular function
cme-miR390c	c143899_g1_i8	GO:0003676	Molecular function
cme-miR390c	c137197_g2_i1	GO:0003824	Molecular function
cme-miR390c	c146667_g1_i2	GO:0005525	Molecular function
cme-miR390c	c254119_g1_i1	GO:0017111	Molecular function
cpa-miR160d	c66338_g1_i1	GO:0016788	Molecular function
cpa-miR8155	c147655_g3_i1	GO:0003964	Molecular function
cpa-miR8155	c127122_g2_i3	GO:0004519	Molecular function
csi-miR319	c139133_g1_i6	GO:0003677	Molecular function
csi-miR319	c134078_g1_i1	GO:0005524	Molecular function
csi-miR319	c146126_g1_i3	GO:0008233	Molecular function
far-miR156b	c144224_g1_i1	GO:0046872	Molecular function
ghr-miR390b	c143899_g1_i2	GO:0003676	Molecular function
ghr-miR390b	c143899_g1_i3	GO:0003676	Molecular function
ghr-miR390b	c143899_g1_i5	GO:0003676	Molecular function
ghr-miR390b	c143899_g1_i6	GO:0003676	Molecular function
ghr-miR390b	c143899_g1_i7	GO:0003676	Molecular function
ghr-miR390b	c143899_g1_i8	GO:0003676	Molecular function
ghr-miR390b	c137197_g2_i1	GO:0003824	Molecular function
ghr-miR390b	c146667_g1_i2	GO:0005525	Molecular function
ghr-miR390b	c254119_g1_i1	GO:0017111	Molecular function
ghr-miR390c	c143899_g1_i2	GO:0003676	Molecular function
ghr-miR390c	c143899_g1_i3	GO:0003676	Molecular function
ghr-miR390c	c143899_g1_i5	GO:0003676	Molecular function
ghr-miR390c	c143899_g1_i6	GO:0003676	Molecular function
ghr-miR390c	c143899_g1_i7	GO:0003676	Molecular function
ghr-miR390c	c143899_g1_i8	GO:0003676	Molecular function
ghr-miR390c	c137197_g2_i1	GO:0003824	Molecular function
ghr-miR390c	c146667_g1_i2	GO:0005525	Molecular function
ghr-miR390c	c254119_g1_i1	GO:0017111	Molecular function
gma-miR156k	c144224_g1_i1	GO:0046872	Molecular function
gma-miR156n	c144224_g1_i1	GO:0046872	Molecular function
gma-miR156o	c144224_g1_i1	GO:0046872	Molecular function
gma-miR160b	c145870_g1_i1	GO:0008270	Molecular function
gma-miR160b	c145870_g1_i2	GO:0008270	Molecular function
gma-miR160b	c138288_g1_i1	GO:0016624	Molecular function
gma-miR160b	c66338_g1_i1	GO:0016788	Molecular function
gma-miR160c	c145870_g1_i1	GO:0008270	Molecular function
gma-miR160c	c145870_g1_i2	GO:0008270	Molecular function
gma-miR160c	c138288_g1_i1	GO:0016624	Molecular function
gma-miR160c	c66338_g1_i1	GO:0016788	Molecular function
gma-miR160d	c145870_g1_i1	GO:0008270	Molecular function
gma-miR160d	c145870_g1_i2	GO:0008270	Molecular function
gma-miR160d	c138288_g1_i1	GO:0016624	Molecular function
gma-miR160d	c66338_g1_i1	GO:0016788	Molecular function
gma-miR160e	c145870_g1_i1	GO:0008270	Molecular function
gma-miR160e	c145870_g1_i2	GO:0008270	Molecular function
gma-miR160e	c138288_g1_i1	GO:0016624	Molecular function
gma-miR160e	c66338_g1_i1	GO:0016788	Molecular function
gma-miR164d	c146573_g1_i1	GO:0004222	Molecular function
gma-miR164d	c146573_g1_i2	GO:0004222	Molecular function
gma-miR164d	c101584_g1_i1	GO:0004721	Molecular function
gma-miR164d	c304870_g1_i1	GO:0016788	Molecular function
gma-miR166a-5p	c223654_g1_i1	GO:0019904	Molecular function
gma-miR166i-5p	c138951_g1_i8	GO:0003700	Molecular function
gma-miR166i-5p	c138951_g1_i9	GO:0003700	Molecular function
gma-miR166i-5p	c147691_g1_i1	GO:0003700	Molecular function
gma-miR166i-5p	c143780_g1_i3	GO:0004817	Molecular function
gma-miR168b	c50994_g1_i1	GO:0003824	Molecular function
gma-miR168b	c224079_g1_i1	GO:0005488	Molecular function
gma-miR168b	c125878_g1_i1	GO:0015095	Molecular function
gma-miR171j-5p	c130438_g1_i1	GO:0004553	Molecular function
gma-miR319n	c32670_g1_i1	GO:0003676	Molecular function
gma-miR390b-5p	c143899_g1_i2	GO:0003676	Molecular function
gma-miR390b-5p	c143899_g1_i3	GO:0003676	Molecular function
gma-miR390b-5p	c143899_g1_i5	GO:0003676	Molecular function
gma-miR390b-5p	c143899_g1_i6	GO:0003676	Molecular function
gma-miR390b-5p	c143899_g1_i7	GO:0003676	Molecular function
gma-miR390b-5p	c143899_g1_i8	GO:0003676	Molecular function
hpa-miR156a	c144224_g1_i1	GO:0046872	Molecular function
htu-miR160a	c145870_g1_i1	GO:0008270	Molecular function
htu-miR160a	c145870_g1_i2	GO:0008270	Molecular function
htu-miR160a	c138288_g1_i1	GO:0016624	Molecular function
htu-miR160a	c66338_g1_i1	GO:0016788	Molecular function
lus-miR390b	c143899_g1_i2	GO:0003676	Molecular function
lus-miR390b	c143899_g1_i3	GO:0003676	Molecular function
lus-miR390b	c143899_g1_i5	GO:0003676	Molecular function
lus-miR390b	c143899_g1_i6	GO:0003676	Molecular function
lus-miR390b	c143899_g1_i7	GO:0003676	Molecular function
lus-miR390b	c143899_g1_i8	GO:0003676	Molecular function
lus-miR390b	c137197_g2_i1	GO:0003824	Molecular function
lus-miR390b	c146667_g1_i2	GO:0005525	Molecular function
lus-miR390b	c254119_g1_i1	GO:0017111	Molecular function
lus-miR390c	c143899_g1_i2	GO:0003676	Molecular function
lus-miR390c	c143899_g1_i3	GO:0003676	Molecular function
lus-miR390c	c143899_g1_i5	GO:0003676	Molecular function
lus-miR390c	c143899_g1_i6	GO:0003676	Molecular function
lus-miR390c	c143899_g1_i7	GO:0003676	Molecular function
lus-miR390c	c143899_g1_i8	GO:0003676	Molecular function
lus-miR390c	c137197_g2_i1	GO:0003824	Molecular function
lus-miR390c	c146667_g1_i2	GO:0005525	Molecular function
lus-miR390c	c254119_g1_i1	GO:0017111	Molecular function
mdm-miR156t	c144224_g1_i1	GO:0046872	Molecular function
mdm-miR156u	c144224_g1_i1	GO:0046872	Molecular function
mdm-miR156w	c144224_g1_i1	GO:0046872	Molecular function
mdm-miR390b	c143899_g1_i2	GO:0003676	Molecular function
mdm-miR390b	c143899_g1_i3	GO:0003676	Molecular function
mdm-miR390b	c143899_g1_i5	GO:0003676	Molecular function
mdm-miR390b	c143899_g1_i6	GO:0003676	Molecular function
mdm-miR390b	c143899_g1_i7	GO:0003676	Molecular function
mdm-miR390b	c143899_g1_i8	GO:0003676	Molecular function
mdm-miR390b	c137197_g2_i1	GO:0003824	Molecular function
mdm-miR390b	c146667_g1_i2	GO:0005525	Molecular function
mdm-miR390b	c254119_g1_i1	GO:0017111	Molecular function
mdm-miR390d	c143899_g1_i2	GO:0003676	Molecular function
mdm-miR390d	c143899_g1_i3	GO:0003676	Molecular function
mdm-miR390d	c143899_g1_i5	GO:0003676	Molecular function
mdm-miR390d	c143899_g1_i6	GO:0003676	Molecular function
mdm-miR390d	c143899_g1_i7	GO:0003676	Molecular function
mdm-miR390d	c143899_g1_i8	GO:0003676	Molecular function
mdm-miR390d	c137197_g2_i1	GO:0003824	Molecular function
mdm-miR390d	c146667_g1_i2	GO:0005525	Molecular function
mdm-miR390d	c254119_g1_i1	GO:0017111	Molecular function
mdm-miR403b	c135434_g2_i3	GO:0016491	Molecular function
mdm-miR403b	c135434_g2_i4	GO:0016491	Molecular function
mdm-miR403b	c135434_g2_i5	GO:0050661	Molecular function
mes-miR169f	c141697_g2_i2	GO:0003676	Molecular function
mes-miR169f	c134804_g1_i3	GO:0004190	Molecular function
mes-miR169f	c129201_g2_i1	GO:0046872	Molecular function
mes-miR169f	c129201_g2_i2	GO:0046872	Molecular function
mes-miR477d	c137309_g2_i3	GO:0046872	Molecular function
mtr-miR160c	c66338_g1_i1	GO:0016788	Molecular function
mtr-miR164d	c131759_g1_i1	GO:0051287	Molecular function
mtr-miR166e-5p	c138951_g1_i8	GO:0003700	Molecular function
mtr-miR166e-5p	c138951_g1_i9	GO:0003700	Molecular function
mtr-miR166e-5p	c147691_g1_i1	GO:0003700	Molecular function
mtr-miR166e-5p	c143780_g1_i3	GO:0004817	Molecular function
mtr-miR166g-5p	c223654_g1_i1	GO:0019904	Molecular function
mtr-miR319c-5p	c139133_g1_i6	GO:0003677	Molecular function
mtr-miR319c-5p	c134078_g1_i1	GO:0005524	Molecular function
mtr-miR319c-5p	c146126_g1_i3	GO:0008233	Molecular function
mtr-miR390	c143899_g1_i2	GO:0003676	Molecular function
mtr-miR390	c143899_g1_i3	GO:0003676	Molecular function
mtr-miR390	c143899_g1_i5	GO:0003676	Molecular function
mtr-miR390	c143899_g1_i6	GO:0003676	Molecular function
mtr-miR390	c143899_g1_i7	GO:0003676	Molecular function
mtr-miR390	c143899_g1_i8	GO:0003676	Molecular function
mtr-miR390	c137197_g2_i1	GO:0003824	Molecular function
mtr-miR390	c146667_g1_i2	GO:0005525	Molecular function
mtr-miR390	c254119_g1_i1	GO:0017111	Molecular function
mtr-miR398b	c165342_g1_i1	GO:0003735	Molecular function
mtr-miR398b	c142623_g1_i1	GO:0005507	Molecular function
nta-miR390a	c143899_g1_i2	GO:0003676	Molecular function
nta-miR390a	c143899_g1_i3	GO:0003676	Molecular function
nta-miR390a	c143899_g1_i5	GO:0003676	Molecular function
nta-miR390a	c143899_g1_i6	GO:0003676	Molecular function
nta-miR390a	c143899_g1_i7	GO:0003676	Molecular function
nta-miR390a	c143899_g1_i8	GO:0003676	Molecular function
osa-miR166d-5p	c223654_g1_i1	GO:0019904	Molecular function
osa-miR390-5p	c143899_g1_i2	GO:0003676	Molecular function
osa-miR390-5p	c143899_g1_i3	GO:0003676	Molecular function
osa-miR390-5p	c143899_g1_i5	GO:0003676	Molecular function
osa-miR390-5p	c143899_g1_i6	GO:0003676	Molecular function
osa-miR390-5p	c143899_g1_i7	GO:0003676	Molecular function
osa-miR390-5p	c143899_g1_i8	GO:0003676	Molecular function
osa-miR390-5p	c137197_g2_i1	GO:0003824	Molecular function
osa-miR390-5p	c146667_g1_i2	GO:0005525	Molecular function
osa-miR390-5p	c254119_g1_i1	GO:0017111	Molecular function
osa-miR397a	c144073_g4_i4	GO:0052716	Molecular function
pde-miR166a	c138951_g1_i8	GO:0003700	Molecular function
pde-miR166a	c138951_g1_i9	GO:0003700	Molecular function
pde-miR166a	c147691_g1_i1	GO:0003700	Molecular function
pde-miR166a	c143780_g1_i3	GO:0004817	Molecular function
pde-miR166b	c138951_g1_i8	GO:0003700	Molecular function
pde-miR166b	c138951_g1_i9	GO:0003700	Molecular function
pde-miR166b	c147691_g1_i1	GO:0003700	Molecular function
pde-miR166b	c143780_g1_i3	GO:0004817	Molecular function
ppe-miR403	c135434_g2_i3	GO:0016491	Molecular function
ppe-miR403	c135434_g2_i4	GO:0016491	Molecular function
ppe-miR403	c135434_g2_i5	GO:0050661	Molecular function
ptc-miR390d-5p	c143899_g1_i2	GO:0003676	Molecular function
ptc-miR390d-5p	c143899_g1_i3	GO:0003676	Molecular function
ptc-miR390d-5p	c143899_g1_i5	GO:0003676	Molecular function
ptc-miR390d-5p	c143899_g1_i6	GO:0003676	Molecular function
ptc-miR390d-5p	c143899_g1_i7	GO:0003676	Molecular function
ptc-miR390d-5p	c143899_g1_i8	GO:0003676	Molecular function
ptc-miR390d-5p	c137197_g2_i1	GO:0003824	Molecular function
ptc-miR390d-5p	c146667_g1_i2	GO:0005525	Molecular function
ptc-miR390d-5p	c254119_g1_i1	GO:0017111	Molecular function
ptc-miR398b	c165342_g1_i1	GO:0003735	Molecular function
ptc-miR398b	c142623_g1_i1	GO:0005507	Molecular function
ptc-miR403a	c135434_g2_i3	GO:0016491	Molecular function
ptc-miR403a	c135434_g2_i4	GO:0016491	Molecular function
ptc-miR403a	c135434_g2_i5	GO:0050661	Molecular function
ptc-miR403b	c135434_g2_i3	GO:0016491	Molecular function
ptc-miR403b	c135434_g2_i4	GO:0016491	Molecular function
ptc-miR403b	c135434_g2_i5	GO:0050661	Molecular function
rco-miR160c	c66338_g1_i1	GO:0016788	Molecular function
rco-miR403a	c135434_g2_i3	GO:0016491	Molecular function
rco-miR403a	c135434_g2_i4	GO:0016491	Molecular function
rco-miR403a	c135434_g2_i5	GO:0050661	Molecular function
rgl-miR5139	c147655_g3_i1	GO:0003964	Molecular function
rgl-miR5139	c127122_g2_i3	GO:0004519	Molecular function
sbi-miR160f	c66338_g1_i1	GO:0016788	Molecular function
sbi-miR169e	c141697_g2_i2	GO:0003676	Molecular function
sbi-miR169e	c134804_g1_i3	GO:0004190	Molecular function
sbi-miR169e	c129201_g2_i1	GO:0046872	Molecular function
sbi-miR169e	c129201_g2_i2	GO:0046872	Molecular function
sbi-miR390	c143899_g1_i2	GO:0003676	Molecular function
sbi-miR390	c143899_g1_i3	GO:0003676	Molecular function
sbi-miR390	c143899_g1_i5	GO:0003676	Molecular function
sbi-miR390	c143899_g1_i6	GO:0003676	Molecular function
sbi-miR390	c143899_g1_i7	GO:0003676	Molecular function
sbi-miR390	c143899_g1_i8	GO:0003676	Molecular function
sbi-miR390	c137197_g2_i1	GO:0003824	Molecular function
sbi-miR390	c146667_g1_i2	GO:0005525	Molecular function
sbi-miR390	c254119_g1_i1	GO:0017111	Molecular function
sbi-miR397-5p	c144073_g4_i4	GO:0052716	Molecular function
smo-miR156a	c144224_g1_i1	GO:0046872	Molecular function
stu-miR166a-5p	c223654_g1_i1	GO:0019904	Molecular function
stu-miR390-5p	c143899_g1_i2	GO:0003676	Molecular function
stu-miR390-5p	c143899_g1_i3	GO:0003676	Molecular function
stu-miR390-5p	c143899_g1_i5	GO:0003676	Molecular function
stu-miR390-5p	c143899_g1_i6	GO:0003676	Molecular function
stu-miR390-5p	c143899_g1_i7	GO:0003676	Molecular function
stu-miR390-5p	c143899_g1_i8	GO:0003676	Molecular function
tcc-miR319	c139133_g1_i6	GO:0003677	Molecular function
tcc-miR319	c134078_g1_i1	GO:0005524	Molecular function
tcc-miR319	c146126_g1_i3	GO:0008233	Molecular function
tcc-miR398a	c165342_g1_i1	GO:0003735	Molecular function
tcc-miR398a	c142623_g1_i1	GO:0005507	Molecular function
vvi-miR166b	c138951_g1_i8	GO:0003700	Molecular function
vvi-miR166b	c138951_g1_i9	GO:0003700	Molecular function
vvi-miR166b	c147691_g1_i1	GO:0003700	Molecular function
vvi-miR166b	c143780_g1_i3	GO:0004817	Molecular function
vvi-miR319e	c139133_g1_i6	GO:0003677	Molecular function
vvi-miR319e	c134078_g1_i1	GO:0005524	Molecular function
vvi-miR319e	c146126_g1_i3	GO:0008233	Molecular function
vvi-miR398c	c165342_g1_i1	GO:0003735	Molecular function
vvi-miR398c	c142623_g1_i1	GO:0005507	Molecular function
vvi-miR403b	c135434_g2_i3	GO:0016491	Molecular function
vvi-miR403b	c135434_g2_i4	GO:0016491	Molecular function
vvi-miR403b	c135434_g2_i5	GO:0050661	Molecular function
vvi-miR403d	c135434_g2_i3	GO:0016491	Molecular function
vvi-miR403d	c135434_g2_i4	GO:0016491	Molecular function
vvi-miR403d	c135434_g2_i5	GO:0050661	Molecular function
novelmiRNA-10	c132881_g2_i1	GO:0004185	Molecular function
novelmiRNA-10	c135765_g1_i5	GO:0008409	Molecular function
novelmiRNA-10	c135765_g1_i7	GO:0008409	Molecular function
novelmiRNA-10	c135765_g1_i8	GO:0008409	Molecular function
novelmiRNA-108	c145186_g2_i1	GO:0003700	Molecular function
novelmiRNA-108	c148084_g2_i2	GO:0003964	Molecular function
novelmiRNA-108	c166543_g1_i1	GO:0004676	Molecular function
novelmiRNA-108	c129564_g1_i1	GO:0008198	Molecular function
novelmiRNA-108	c142497_g1_i2	GO:0015416	Molecular function
novelmiRNA-108	c192407_g1_i1	GO:0016301	Molecular function
novelmiRNA-108	c130672_g1_i1	GO:0016757	Molecular function
novelmiRNA-108	c147086_g3_i2	GO:0030246	Molecular function
novelmiRNA-108	c66542_g1_i2	GO:0051287	Molecular function
novelmiRNA-109	c146170_g1_i2	GO:0003700	Molecular function
novelmiRNA-109	c146170_g1_i3	GO:0003700	Molecular function
novelmiRNA-109	c146170_g1_i4	GO:0003700	Molecular function
novelmiRNA-11	c241575_g1_i1	GO:0003824	Molecular function
novelmiRNA-11	c201640_g1_i1	GO:0004812	Molecular function
novelmiRNA-11	c172693_g1_i1	GO:0016779	Molecular function
novelmiRNA-11	c142413_g1_i1	GO:0046961	Molecular function
novelmiRNA-11	c142413_g1_i3	GO:0046961	Molecular function
novelmiRNA-110	c119614_g1_i1	GO:0004721	Molecular function
novelmiRNA-110	c132184_g1_i1	GO:0008270	Molecular function
novelmiRNA-116	c124108_g1_i2	GO:0005488	Molecular function
novelmiRNA-116	c137898_g1_i1	GO:0016884	Molecular function
novelmiRNA-116	c138279_g1_i1	GO:0030170	Molecular function
novelmiRNA-122	c147598_g1_i2	GO:0003676	Molecular function
novelmiRNA-122	c146969_g1_i3	GO:0003677	Molecular function
novelmiRNA-122	c133753_g1_i1	GO:0008270	Molecular function
novelmiRNA-122	c146576_g7_i2	GO:0016491	Molecular function
novelmiRNA-125	c129462_g1_i1	GO:0008508	Molecular function
novelmiRNA-125	c129462_g1_i2	GO:0008508	Molecular function
novelmiRNA-125	c129462_g1_i3	GO:0008508	Molecular function
novelmiRNA-125	c129462_g1_i4	GO:0008508	Molecular function
novelmiRNA-125	c129462_g1_i5	GO:0008508	Molecular function
novelmiRNA-128	c147598_g1_i2	GO:0003676	Molecular function
novelmiRNA-128	c146969_g1_i3	GO:0003677	Molecular function
novelmiRNA-128	c133753_g1_i1	GO:0008270	Molecular function
novelmiRNA-128	c146576_g7_i2	GO:0016491	Molecular function
novelmiRNA-13	c148056_g1_i2	GO:0003676	Molecular function
novelmiRNA-13	c148101_g4_i1	GO:0003676	Molecular function
novelmiRNA-13	c147131_g2_i1	GO:0004519	Molecular function
novelmiRNA-13	c147131_g2_i2	GO:0004519	Molecular function
novelmiRNA-13	c141650_g2_i2	GO:0016779	Molecular function
novelmiRNA-13	c213532_g1_i1	GO:0016829	Molecular function
novelmiRNA-130	c131557_g1_i2	GO:0045735	Molecular function
novelmiRNA-135	c139737_g1_i1	GO:0030337	Molecular function
novelmiRNA-142	c58360_g1_i1	GO:0003824	Molecular function
novelmiRNA-144	c147462_g1_i1	GO:0003964	Molecular function
novelmiRNA-146	c139737_g1_i1	GO:0030337	Molecular function
novelmiRNA-149	c140170_g1_i2	GO:0009982	Molecular function
novelmiRNA-151	c156655_g1_i1	GO:0003824	Molecular function
novelmiRNA-151	c140157_g1_i1	GO:0008168	Molecular function
novelmiRNA-151	c138687_g1_i1	GO:0016301	Molecular function
novelmiRNA-151	c202657_g1_i1	GO:0043167	Molecular function
novelmiRNA-159	c166344_g1_i1	GO:0004175	Molecular function
novelmiRNA-16	c214887_g1_i1	GO:0042578	Molecular function
novelmiRNA-162	c145641_g4_i3	GO:0046872	Molecular function
novelmiRNA-168	c147486_g1_i2	GO:0003700	Molecular function
novelmiRNA-169	c147655_g3_i1	GO:0003964	Molecular function
novelmiRNA-169	c127122_g2_i3	GO:0004519	Molecular function
novelmiRNA-170	c133787_g1_i2	GO:0003676	Molecular function
novelmiRNA-170	c133787_g1_i6	GO:0003676	Molecular function
novelmiRNA-170	c129897_g1_i2	GO:0003735	Molecular function
novelmiRNA-170	c280667_g1_i1	GO:0005215	Molecular function
novelmiRNA-170	c148178_g1_i2	GO:0005488	Molecular function
novelmiRNA-170	c185629_g1_i1	GO:0005488	Molecular function
novelmiRNA-170	c91025_g1_i1	GO:0008270	Molecular function
novelmiRNA-170	c158471_g1_i1	GO:0008270	Molecular function
novelmiRNA-170	c142430_g3_i1	GO:0032440	Molecular function
novelmiRNA-170	c223716_g1_i1	GO:0046872	Molecular function
novelmiRNA-170	c254532_g1_i1	GO:0080007	Molecular function
novelmiRNA-173	c127098_g2_i1	GO:0008353	Molecular function
novelmiRNA-173	c141266_g3_i1	GO:0051287	Molecular function
novelmiRNA-174	c147552_g2_i2	GO:0003677	Molecular function
novelmiRNA-174	c145570_g1_i3	GO:0005516	Molecular function
novelmiRNA-179	c132881_g2_i1	GO:0004185	Molecular function
novelmiRNA-179	c135765_g1_i5	GO:0008409	Molecular function
novelmiRNA-179	c135765_g1_i7	GO:0008409	Molecular function
novelmiRNA-179	c135765_g1_i8	GO:0008409	Molecular function
novelmiRNA-188	c136039_g1_i1	GO:0005097	Molecular function
novelmiRNA-19	c148055_g2_i2	GO:0003899	Molecular function
novelmiRNA-191	c145356_g1_i1	GO:0003676	Molecular function
novelmiRNA-191	c124083_g1_i2	GO:0005488	Molecular function
novelmiRNA-191	c220405_g1_i1	GO:0016747	Molecular function
novelmiRNA-191	c198484_g1_i1	GO:0019904	Molecular function
novelmiRNA-191	c113320_g2_i1	GO:0020037	Molecular function
novelmiRNA-193	c141773_g3_i1	GO:0016772	Molecular function
novelmiRNA-193	c141773_g3_i2	GO:0016772	Molecular function
novelmiRNA-2	c119614_g1_i1	GO:0004721	Molecular function
novelmiRNA-2	c132184_g1_i1	GO:0008270	Molecular function
novelmiRNA-200	c146170_g1_i2	GO:0003700	Molecular function
novelmiRNA-200	c146170_g1_i3	GO:0003700	Molecular function
novelmiRNA-200	c146170_g1_i4	GO:0003700	Molecular function
novelmiRNA-200	c140965_g1_i1	GO:0008641	Molecular function
novelmiRNA-201	c147598_g1_i2	GO:0003676	Molecular function
novelmiRNA-201	c146969_g1_i3	GO:0003677	Molecular function
novelmiRNA-201	c133753_g1_i1	GO:0008270	Molecular function
novelmiRNA-201	c146576_g7_i2	GO:0016491	Molecular function
novelmiRNA-204	c145870_g1_i1	GO:0008270	Molecular function
novelmiRNA-204	c145870_g1_i2	GO:0008270	Molecular function
novelmiRNA-204	c138288_g1_i1	GO:0016624	Molecular function
novelmiRNA-204	c66338_g1_i1	GO:0016788	Molecular function
novelmiRNA-205	c253861_g1_i1	GO:0005515	Molecular function
novelmiRNA-207	c130215_g1_i1	GO:0030599	Molecular function
novelmiRNA-207	c132200_g1_i1	GO:0046872	Molecular function
novelmiRNA-209	c276614_g1_i1	GO:0008233	Molecular function
novelmiRNA-219	c140762_g2_i2	GO:0003676	Molecular function
novelmiRNA-219	c140762_g2_i6	GO:0003676	Molecular function
novelmiRNA-219	c140762_g2_i7	GO:0003676	Molecular function
novelmiRNA-222	c60581_g1_i1	GO:0003676	Molecular function
novelmiRNA-222	c198930_g1_i1	GO:0003723	Molecular function
novelmiRNA-222	c100124_g1_i1	GO:0003824	Molecular function
novelmiRNA-222	c100124_g1_i2	GO:0003824	Molecular function
novelmiRNA-222	c146900_g1_i4	GO:0005488	Molecular function
novelmiRNA-222	c146900_g1_i5	GO:0005488	Molecular function
novelmiRNA-222	c89513_g1_i1	GO:0020037	Molecular function
novelmiRNA-224	c141250_g1_i1	GO:0003676	Molecular function
novelmiRNA-224	c140740_g1_i1	GO:0003677	Molecular function
novelmiRNA-224	c140740_g1_i2	GO:0003677	Molecular function
novelmiRNA-224	c144039_g1_i1	GO:0003743	Molecular function
novelmiRNA-224	c254167_g1_i1	GO:0016491	Molecular function
novelmiRNA-224	c137936_g1_i1	GO:0016871	Molecular function
novelmiRNA-224	c147086_g3_i2	GO:0030246	Molecular function
novelmiRNA-224	c117921_g1_i1	GO:0042162	Molecular function
novelmiRNA-224	c66542_g1_i2	GO:0051287	Molecular function
novelmiRNA-224	c68860_g1_i1	GO:0070628	Molecular function
novelmiRNA-226	c117427_g1_i1	GO:0003964	Molecular function
novelmiRNA-23	c147255_g2_i1	GO:0003676	Molecular function
novelmiRNA-23	c140740_g1_i1	GO:0003677	Molecular function
novelmiRNA-23	c140740_g1_i2	GO:0003677	Molecular function
novelmiRNA-23	c144499_g1_i1	GO:0003824	Molecular function
novelmiRNA-23	c148084_g2_i2	GO:0003964	Molecular function
novelmiRNA-23	c252143_g1_i1	GO:0003964	Molecular function
novelmiRNA-23	c114606_g1_i1	GO:0005509	Molecular function
novelmiRNA-23	c251514_g1_i1	GO:0005509	Molecular function
novelmiRNA-23	c140891_g1_i1	GO:0008168	Molecular function
novelmiRNA-23	c129564_g1_i1	GO:0008198	Molecular function
novelmiRNA-23	c38077_g1_i1	GO:0016639	Molecular function
novelmiRNA-23	c101901_g1_i1	GO:0016639	Molecular function
novelmiRNA-23	c144467_g1_i1	GO:0016772	Molecular function
novelmiRNA-23	c141162_g1_i1	GO:0046872	Molecular function
novelmiRNA-23	c142082_g1_i4	GO:0050643	Molecular function
novelmiRNA-23	c142082_g1_i5	GO:0050643	Molecular function
novelmiRNA-23	c68860_g1_i1	GO:0070628	Molecular function
novelmiRNA-230	c132200_g1_i1	GO:0046872	Molecular function
novelmiRNA-232	c132881_g2_i1	GO:0004185	Molecular function
novelmiRNA-232	c135765_g1_i5	GO:0008409	Molecular function
novelmiRNA-232	c135765_g1_i7	GO:0008409	Molecular function
novelmiRNA-232	c135765_g1_i8	GO:0008409	Molecular function
novelmiRNA-233	c141773_g3_i1	GO:0016772	Molecular function
novelmiRNA-233	c141773_g3_i2	GO:0016772	Molecular function
novelmiRNA-234	c147598_g1_i2	GO:0003676	Molecular function
novelmiRNA-234	c146969_g1_i3	GO:0003677	Molecular function
novelmiRNA-234	c133753_g1_i1	GO:0008270	Molecular function
novelmiRNA-234	c146576_g7_i2	GO:0016491	Molecular function
novelmiRNA-241	c140322_g1_i2	GO:0003676	Molecular function
novelmiRNA-245	c125824_g1_i1	GO:0003676	Molecular function
novelmiRNA-245	c125824_g1_i2	GO:0003676	Molecular function
novelmiRNA-245	c125824_g1_i3	GO:0003676	Molecular function
novelmiRNA-245	c125824_g1_i4	GO:0003676	Molecular function
novelmiRNA-245	c141904_g1_i1	GO:0005543	Molecular function
novelmiRNA-245	c141904_g1_i2	GO:0005543	Molecular function
novelmiRNA-245	c195883_g1_i1	GO:0030170	Molecular function
novelmiRNA-247	c146900_g1_i4	GO:0005488	Molecular function
novelmiRNA-247	c146900_g1_i5	GO:0005488	Molecular function
novelmiRNA-255	c88992_g1_i1	GO:0008270	Molecular function
novelmiRNA-255	c142413_g1_i1	GO:0046961	Molecular function
novelmiRNA-255	c142413_g1_i3	GO:0046961	Molecular function
novelmiRNA-30	c147462_g1_i1	GO:0003964	Molecular function
novelmiRNA-34	c147270_g2_i2	GO:0004519	Molecular function
novelmiRNA-34	c145353_g2_i1	GO:0005488	Molecular function
novelmiRNA-36	c276192_g1_i1	GO:0016491	Molecular function
novelmiRNA-46	c141214_g1_i3	GO:0003723	Molecular function
novelmiRNA-46	c141214_g1_i2	GO:0046872	Molecular function
novelmiRNA-48	c147598_g1_i2	GO:0003676	Molecular function
novelmiRNA-48	c146969_g1_i3	GO:0003677	Molecular function
novelmiRNA-48	c133753_g1_i1	GO:0008270	Molecular function
novelmiRNA-48	c146576_g7_i2	GO:0016491	Molecular function
novelmiRNA-49	c146445_g2_i6	GO:0004849	Molecular function
novelmiRNA-5	c147302_g1_i2	GO:0016787	Molecular function
novelmiRNA-51	c143436_g2_i4	GO:0008081	Molecular function
novelmiRNA-54	c148056_g1_i2	GO:0003676	Molecular function
novelmiRNA-58	c147746_g5_i1	GO:0003824	Molecular function
novelmiRNA-58	c147746_g5_i11	GO:0003824	Molecular function
novelmiRNA-58	c140186_g1_i12	GO:0008270	Molecular function
novelmiRNA-58	c68285_g1_i1	GO:0009678	Molecular function
novelmiRNA-58	c147526_g1_i1	GO:0017111	Molecular function
novelmiRNA-62	c148134_g2_i1	GO:0005488	Molecular function
novelmiRNA-76	c147598_g1_i2	GO:0003676	Molecular function
novelmiRNA-76	c146969_g1_i3	GO:0003677	Molecular function
novelmiRNA-76	c133753_g1_i1	GO:0008270	Molecular function
novelmiRNA-76	c146576_g7_i2	GO:0016491	Molecular function
novelmiRNA-8	c120909_g3_i1	GO:0016157	Molecular function
novelmiRNA-81	c88992_g1_i1	GO:0008270	Molecular function
novelmiRNA-81	c142413_g1_i1	GO:0046961	Molecular function
novelmiRNA-81	c142413_g1_i3	GO:0046961	Molecular function
novelmiRNA-83	c148162_g1_i1	GO:0003723	Molecular function
novelmiRNA-89	c147891_g1_i1	GO:0043167	Molecular function
novelmiRNA-89	c147910_g3_i1	GO:0046872	Molecular function
novelmiRNA-9	c125824_g1_i1	GO:0003676	Molecular function
novelmiRNA-9	c125824_g1_i2	GO:0003676	Molecular function
novelmiRNA-9	c125824_g1_i3	GO:0003676	Molecular function
novelmiRNA-9	c125824_g1_i4	GO:0003676	Molecular function
novelmiRNA-9	c141904_g1_i1	GO:0005543	Molecular function
novelmiRNA-9	c141904_g1_i2	GO:0005543	Molecular function
novelmiRNA-9	c195883_g1_i1	GO:0030170	Molecular function
novelmiRNA-95	c146591_g1_i1	GO:0003735	Molecular function
novelmiRNA-95	c146591_g1_i4	GO:0003735	Molecular function
novelmiRNA-95	c146591_g1_i5	GO:0003735	Molecular function
novelmiRNA-98	c141263_g1_i2	GO:0003676	Molecular function
novelmiRNA-98	c142967_g1_i1	GO:0003676	Molecular function
novelmiRNA-98	c142967_g1_i3	GO:0003676	Molecular function
novelmiRNA-98	c142967_g1_i6	GO:0003676	Molecular function
novelmiRNA-98	c283590_g1_i1	GO:0003723	Molecular function
novelmiRNA-98	c12169_g1_i1	GO:0030170	Molecular function
novelmiRNA-98	c138424_g1_i3	GO:0046872	Molecular function
novelmiRNA-98	c141263_g1_i1	GO:0097159	Molecular function
