# Supplementary material for: Identification of microRNAs involved in lipid biosynthesis and seed size in developing sea buckthorn seeds using high-throughput sequencing
Source: Sci Rep. 2018 Mar 5;8:4022. doi: 10.1038/s41598-018-22464-w (PMC5838164; doi:10.1038/s41598-018-22464-w)
Supplement: Supplementary file 12 — Supplementary Table S11 [file 41598_2018_22464_MOESM12_ESM.xls]

## Sheet: Sheet1
Table S11. Primers used for qRT-PCR of selected mature miRNAs.
miRNA name	Primers Sequence
gma-miR164d	TGGAGAAGCAGGGCACGTGCA
gma-miR168b	TCGCTTGGTGCAGGTCGGGAA
novelmiRNA-108	TGTGGGTGGTGGTGCATGGT
novelmiRNA-23	TGGGTGGTGGTGGATGGCT
novelmiRNA-58	AGGGAGAGAAGAGAGAGU
novelmiRNA-191	TGGTGGAGGCTATGGAGG
