# Supplementary material for: Identification of microRNAs involved in lipid biosynthesis and seed size in developing sea buckthorn seeds using high-throughput sequencing
Source: Sci Rep. 2018 Mar 5;8:4022. doi: 10.1038/s41598-018-22464-w (PMC5838164; doi:10.1038/s41598-018-22464-w)
Supplement: Supplementary file 13 — Supplementary Table S12 [file 41598_2018_22464_MOESM13_ESM.xls]

## Sheet: Sheet1
Table S12. Primers used for qRT-PCR of predicted miRNAs target.
Gene name	Forward primer sequence	Reverse primer sequence	Fragment length (bp)
ARF2	GAGCCCGATACTGCTGAAAG	CACCATGAGAGTAGCCAGCA	181
Δ9D	TGAAGCTCTCCAACCCTTTG	CATTCGATTAGTGGCTCCT	131
ACC	GAGCTTGGTCAAGGTGAAGC	CCACAATATTGCAGCACAGG	195
GPD1	AATCAACTGGACCAATGAAA	CATGTTTGCATCCTTTGCTG	106
DGAT1	GCTGGTAGCATAATGTTGGTG	AGGGAGATGTCCAACCCAAT	102
DGAT2	ATGGATCATGATTCCGAGGT	CACAAACAATTTGCCTCCTG	150
